# Supplementary material for: Ribosome biogenesis is a downstream effector of the oncogenic U2AF1-S34F mutation
Source: PLoS Biol. 2020 Nov 2;18(11):e3000920. doi: 10.1371/journal.pbio.3000920 (PMC7660540; doi:10.1371/journal.pbio.3000920)
Supplement: S1 Table — S34F, serine-34 to phenylalanine substitution; wt wild-type. (XLSX) [file pbio.3000920.s008.xlsx]

## Sheet: weighted_estimator_all
gene	wt/wt	wt/S34F	wt/S34F-	log2[(wt/S34F)/(wt/wt)]	log2[(wt/S34F-)/(wt/wt)]
DEFA10P	0.57	9.21	10.03	4.01417	4.13722
EIF3CL	1.62	19.02	10.06	3.55345	2.63456
GTF2IP1	1.27	12.97	2.64	3.35228	1.05571
OR5D14	0.85	8.06	7.76	3.24525	3.19052
MSMB	2.13	15.53	4.53	2.86613	1.08866
NOX1	1.22	7.92	2.29	2.69862	0.908466
HYPK	2.94	19.02	2.21	2.69363	-0.41177
UGT1A10	1.78	11.44	0.57	2.68414	-1.64284
OR5R1	1.04	6.41	8.74	2.62374	3.07105
PTTG2	1.31	7.98	3.15	2.60682	1.26579
OR10AD1	1.59	9.56	2.58	2.58798	0.698344
BEAN1-AS1	1	5.79	0.96	2.53356	-0.0588937
MAS1L	1.39	7.67	1.44	2.46414	0.0509839
TCF15	0.99	5.34	1.33	2.43134	0.425926
LRRC26	1.27	6.83	2.24	2.42706	0.81867
TOMM20L	1.22	6.53	1.19	2.4202	-0.0359196
ZNF32-AS3	0.98	5.19	4.03	2.40488	2.03993
IFNE	1.91	10.08	0.57	2.39985	-1.74454
KLHL23	2.73	14.24	2.19	2.38298	-0.31797
KLRC4-KLRK	1.91	9.93	2.43	2.37822	0.347384
FOXS1	1.94	10.07	2.63	2.37594	0.439006
PCYT1B-AS1	0.57	2.94	1.6	2.36678	1.48904
URAD	0.57	2.93	4.2	2.36187	2.88136
UQCRBP1	2.24	11.44	2.83	2.35252	0.337303
OR14I1	0.57	2.91	1.85	2.35199	1.69849
SCARNA8	0.57	2.89	2.24	2.34204	1.97446
SLIT1-AS1	0.59	2.93	9.01	2.31211	3.93274
DEFB127	2.05	9.95	3.32	2.27907	0.695559
CNTF	2.65	12.71	2.86	2.2619	0.110023
IFNA5	0.81	3.76	1.04	2.21474	0.36059
SERPINB4	1.5	6.92	2.78	2.20581	0.890122
MS4A3	1.19	5.38	4.37	2.17664	1.87667
OR10A3	1.48	6.67	2.14	2.17209	0.532014
C3orf79	4.28	19.02	2.23	2.15183	-0.940567
CFHR1	2.22	9.71	3.07	2.12891	0.467679
C21orf91-O	1.18	5.06	0.9	2.10035	-0.39079
OR5B17	1.62	6.9	0.57	2.0906	-1.50696
SCGB1D4	1.58	6.71	1.44	2.08639	-0.133856
SLN	1.27	5.39	1.31	2.08546	0.0447383
ITIH4-AS1	1.77	7.47	19.02	2.07736	3.4257
CPEB1-AS1	1.68	7.09	2.9	2.07732	0.787592
CLDN3	1.8	7.59	0.96	2.0761	-0.906891
SAMD12-AS1	1	4.21	3.25	2.07382	1.70044
KRTAP19-8	4.57	19.02	4.53	2.05725	-0.0126831
FOXE3	1.25	5.2	8.41	2.05658	2.75018
PALM2-AKAP	1.97	8.18	1.6	2.05391	-0.300124
CRHR1	0.83	3.41	2.94	2.03859	1.82463
GIMAP2	1.26	5.17	2.63	2.03674	1.06164
OR3A1	0.57	2.32	3.02	2.02509	2.40551
CLYBL-AS1	1.86	7.5	1.47	2.01159	-0.339486
GPR34	0.99	3.95	4.01	1.99635	2.0181
AWAT1	1.59	6.29	9.46	1.98403	2.57281
PPEF1-AS1	0.57	2.24	2.94	1.97446	2.36678
SNAR-G1	0.57	2.24	4.53	1.97446	2.99048
ECRP	1.19	4.66	1.6	1.96937	0.42711
DEFB124	0.57	2.23	19.02	1.96801	5.06041
SCP2D1	2.71	10.6	2.4	1.9677	-0.175258
SERPINB3	1.68	6.52	4.02	1.95641	1.25873
SOD3	1.09	4.19	2.25	1.94262	1.0456
GRM5-AS1	0.57	2.16	9.22	1.922	4.01573
CHRM3-AS1	1.04	3.93	6.86	1.91795	2.72163
KRTDAP	2.21	8.21	19.02	1.89334	3.1054
C15orf26	1.28	4.71	2.73	1.87958	1.09276
SCARNA18	1.27	4.62	2.94	1.86306	1.21099
C12orf60	2.59	9.36	5.46	1.85356	1.07595
KCND3-IT1	0.78	2.78	1.82	1.83354	1.22239
ANKRD20A1	1.9	6.75	3.18	1.82889	0.743027
KRTAP3-3	1.49	5.28	2.52	1.82523	0.758111
RNF128	1.6	5.65	3.82	1.82018	1.2555
SNURF	1.41	4.94	2.98	1.80882	1.07962
RNU6-53P	2.93	10.23	1.19	1.80383	-1.29994
MRAP	0.58	2.02	1.04	1.80023	0.842459
ZNF385D-AS	1.26	4.31	2.5	1.77426	0.988504
OCM2	1.81	6.18	3.03	1.77162	0.743328
NPIPB4	1.47	5	0.6	1.76611	-1.29278
VWC2L	1.34	4.55	5.55	1.76363	2.05025
GCOM1	2.58	8.75	12.97	1.76191	2.32974
TMEM56-RWD	1.85	6.23	2.56	1.75171	0.468619
RBFADN	1.73	5.79	3.81	1.74279	1.13902
ANKRD20A2	1.96	6.55	2.72	1.74064	0.472753
BEX5	5.72	19.02	4.58	1.73343	-0.320668
CD300LD	0.89	2.94	7.41	1.72394	3.0576
MT3	1.37	4.5	1.21	1.71575	-0.179169
EVX1-AS	1.98	6.48	0.57	1.71049	-1.79647
BMP15	1.49	4.86	2.84	1.70564	0.930579
SLC10A1	1.6	5.21	6.12	1.70321	1.93546
KLRB1	1.25	4.06	2.39	1.69955	0.935083
THRA1/BTR	2.31	7.49	1.62	1.69707	-0.511899
C1orf61	2.11	6.82	1.64	1.69253	-0.363547
RPS4Y2	1.11	3.57	2.29	1.68536	1.04479
THCAT158	1.51	4.85	6.53	1.68344	2.11253
NKX6-2	1.74	5.58	0.57	1.68118	-1.61005
ZFP37	2.37	7.57	4.37	1.67541	0.882746
ATE1-AS1	1.05	3.34	0.81	1.66946	-0.374396
REP15	2.19	6.96	4.76	1.66816	1.12003
MNS1	2.18	6.9	4.94	1.66227	1.18018
PPP1R17	1.85	5.81	2.85	1.65101	0.623437
IFIT2	2.91	9.12	4.48	1.64801	0.62248
ESF1	2.79	8.72	3.88	1.64406	0.475792
TEX43	0.72	2.24	2.94	1.63743	2.02975
FOLR3	3.34	10.33	7.88	1.62892	1.23835
CXorf67	2.12	6.52	3.59	1.62081	0.75992
OCM	1.79	5.5	2.84	1.61947	0.665931
TCTE3	1.92	5.88	2.82	1.61471	0.554589
IFNA14	0.57	1.74	4.38	1.61005	2.9419
CLDN34	1.41	4.29	3.39	1.60528	1.26559
MRPL1	3.79	11.41	7.45	1.59003	0.975043
OR4D6	1.62	4.87	0.73	1.58793	-1.15003
EAF2	3.01	9.04	7.01	1.58656	1.21965
LSMEM1	1.57	4.71	2.26	1.58496	0.525558
MAFA-AS1	1.33	3.99	1.04	1.58496	-0.354843
GTSCR1	1.52	4.53	4.38	1.57544	1.52686
NMI	3.45	10.27	6.67	1.57377	0.95109
PCAT29	1.25	3.71	4.47	1.56949	1.83835
HBZ	1.51	4.48	5.98	1.56895	1.9856
TOP1P2	3.24	9.6	5.86	1.56704	0.854907
C21orf140	1.19	3.52	4.11	1.56461	1.78818
SYNE2	2.43	7.12	4.87	1.55092	1.00297
TAS2R10	1.29	3.77	2.02	1.54719	0.646984
CCL7	1.14	3.33	3.23	1.54649	1.5025
ITLN2	1.39	4.06	3.72	1.54639	1.42022
OR5M11	1.01	2.95	12.74	1.54636	3.65694
NF1P2	1.24	3.61	3.9	1.54166	1.65313
CASC23	1.47	4.23	19.02	1.52484	3.69363
SCGB2B3P	0.57	1.64	4.43	1.52466	2.95827
TMEM212-AS	1.21	3.46	1.84	1.51576	0.604699
LGALS17A	1.48	4.22	1.91	1.51165	0.367975
DKFZp434L1	1.61	4.59	2.59	1.51143	0.685891
ALX1	2.53	7.21	5.18	1.51086	1.03381
PRKG1-AS1	2.13	6.05	5.07	1.50608	1.25113
BAALC-AS1	1.18	3.33	1.9	1.49674	0.687213
ALKBH8	3.24	9.14	4.33	1.4962	0.418373
ARHGAP18	3.18	8.97	4.46	1.49608	0.488017
HAND2-AS1	1.87	5.26	1.18	1.49202	-0.664251
TSPAN19	2.61	7.34	4.48	1.49173	0.779449
KRTAP19-1	0.57	1.6	1.6	1.48904	1.48904
ZNF32-AS1	0.57	1.6	0.98	1.48904	0.78182
OLIG1	2.22	6.22	1.72	1.48635	-0.368151
PROC	1.45	4.06	3.59	1.48543	1.30793
RAB41	2.54	7.11	8.8	1.48502	1.79268
KRTAP5-9	2.14	5.99	4.86	1.48495	1.18335
TSNAX-DISC	0.87	2.43	3.41	1.48187	1.97068
LIMD1-AS1	1.1	3.07	3.33	1.48074	1.59802
MAP1B	4.91	13.7	5.55	1.48038	0.176765
NAALADL2-A	0.8	2.23	0.61	1.47897	-0.391191
NCRNA00250	0.95	2.64	3.53	1.47454	1.89367
XRCC4	4.29	11.9	7.18	1.47191	0.743006
RBMY3AP	1.04	2.88	0.57	1.46949	-0.86755
RFXAP	3.03	8.39	4.68	1.46935	0.627191
CGA	1.49	4.12	2.91	1.46733	0.965707
CSNK1A1L	2.79	7.7	3.93	1.46459	0.494264
WFDC12	1.68	4.63	6.02	1.46255	1.8413
GGT3P	1.42	3.9	7.05	1.45758	2.31173
TTTY16	0.76	2.08	3.72	1.45251	2.29123
C16orf52	1.74	4.76	2.62	1.45187	0.59048
PLA2G1B	1.39	3.8	6.77	1.45091	2.28407
ZNF695	1.61	4.4	3.44	1.45044	1.09535
CDRT4	2.28	6.23	2.08	1.4502	-0.13245
PRKRIR	2.24	6.11	2.33	1.44767	0.0568312
OVOL1-AS1	0.92	2.5	3.7	1.44222	2.00782
AWAT2	1.54	4.16	19.02	1.43365	3.62651
APOA1	1.85	4.98	3.63	1.42862	0.972444
HMMR	4.42	11.89	6.74	1.42763	0.608702
SNX16	2.25	6.05	2.97	1.42701	0.400538
NOSTRIN	2.97	7.97	5.09	1.42412	0.777203
LARP7	4.07	10.87	4.97	1.41725	0.288217
CYP4F8	2.33	6.22	4.2	1.41658	0.850059
B4GALT4-AS	1.37	3.65	1.32	1.41372	-0.053638
TLR3	3.44	9.13	4.98	1.40821	0.533737
A3GALT2	0.73	1.93	1.05	1.40263	0.524421
CTB-12O2.1	3.64	9.55	1.33	1.39156	-1.45251
KIF15	2.89	7.57	4.62	1.38922	0.676823
PTF1A	1.72	4.47	3.15	1.37787	0.872943
OR52N1	1.17	3.04	3.01	1.37756	1.36325
CST8	2.4	6.23	4.78	1.3762	0.993976
WBSCR28	1.8	4.66	1.13	1.37233	-0.671674
TSPEAR-AS2	1.48	3.83	2.13	1.37175	0.525256
MAP2K4P1	2.8	7.2	4.07	1.36257	0.539602
LTV1	3.92	10.07	6.79	1.36114	0.792558
CERS1	1.34	3.44	5.94	1.36018	2.14823
PRSS8	2.31	5.93	7.92	1.36014	1.77761
MAP2K6	2.41	6.18	5.19	1.35857	1.1067
RAI1-AS1	2.23	5.71	1.84	1.35645	-0.277338
ZNF630	1.51	3.86	9.54	1.35405	2.65944
CTAGE8	2.61	6.67	4.51	1.35364	0.789078
RAD51AP1	3.92	10	4.79	1.35107	0.289172
MGP	1.44	3.67	2.24	1.34971	0.63743
SNX4	3.8	9.68	4.7	1.34901	0.306661
CRYGA	0.57	1.45	3.52	1.34702	2.62654
OR51I1	1.38	3.51	4.15	1.3468	1.58844
CRBN	3.55	9	4.7	1.34211	0.404842
AKAP14	2.28	5.78	2.24	1.34204	-0.0255351
CD302	1.65	4.18	11.2	1.34104	2.76296
GALNT5	2.64	6.68	4.56	1.33931	0.788496
OR12D2	1.83	4.63	5.36	1.33917	1.55039
LPP-AS1	1.06	2.67	6.23	1.33278	2.55517
FAM74A6	2.68	6.75	3.54	1.33265	0.401516
SCARNA3	2.3	5.79	3.92	1.33193	0.76922
ORC3	4.18	10.5	4.87	1.32881	0.220419
ZNF443	2.21	5.51	3.69	1.31801	0.739574
ZNF22	3.99	9.93	4.48	1.3154	0.16711
PWRN4	1.33	3.3	2.81	1.31104	1.07914
FGF14-AS1	0.86	2.13	0.57	1.30844	-0.593375
CXCL17	2.24	5.53	3.04	1.30378	0.440573
CRNKL1	4.36	10.76	6.32	1.30328	0.535596
CASP5	2.02	4.98	5.15	1.30179	1.35022
HTN3	1.4	3.45	2.47	1.30117	0.819084
PLA2G4A	3.88	9.56	6.5	1.30095	0.744383
ROBO2	1.51	3.72	3.39	1.30075	1.16674
MYLPF	1.69	4.16	4.63	1.29956	1.45399
FPGT	4.04	9.93	6.1	1.29744	0.594454
HOXA4	1.52	3.73	4.29	1.2951	1.49691
G2E3	3.86	9.47	5.18	1.29476	0.424351
DNAJC10	4.23	10.35	4.65	1.2909	0.136573
CTHRC1	1.68	4.11	4.31	1.29068	1.35923
GAS5-AS1	2.55	6.23	4.67	1.28873	0.872925
PLA2G2C	1.11	2.71	2.86	1.28773	1.36546
AIMP1	4.34	10.59	5.12	1.28694	0.238449
HHIPL2	1.78	4.34	2.62	1.28582	0.55769
IFI44	2	4.87	3.68	1.28392	0.879706
SAMD15	2.03	4.94	2.29	1.28303	0.173868
HERC2P10	2.08	5.06	2.91	1.28255	0.484436
ACRC	2.63	6.39	2.83	1.28075	0.105739
GPNMB	1.74	4.22	3.13	1.27816	0.847075
OR13C9	1.5	3.63	2.57	1.27501	0.776806
PRSS48	0.91	2.2	4.8	1.27357	2.3991
TMEM239	1.5	3.62	3.41	1.27103	1.18481
FNTB	3.97	9.58	4.54	1.27089	0.193553
CFH	4.08	9.84	5.19	1.27009	0.347165
DENND2A	1.71	4.12	7.52	1.26865	2.13674
HSPB2	3.4	8.19	2.26	1.26833	-0.589212
GMFG	1.23	2.96	6.71	1.26694	2.44765
MAL2	3.41	8.19	2.86	1.26409	-0.253757
HNF4G	2.23	5.35	4.07	1.2625	0.867985
MYZAP	3.36	8.06	9.06	1.26232	1.43105
SDR16C6P	1.54	3.69	2.76	1.26069	0.841738
BBS10	3.98	9.52	5.14	1.25819	0.369
NR1D2	3.77	9.01	4.19	1.25696	0.152386
CENPK	3.81	9.1	4.21	1.25608	0.144029
ZBTB20-AS1	1.49	3.55	2.55	1.25251	0.775185
GK3P	2.41	5.73	3.87	1.2495	0.6833
MLIP-IT1	1.09	2.59	0.57	1.24862	-0.935294
EFCAB14-AS	0.67	1.59	1.84	1.24679	1.45747
GLOD5	1.29	3.06	19.02	1.24616	3.88207
MMP3	1.92	4.55	4.38	1.24476	1.18982
CATSPERB	1.52	3.6	2.97	1.24393	0.966392
MED4	3.91	9.26	4.33	1.24384	0.147198
DSN1	3.84	9.09	5.6	1.24317	0.544321
METTL14	4.29	10.14	5.43	1.24101	0.339975
SHOC2	3.86	9.12	4.24	1.24043	0.135463
C21orf91	3.9	9.21	5.4	1.23973	0.469485
HNRNPH2	4.74	11.18	4.7	1.23796	-0.0122263
FAM102B	4.09	9.64	5.46	1.23693	0.4168
PMCH	2.44	5.75	6.31	1.23668	1.37076
STXBP3	3.81	8.96	4.82	1.23371	0.339242
2019-03-01	1.66	3.9	1.36	1.23229	-0.287577
2019-03-01	1.66	3.9	1.36	1.23229	-0.287577
TBK1	4.25	9.98	7.24	1.23158	0.768527
PRIM1	4.29	10.06	6.03	1.22958	0.49118
IFITM5	1.4	3.28	2.83	1.22827	1.01538
LACC1	2.63	6.16	5.01	1.22787	0.929748
VRK2	4.21	9.86	5.52	1.22777	0.390848
ASB12	1.99	4.66	3.57	1.22756	0.843156
TMEM133	2.54	5.93	3.93	1.2232	0.629701
NREP-AS1	1.05	2.45	2.18	1.22239	1.05394
SCYL2	3.4	7.93	3.38	1.22179	-0.0085115
LRRC17	2.5	5.83	4.49	1.22157	0.844787
DDX18	4.84	11.27	5.31	1.21941	0.133705
MSL3P1	2.07	4.82	5.67	1.2194	1.45372
TOP1P1	3.69	8.59	5.86	1.21904	0.66728
PRRX2-AS1	2.84	6.61	2.94	1.21876	0.0499252
C17orf80	3.76	8.75	4.84	1.21855	0.364274
MGC2889	1.59	3.7	2.9	1.2185	0.867026
SSX2IP	4.17	9.7	5	1.21794	0.261881
HIF1A-AS1	1.49	3.46	3.01	1.21546	1.01445
CLPSL1	2.28	5.29	5.58	1.21423	1.29123
ERGIC2	3.48	8.07	3.34	1.21348	-0.0592392
SCFD1	3.92	9.09	4.5	1.21343	0.199071
SPATA6	2.8	6.49	3.93	1.21279	0.489102
MBOAT4	2.02	4.68	1.79	1.21215	-0.174396
EMBP1	3.36	7.78	3.77	1.21131	0.166103
BLZF1	3.37	7.8	4.93	1.21073	0.548839
NPAT	3.42	7.91	4.2	1.20968	0.296393
KLRC3	1.79	4.14	2.05	1.20967	0.195664
CXCL6	2.12	4.9	4.7	1.20872	1.1486
C4orf33	3.36	7.76	4.12	1.2076	0.294183
CYP39A1	2.57	5.93	4.04	1.20626	0.652587
SLC8A1	3.02	6.95	4.64	1.20246	0.619576
MPHOSPH10	4.56	10.49	6.24	1.20191	0.452512
FPR3	1.94	4.46	4.27	1.20099	1.13818
PDCL2	1.65	3.79	4.08	1.19973	1.3061
TMEM246-AS	1.89	4.34	2.1	1.19931	0.152003
C8orf89	1.05	2.41	3.7	1.19864	1.81714
DOCK11	2.99	6.85	4.41	1.19596	0.560633
LSMEM2	1.41	3.23	4.05	1.19584	1.52223
HSD17B3	2.04	4.67	4.92	1.19485	1.27009
TRAPPC13	3.85	8.81	4.22	1.19428	0.132385
PTPRZ1	2.54	5.81	5.11	1.19371	1.00849
MS4A12	1.43	3.27	9.81	1.19328	2.77824
CLDND2	1.47	3.36	3.73	1.19265	1.34336
C4orf27	4.77	10.89	8.54	1.19094	0.840247
IPW	2.2	5.02	2.51	1.19018	0.190184
RWDD2A	4.2	9.58	4.23	1.18964	0.0102683
LRRC39	1.9	4.33	4.15	1.18837	1.12711
PAK1IP1	4.96	11.3	7.06	1.18791	0.509328
CNST	3.6	8.2	3.64	1.18763	0.0159415
GIMD1	2.24	5.1	2.51	1.187	0.164189
UBA6	4.16	9.46	4.52	1.18526	0.119739
CCDC138	3.64	8.27	4.09	1.18395	0.168162
C1orf195	1.14	2.59	1.55	1.18392	0.443234
PIGA	3.32	7.54	3.55	1.18338	0.0966358
ZNF354A	3.69	8.38	4.17	1.18333	0.176427
SERF1A	1.44	3.27	2.26	1.18322	0.650254
OR1G1	1.97	4.47	2.95	1.18208	0.582519
IFT88	3.25	7.37	4.52	1.18122	0.475883
CTSLP8	1.65	3.74	4.81	1.18057	1.54357
IL1RL1	5.55	12.56	5.59	1.17828	0.0103605
BATF	1.18	2.67	0.92	1.17805	-0.359081
SASS6	3.52	7.96	5.1	1.17719	0.534922
SCARNA16	2.07	4.68	1.97	1.17688	-0.0714351
WAS	1.77	4	2.11	1.17625	0.253494
FAM35A	2.93	6.62	3.64	1.17593	0.313038
COPB1	4.59	10.37	4.79	1.17585	0.0615315
TRMT10A	3.63	8.2	4.07	1.17565	0.165059
ZIK1	3.44	7.77	3.98	1.17551	0.21036
CSPP1	2.01	4.54	3.36	1.1755	0.741266
DNAJB14	4.37	9.87	5.28	1.17542	0.272905
TWISTNB	4.84	10.93	6.61	1.17521	0.449643
GNL3	4.57	10.32	5.71	1.17518	0.321297
VRK1	3.72	8.4	5.87	1.17509	0.658058
MUCL1	1.64	3.7	2.24	1.17383	0.449803
MAP2K4	3.46	7.8	3.96	1.1727	0.194728
NEK11	2.91	6.56	3.9	1.17268	0.422455
DDX10	3.27	7.37	5.01	1.17237	0.61552
PET117	4.17	9.39	3.51	1.17108	-0.248576
C1QL3	2.91	6.55	6.69	1.17048	1.20099
PRPF18	3.93	8.84	5.22	1.16952	0.40952
NAT1	3.53	7.94	5.28	1.16947	0.58087
ARMCX5-GPR	2.41	5.42	2.78	1.16926	0.206052
CSE1L	4.54	10.21	5.21	1.16922	0.198591
LIG4	3.31	7.44	3.85	1.16847	0.218027
S100G	2.2	4.94	7.78	1.16701	1.82227
CCDC179	1.43	3.21	9.79	1.16656	2.77529
RRH	1.76	3.95	2.68	1.16628	0.606658
TDRD7	4.27	9.58	5.82	1.16579	0.446783
MLNR	3.26	7.31	3.81	1.165	0.224919
GRAMD1C	3.8	8.52	4.4	1.16485	0.211504
SKAP2	3.43	7.69	5.36	1.16478	0.644024
ACSM3	2.01	4.5	4.21	1.16273	1.06662
OR2A14	2.33	5.21	5.59	1.16095	1.26252
STAM2	4.93	11.02	7.09	1.16046	0.524198
PTCD1	2.22	4.96	3.79	1.15978	0.771638
DHFRL1	3.68	8.22	5.28	1.15943	0.520832
CFAP97	4.07	9.08	4.69	1.15766	0.204559
HBS1L	4.12	9.19	4.5	1.15742	0.127281
CYP3A7-CYP	2	4.46	1.14	1.15704	-0.810966
ZNF441	3.05	6.8	3.91	1.15673	0.358359
KRT16P1	2.01	4.48	4.06	1.1563	1.01428
LRRD1	1.73	3.85	5.14	1.15409	1.571
CALR3	2.13	4.74	4.87	1.15403	1.19307
TYW3	2.85	6.34	2.72	1.15352	-0.0673553
ASB18	0.85	1.89	1.04	1.15285	0.291049
OR2A25	1.7	3.78	5.97	1.15285	1.8122
HAUS3	4.62	10.26	4.98	1.15107	0.108253
DDO	2.45	5.44	4.81	1.15082	0.973255
LHCGR	1.65	3.66	1.73	1.14938	0.068306
C4orf47	1.57	3.48	2.97	1.14832	0.919698
ANGPTL5	1.99	4.41	3.55	1.14801	0.835051
HSPA13	5.56	12.32	6.75	1.14785	0.279803
ZNF175	3.25	7.2	3.91	1.14756	0.266729
EMC2	5.22	11.56	7.11	1.14702	0.4458
SUCLA2	4.9	10.85	5.86	1.14684	0.258119
ATP11B	4.12	9.12	4.27	1.14639	0.0515917
MEAT6	2.22	4.91	2.82	1.14516	0.345135
PIAS1	4.32	9.55	4.31	1.14447	-0.00334344
MLF1	3.33	7.35	3.78	1.14222	0.182864
MOSPD1	3.19	7.04	3.72	1.14202	0.221746
CLCN4	2.81	6.2	5	1.1417	0.831358
ARRDC3	3.25	7.17	3.37	1.14153	0.0523089
ARHGAP5	3.75	8.27	3.74	1.141	-0.00385233
FAM171B	3.27	7.21	4.76	1.14071	0.541671
ZNF728	1.98	4.36	3.29	1.13883	0.732587
IL1A	4.84	10.65	5.98	1.13777	0.305138
PLAC9	1.05	2.31	6.3	1.1375	2.58496
FMO4	2.6	5.72	4.89	1.1375	0.911323
SLC25A2	1.1	2.42	5.63	1.1375	2.35563
TGS1	4.01	8.82	4.67	1.13718	0.21982
ATP13A3	3.72	8.18	3.86	1.1368	0.0532982
TEX28	0.81	1.78	3.21	1.13588	1.98658
MTRNR2L1	1.78	3.91	1.17	1.13529	-0.605369
EPM2AIP1	2.09	4.59	2.17	1.13499	0.0541921
CACNA1C-IT	0.57	1.25	10.34	1.13289	4.18113
SLCO1B1	1.66	3.64	2.69	1.13276	0.696423
ZSCAN26	3.43	7.5	4.37	1.12868	0.349425
ZEB2-AS1	3.7	8.09	3.7	1.12861	0
ECHDC1	5.16	11.28	6.44	1.12832	0.31969
OR4P4	1.4	3.06	4.42	1.1281	1.65862
IFT80	3.67	8.02	3.74	1.12782	0.0272582
ZCCHC9	3.94	8.61	4.41	1.12782	0.162583
LRP1-AS	1.35	2.95	2.27	1.12776	0.749733
ZNF649	2.78	6.07	4.13	1.12661	0.571057
VSIG2	1.69	3.69	2.66	1.1266	0.654403
DPRXP4	1.2	2.62	3.37	1.12653	1.48971
PP2D1	2.15	4.69	2.27	1.12525	0.0783556
SGCG	1.72	3.75	3.7	1.12448	1.10512
RAB8B	5.03	10.96	6.16	1.12362	0.292372
OR13C5	1.8	3.92	8.52	1.12286	2.24286
ZNF615	3.11	6.77	3.98	1.12224	0.355854
XPA	3.79	8.25	4.42	1.1222	0.221849
SPEF2	2.33	5.07	3.97	1.12166	0.768809
OR6C65	1.03	2.24	4.53	1.12085	2.13687
IL6	2.01	4.37	5.06	1.12044	1.33194
PADI4	2.01	4.37	4.28	1.12044	1.09042
SCEL	3.54	7.69	4.35	1.11923	0.297266
KLHL13	3.2	6.95	7.12	1.11894	1.15381
GBP1P1	2.55	5.53	3.89	1.11678	0.609273
PIGK	5.29	11.47	7.76	1.11653	0.552789
UBE2V2	4.89	10.6	4.83	1.11616	-0.0178113
ITGB3BP	4.54	9.83	5.03	1.1145	0.147866
TAF1D	3.16	6.84	3.06	1.11407	-0.0463929
APOC4-APOC	0.92	1.99	2.39	1.11306	1.3773
C5orf66-AS	1.29	2.79	6.23	1.11289	2.27186
OR4M1	1.54	3.33	5.35	1.11259	1.79661
XPO4	3.7	8	3.77	1.11247	0.0270393
TTC37	3.9	8.43	3.91	1.11206	0.00369448
ING3	3.53	7.63	3.76	1.11201	0.0910645
CTDSPL2	3.92	8.47	5.11	1.11151	0.38247
TTTY22	1	2.16	4.46	1.11103	2.15704
MGC57346-C	2	4.31	1.81	1.10769	-0.14401
SHCBP1	3.95	8.51	6	1.10731	0.60311
IQCB1	3.45	7.43	3.67	1.10677	0.0891837
COQ3	4.76	10.25	5.76	1.10659	0.275107
ARHGAP29	4.48	9.64	4.85	1.10553	0.114486
TANK	4.02	8.65	3.9	1.1055	-0.0437214
RAB39B	3.63	7.81	4.32	1.10535	0.251062
GPC3	2.92	6.28	1.67	1.1048	-0.80612
DNA2	2.88	6.19	3.13	1.10387	0.120094
POLR3F	4.51	9.69	5.56	1.10337	0.301957
JRKL	3.84	8.25	3.89	1.10329	0.0186638
C7orf71	1.76	3.78	3.35	1.10281	0.928586
MS4A4A	1.83	3.93	3.33	1.10269	0.863679
CREB5	4.3	9.23	4.85	1.10199	0.173648
NPPC	2.14	4.59	8.06	1.10088	1.91317
CCDC6	2.97	6.37	3.36	1.10083	0.177998
POC5	3.57	7.65	4.31	1.09954	0.271764
CEP162	2.97	6.36	4.36	1.09856	0.553865
SLC39A10	4.88	10.44	6.29	1.09717	0.366179
RGPD4	3.42	7.31	4.32	1.09588	0.337035
ZNF852	3.82	8.16	4.43	1.095	0.213734
PLD1	3.24	6.92	3.96	1.09478	0.289507
PTGDR2	1.63	3.48	3.28	1.09422	1.00882
USPL1	3.44	7.34	3.95	1.09337	0.199444
TMEM150C	5.09	10.86	6.26	1.09329	0.298497
CALB2	2.1	4.48	3.14	1.09311	0.580375
UCHL5	4.89	10.43	6.89	1.09283	0.49467
ZNF654	3.92	8.36	4.12	1.09265	0.0717907
TSGA10	2.61	5.56	4.48	1.09104	0.779449
DENND4C	4.51	9.6	4.61	1.08991	0.0316393
POLK	4.05	8.62	3.77	1.08977	-0.103357
DEPDC1	3.86	8.21	3.78	1.08878	-0.0302146
IFIH1	3.47	7.38	4.23	1.08869	0.285722
UGT1A9	1.52	3.23	3.73	1.08746	1.2951
DNAJC28	2.82	5.99	3.16	1.08686	0.164229
MEIS1-AS2	1.95	4.14	2.03	1.08616	0.0580056
DCUN1D1	4.42	9.38	5.89	1.08554	0.414221
ZNF354B	3.59	7.61	3.82	1.08391	0.0895888
METTL7B	2.6	5.51	4.9	1.08354	0.91427
TWF1	4.87	10.32	5.46	1.08345	0.164979
SNHG25	1.36	2.88	1.13	1.08246	-0.267284
DHX29	4.18	8.85	4.66	1.08217	0.156827
GSPT1	4.08	8.63	4.43	1.08079	0.118738
WWP1	3.49	7.38	3.44	1.08039	-0.0208185
LYSMD3	3.25	6.87	3.34	1.07987	0.0394084
ZNF730	2.23	4.71	4.58	1.07868	1.0383
KIAA1033	4.11	8.68	4.26	1.07856	0.051715
SNX6	5.05	10.66	6.2	1.07785	0.295985
SPDL1	4.6	9.71	4.24	1.07784	-0.11757
GPN3	5.35	11.29	6.17	1.07743	0.205732
C2CD4D	2.1	4.43	3.38	1.07692	0.686634
ZFYVE16	4.12	8.69	4.39	1.07671	0.0915766
FAM206A	3.48	7.34	3.41	1.07669	-0.0293156
RALGPS2	3.85	8.12	3.71	1.07662	-0.0534393
GFRA3	2.11	4.45	3.54	1.07656	0.746506
THAP9	3.58	7.55	3.74	1.07652	0.0630787
AGPAT5	3.96	8.35	3.76	1.07628	-0.0747678
RAD54B	3.97	8.37	4.59	1.07609	0.209355
SLC35A1	4.45	9.38	5.04	1.07578	0.179618
OR2T10	1.49	3.14	0.93	1.07545	-0.68001
SGOL2	4.32	9.1	4.85	1.07484	0.166953
FAM91A1	4.38	9.22	5.18	1.07384	0.242021
TRMT10C	5.28	11.11	6.24	1.07325	0.241008
DDX50	3.88	8.16	3.98	1.07251	0.0367118
KIAA0391	3.59	7.55	5.23	1.07249	0.542827
CHAC2	5.06	10.64	6.67	1.07229	0.398549
NEDD1	4.58	9.63	5.02	1.07219	0.13234
HERC5	3.51	7.38	4.44	1.07215	0.339089
POU6F2-AS1	1.17	2.46	0.57	1.07215	-1.03747
PRKG1	2.44	5.13	4.26	1.07208	0.803972
FRMD6-AS2	2.39	5.02	4.4	1.07068	0.880493
EMB	3.69	7.75	3.7	1.07058	0.00390445
PKD2L1	1.7	3.57	3.83	1.07039	1.17181
TRMT11	4.14	8.69	6.39	1.06973	0.626185
FBXO5	4.27	8.96	5.24	1.06926	0.295331
AGTPBP1	3.05	6.4	3.28	1.06926	0.104887
ZBTB6	3.98	8.35	5.05	1.06901	0.343515
FBXO28	5.11	10.72	6.61	1.06891	0.371327
BEST2	1.74	3.65	4.4	1.06881	1.33842
LURAP1L-AS	1.96	4.11	2.35	1.06828	0.261807
RANBP6	2.9	6.08	2.65	1.06802	-0.130061
ZNF816	4.25	8.91	4.49	1.06796	0.0792526
RGPD3	3.63	7.61	4.44	1.06793	0.29059
FRG1	4.29	8.99	5.96	1.06734	0.474335
ZBTB1	3.7	7.75	4.08	1.06667	0.141044
ARMCX2	1.59	3.33	7.86	1.0665	2.3055
RNU6-57P	1.07	2.24	3.05	1.06589	1.5112
CTB-178M22	2.36	4.94	2.18	1.06572	-0.114459
DNAJC2	3.69	7.72	4.46	1.06498	0.273423
NCK1	4.46	9.33	4.9	1.06483	0.135738
CORT	2.08	4.35	1.92	1.06443	-0.115477
ARHGAP11B	2.52	5.27	3.54	1.06438	0.490326
PGM3	4.62	9.66	4.82	1.06413	0.0611403
CCSAP	4.52	9.45	5.79	1.06399	0.357241
CCDC67	1.67	3.49	3.75	1.06338	1.16704
NSUN6	3.6	7.52	4.24	1.06274	0.236067
CWF19L2	3.38	7.06	5.66	1.06264	0.743779
ARL9	1.03	2.15	4.48	1.06169	2.12085
POLE2	3.78	7.89	5.36	1.06164	0.503847
CRYBA2	1.61	3.36	2.79	1.0614	0.793204
HCFC2	4.05	8.45	5.03	1.06103	0.312636
ALG10	3.84	8.01	4.68	1.0607	0.285402
KCNIP4	2.5	5.21	3.28	1.05936	0.391768
TTC33	4.65	9.69	6.89	1.05927	0.567273
TAS2R1	1.2	2.5	7.06	1.05889	2.55663
POT1	4.21	8.77	5.5	1.05876	0.385611
ICA1	3.97	8.27	4.63	1.05875	0.221873
BBS12	3.25	6.77	4.4	1.05872	0.437064
MTFR2	3.25	6.77	5.36	1.05872	0.721793
MUT	4.4	9.16	6.05	1.05784	0.459432
ESCO2	5.56	11.57	6.63	1.05723	0.253924
TULP2	1.74	3.62	3.89	1.0569	1.16068
ACADM	4.43	9.21	5.57	1.05589	0.330371
C11orf88	2.21	4.59	4.35	1.05445	0.976969
CFP	2.08	4.32	2.95	1.05445	0.504131
APLF	3.27	6.79	4.59	1.05412	0.489204
METTL21C	1.44	2.99	0.92	1.05408	-0.646363
FAM126A	3.68	7.64	4.23	1.05387	0.200952
ATR	3.72	7.72	3.95	1.0533	0.08655
ZFR	4.56	9.46	4.62	1.05281	0.018859
STARD13-AS	1.35	2.8	1.69	1.05247	0.324064
TRMT6	5.28	10.95	6.29	1.05232	0.252522
YOD1	2.58	5.35	2.73	1.05217	0.0815299
RNU4ATAC	2.46	5.1	1.28	1.05184	-0.942515
SCARNA1	2.05	4.25	0.81	1.05184	-1.33963
HDAC9	3.61	7.48	4.05	1.05104	0.165923
ZNF143	4.04	8.37	4.78	1.05087	0.242655
DEAR	1.96	4.06	2.09	1.05063	0.0926493
ANXA1	5.82	12.05	7.24	1.04994	0.314971
ZFP1	4.43	9.17	5.6	1.04962	0.33812
ZNF799	2.32	4.8	3.07	1.04891	0.404114
DDX60	3.68	7.61	4.34	1.04819	0.237989
SCLY	2.24	4.63	1.6	1.04751	-0.485427
ZNF845	3.74	7.73	3.71	1.04743	-0.0116191
DKFZP586I1	2.72	5.62	4.5	1.04696	0.726318
EFR3A	3.93	8.12	4.26	1.04695	0.116324
LARP4	4.54	9.38	4.7	1.0469	0.0499685
IP6K3	1.54	3.18	2.12	1.0461	0.461134
FAR1	4.8	9.91	5.55	1.04585	0.209453
MTERF1	3.75	7.74	4.45	1.04544	0.246915
PIK3C3	3.75	7.74	4.31	1.04544	0.200797
CTAGE5	3.5	7.22	4.31	1.04464	0.300333
MTRNR2L10	1.91	3.94	1.21	1.04462	-0.658566
RINT1	4.5	9.28	4.71	1.0442	0.0658021
CHMP2B	5.38	11.09	6.72	1.04358	0.320855
GRK7	1.98	4.08	3.89	1.04307	0.97427
STAU2	3.98	8.2	4.97	1.04286	0.320477
COL5A2	2.49	5.13	4.78	1.04281	0.940865
SCARNA5	1.66	3.42	1.45	1.04281	-0.19513
ANAPC4	4.26	8.77	4.75	1.04172	0.157074
ZBTB26	2.73	5.62	2.67	1.04167	-0.0320612
C12orf4	4.12	8.48	4.55	1.04142	0.143222
CLK4	3.63	7.47	3.59	1.04114	-0.0159857
ZNF624	3.39	6.97	5.45	1.03987	0.684971
CADM3-AS1	2.52	5.18	1.49	1.03953	-0.758111
CCDC68	3.19	6.55	2.98	1.03794	-0.0982441
NNT	2.63	5.4	2.52	1.0379	-0.0616391
PUS7	3.61	7.41	4.82	1.03747	0.417034
SAMD9L	3.2	6.55	3.46	1.03342	0.1127
PPP1R3C	1.71	3.5	2.42	1.03336	0.501011
PSMA4	6.2	12.69	8.8	1.03335	0.505235
DCLRE1A	3.67	7.51	3.98	1.03303	0.116988
LCE1A	1.8	3.68	2.91	1.03171	0.693022
CTTNBP2NL	4.53	9.26	5.21	1.0315	0.201772
RPRD1A	4.09	8.36	4.14	1.0314	0.0175299
NCKAP1	4.83	9.87	5.13	1.03103	0.0869356
VPS50	4.17	8.52	4.83	1.03081	0.211976
DOCK7	4.51	9.21	4.6	1.03007	0.0285064
GOLGA5	4.61	9.41	5.63	1.02943	0.288368
PDCD10	4.28	8.73	4.23	1.02837	-0.0169531
THOC2	3.96	8.07	3.8	1.02707	-0.059501
BRIX1	5.83	11.88	7.53	1.02697	0.369154
NKX1-2	2.14	4.36	2.94	1.02672	0.458205
CEP290	3.38	6.88	4.63	1.02539	0.453989
TFF3	1.45	2.95	4.37	1.02466	1.59158
KIF20B	4.42	8.99	4.31	1.02427	-0.0363585
SSFA2	2.97	6.04	2.92	1.02409	-0.0244946
P2RX2	1.54	3.13	3.27	1.02323	1.08636
IDE	4.69	9.53	4.87	1.02289	0.0543338
ZNF571	2.84	5.77	4.74	1.02268	0.738996
NUDCD1	5.08	10.32	6.15	1.02254	0.275758
MANEA	4.6	9.34	4.81	1.02179	0.064403
PRICKLE2-A	2.96	6.01	3.15	1.02177	0.0897547
CSN1S1	2	4.06	4.35	1.02148	1.12102
MMP8	2	4.06	3.08	1.02148	0.62293
PRKACB	4.79	9.72	5.81	1.02093	0.278513
CCT2	5.23	10.61	5.07	1.02054	-0.0448252
SENP8	4.23	8.58	7.65	1.02032	0.854802
HOXD12	1.77	3.59	2.65	1.02023	0.582243
RFX3	3.23	6.55	4.26	1.01996	0.399319
ZP4	1.48	3	3.42	1.01937	1.2084
STRBP	3.74	7.58	5.36	1.01916	0.519195
ZNF853	1.53	3.1	7.72	1.01874	2.33507
RAP1B	4.23	8.57	4.27	1.01864	0.0135784
LRRIQ1	2.71	5.49	3.99	1.01851	0.558096
FYTTD1	5.54	11.22	6.96	1.01811	0.329201
IL6ST	4.61	9.33	4.32	1.01711	-0.0937354
PHTF2	3.78	7.65	3.81	1.01707	0.0114048
WDR19	3.38	6.84	3.63	1.01697	0.102946
MGME1	3.88	7.85	4.13	1.01664	0.0900851
TSSK4	2.16	4.37	2.95	1.0166	0.449684
TNNT3	1.78	3.6	2.03	1.01612	0.189602
CLINT1	5.38	10.88	5.7	1.016	0.0833557
LRRC40	5.07	10.25	6.28	1.01557	0.308779
SOCS5	3.69	7.46	3.9	1.01555	0.0798533
NFIL3	4.2	8.49	4.75	1.01538	0.177538
THAP9-AS1	3.31	6.69	3.36	1.01517	0.02163
NFXL1	3.36	6.79	3.91	1.01495	0.218707
CPNE8	4.4	8.89	6.17	1.01468	0.487767
PRSS55	1.96	3.96	0.94	1.01465	-1.06012
SRP72	4.94	9.98	6.29	1.01453	0.348549
SMARCAD1	4.31	8.7	4.53	1.01333	0.0718232
SAMD9	4.44	8.96	3.91	1.01294	-0.183391
OBP2A	1.15	2.32	5.54	1.01249	2.26825
SERPINB2	5.77	11.64	7.34	1.01245	0.347209
ANKMY2	4.06	8.19	5.26	1.01238	0.373583
FAM35DP	2.94	5.93	3.56	1.01222	0.276061
GRB14	2.98	6.01	4.3	1.01205	0.529024
ZWILCH	4.2	8.47	3.86	1.01197	-0.121788
TRIM36	4.23	8.53	4.99	1.01189	0.238382
EFCAB7	3.66	7.38	4.33	1.01178	0.242523
MTERF3	4.91	9.9	6.21	1.01171	0.33887
MLKL	4.36	8.79	5.08	1.01154	0.2205
COG3	3.9	7.86	4.3	1.01106	0.140863
MTRNR2L2	1.96	3.95	1.39	1.011	-0.495769
THAP1	3.28	6.61	3.71	1.01095	0.177723
MIER3	4.21	8.48	4.98	1.01024	0.242326
SLC9B2	3.62	7.29	2.71	1.00993	-0.417697
RNPC3	2.94	5.92	3.65	1.00978	0.31208
CXorf66	1.52	3.06	4.53	1.00946	1.57544
ZBTB41	4.07	8.19	4.31	1.00883	0.0826591
SENP7	4.09	8.23	3.75	1.00879	-0.12521
VTA1	5.84	11.75	7.55	1.00862	0.370508
COPG2	4.37	8.79	4.51	1.00823	0.0454942
EIF2A	2.76	5.55	4.2	1.00782	0.605721
HAVCR1P1	1.87	3.76	2.51	1.00769	0.424649
OR4A47	1.13	2.27	4.69	1.00637	2.05327
TCF12	3.47	6.97	4.06	1.00622	0.226544
CSDE1	3.52	7.07	3.17	1.00613	-0.151093
ZUFSP	3.96	7.95	4.7	1.00545	0.24716
DNAJA1	5.33	10.7	4.44	1.0054	-0.263576
TIMM21	2.76	5.54	3.06	1.00522	0.148863
NAT8	1.55	3.11	2.47	1.00465	0.672243
CXCL8	3.19	6.4	2.94	1.00452	-0.11774
CCDC14	3.24	6.5	3.68	1.00445	0.183712
RAD17	3.39	6.8	3.46	1.00425	0.0294868
FAM26F	1.78	3.57	1.76	1.00405	-0.0163018
ABCG5	1.81	3.63	3.92	1.00398	1.11486
2019-03-07	4.28	8.58	4.48	1.00337	0.0658879
FBXO3	5.15	10.32	6.92	1.0028	0.4262
TMEM81	2.58	5.17	5.68	1.00279	1.13852
FABP7	1.32	2.64	2.82	1	1.09516
PARPBP	4.33	8.66	5.45	1	0.331889
PTH	1.92	3.84	6.11	1	1.67007
UBA3	5.33	10.66	7.35	1	0.463609
CBX3	5.05	10.09	4.63	0.998571	-0.125271
ARL14EP	4.95	9.89	5.79	0.998542	0.226135
PKN2	4.88	9.75	4.65	0.998521	-0.0696504
NIPAL1	4.16	8.31	4.8	0.998265	0.206451
GPX8	3.4	6.79	3.53	0.997877	0.0541334
MCM8	3.21	6.41	3.84	0.997751	0.258533
COPS2	5.05	10.08	5.41	0.99714	0.0993452
XRN2	4.75	9.48	4.69	0.99696	-0.0183396
RRM2B	4.74	9.46	5.47	0.996953	0.206654
XPOT	4.59	9.16	4.87	0.996853	0.0854276
PTCD3	3.93	7.84	4.08	0.996324	0.0540398
ZNF30-AS1	1.83	3.65	2.09	0.996053	0.191659
KCNK7	1.81	3.61	4.05	0.996009	1.16193
KRTAP7-1	1.81	3.61	3.48	0.996009	0.943098
TAB2	3.58	7.14	3.67	0.995964	0.0358205
TRDMT1	3.43	6.84	4.81	0.995788	0.487828
FBXO30	4.81	9.59	5.16	0.995494	0.101334
ZNF770	4.38	8.73	4.89	0.995051	0.158904
LDHB	4.12	8.21	4.59	0.994738	0.15585
BLID	1.37	2.73	0.77	0.994725	-0.831246
CCBL2	5.09	10.14	5.85	0.99432	0.200771
KIAA0196	4.54	9.04	5.3	0.99363	0.2233
LARS	4.38	8.72	4.63	0.993397	0.0800813
PLCB4	3.19	6.35	5.27	0.9932	0.724247
SYF2	4.89	9.73	5.73	0.992605	0.228701
SDCBP	5.62	11.18	7.2	0.992278	0.357427
LIN7C	4.58	9.11	6.36	0.992103	0.473679
FASTKD1	3.63	7.22	3.85	0.992029	0.0848889
USP16	4.06	8.07	3.77	0.991089	-0.106915
RAB23	4.04	8.03	3.89	0.991045	-0.0545851
TXNDC9	5.53	10.98	6.6	0.989527	0.255187
ZNF564	3.17	6.29	4.23	0.988577	0.416175
PRG1	1.2	2.38	3.37	0.987927	1.48971
NASP	4.14	8.21	5.91	0.987751	0.513527
BCAS2	4.95	9.81	5.88	0.986825	0.248388
ATP6V1C1	4.39	8.7	4.6	0.986794	0.0674129
HELB	3.76	7.45	4.1	0.986508	0.124891
EPS15	4.17	8.26	4.44	0.986094	0.0905123
CTSV	3.12	6.18	6.01	0.986061	0.945819
ZBTB21	4.01	7.94	4.4	0.985537	0.133901
EFCAB9	1.48	2.93	3.83	0.985303	1.37175
GOLGA8G	2.95	5.84	5.56	0.985253	0.91437
CSH1	1.46	2.89	9.04	0.985101	2.63035
PAXBP1	3.88	7.68	4.18	0.98505	0.107446
AASDH	4.01	7.93	4.14	0.983719	0.0460285
GDAP1	3.96	7.83	4.81	0.983512	0.280536
KPNA3	4.82	9.53	5.63	0.983443	0.224102
TAX1BP1	5.19	10.26	5.87	0.983224	0.177626
MAF	2.15	4.25	4.39	0.983126	1.02988
DDX60L	3.39	6.7	3.5	0.982876	0.0460696
TC2N	4.22	8.34	4.99	0.982804	0.241797
CHST9	2.05	4.05	4.37	0.982298	1.09201
CYB5R4	3.66	7.23	3.52	0.982152	-0.0562682
AIDA	2.79	5.51	2.65	0.981787	-0.0742728
GNA13	4.35	8.59	5.23	0.981643	0.265796
ZDBF2	3.91	7.72	4.2	0.981432	0.103221
CASP3	5.8	11.45	6.71	0.981223	0.21026
SACS	4.25	8.39	4.77	0.981208	0.166526
ATMIN	1.91	3.77	2.12	0.980992	0.150492
ZBTB33	4.58	9.04	5.17	0.980975	0.174817
TH2LCRR	1.83	3.61	2.45	0.980155	0.420938
FASTKD3	4.02	7.93	4.11	0.980125	0.0319429
CEBPZ	5.42	10.69	5.74	0.979897	0.0827579
CAND1	4.97	9.8	4.3	0.979536	-0.208909
NAMPT	5.32	10.49	6.04	0.979517	0.183122
PPP2R5C	3.51	6.92	3.58	0.979301	0.0284886
ZNF112	3.79	7.47	4.04	0.97891	0.0921574
TARS	5.38	10.6	6.27	0.978386	0.220859
FAM160B1	4.02	7.92	4.25	0.978305	0.0802673
FAM35BP	2.96	5.83	3.55	0.977899	0.262222
TMEM106B	4.6	9.06	5.04	0.977877	0.13179
FEM1C	3.93	7.74	4.47	0.977804	0.185746
THEM5	1.62	3.19	6.84	0.977563	2.078
COPS4	5.78	11.37	6.43	0.976091	0.153749
RPAP3	5.72	11.25	6.24	0.975838	0.125531
TAF1B	4.48	8.81	5.92	0.975643	0.402098
ATL1	2.67	5.25	3.46	0.975478	0.373932
TARSL2	3.81	7.49	5.93	0.975175	0.638241
TFAM	5.86	11.52	6.66	0.975168	0.184622
RNGTT	4.96	9.75	6.03	0.975062	0.281818
FERMT2	4.95	9.73	4.61	0.975011	-0.102662
CHORDC1	4.9	9.63	5.33	0.974754	0.121354
RRM2	3.96	7.78	6.94	0.97427	0.809435
MTTP	2.24	4.4	3.81	0.974005	0.766292
NSMAF	3.9	7.66	3.87	0.97387	-0.0111406
SCOC	3.03	5.95	3.05	0.973572	0.00949145
TOM1L1	3.28	6.44	3.4	0.973365	0.0518389
ACTR6	4.9	9.62	5.55	0.973255	0.179706
HLTF	5.08	9.97	5.24	0.972765	0.0447383
RFC3	4.95	9.71	8.59	0.972043	0.79523
ANXA3	5.44	10.67	6.76	0.971882	0.313417
BCKDHB	3.1	6.08	5.53	0.971803	0.835011
TMEM151A	2.32	4.55	3.96	0.971742	0.771376
C11orf65	2.83	5.55	3.76	0.971686	0.409931
CEP57	4.06	7.96	4.04	0.971289	-0.00712443
CCDC25	4.27	8.37	4.25	0.970992	-0.00677323
FOXN2	4.42	8.66	4.92	0.970321	0.154612
SLMO2	4.88	9.56	5.04	0.970129	0.0465426
ZBED9	3.39	6.64	3.94	0.969898	0.21691
PTBP2	2.66	5.21	3.42	0.969857	0.36257
CCDC18	2.9	5.68	3.36	0.969838	0.212408
CNTFR-AS1	1.43	2.8	5.2	0.969412	1.8625
USP8	4.74	9.28	4.96	0.969238	0.0654531
PAICS	4.19	8.2	6.33	0.968674	0.595255
C3orf17	3.49	6.83	3.49	0.968659	0
CSGALNACT2	3.49	6.83	3.02	0.968659	-0.208678
PDCD6IPP2	3.72	7.28	4.31	0.968636	0.212385
TNNT2	1.86	3.64	5.79	0.968636	1.63826
NOP58	4.64	9.08	5.24	0.968567	0.175442
RPS6KB1	4.13	8.08	4.38	0.968214	0.0847891
DLX2-AS1	2.06	4.03	8.76	0.968136	2.08829
HSF2	4.56	8.92	4.82	0.96801	0.0799993
ECD	4.53	8.86	5.36	0.967796	0.242722
MME	3.62	7.08	3.57	0.96776	-0.0200656
UBR3	4.27	8.35	4.75	0.96754	0.153691
PYROXD1	4.94	9.66	6.57	0.967512	0.411382
RASA1	4.91	9.6	5.57	0.967311	0.181954
ZMYND11	4.46	8.72	4.38	0.967284	-0.0261128
SOST	1.77	3.46	3.36	0.967023	0.924712
PBK	6.19	12.1	8.49	0.966996	0.455825
TRIP4	4.14	8.09	4.74	0.966509	0.195256
MAK16	5	9.77	5.71	0.96643	0.191563
LIN9	4.33	8.46	4.89	0.966291	0.175467
GTF2IRD1P1	2.37	4.63	4.73	0.966125	0.996953
MNAT1	5.77	11.27	6.72	0.965844	0.21989
BRD7	4.7	9.18	5.02	0.965833	0.0950266
CXADRP2	2.55	4.98	2.49	0.965648	-0.0343515
MBD4	4.25	8.3	4.87	0.965648	0.196459
GALNT1	4.86	9.49	4.39	0.965452	-0.146735
SLC25A51P1	1.9	3.71	2.53	0.96542	0.413138
ZMYM1	3.71	7.24	4.19	0.964571	0.175531
CUL2	4.72	9.21	5.17	0.964414	0.131377
FAM180A	2.24	4.37	2.43	0.964135	0.117458
MAGEA3	1.42	2.77	4.76	0.963995	1.74507
CAB39L	3.17	6.18	3.17	0.963124	0
ZBTB11	4.89	9.53	4.71	0.962642	-0.0541074
RBP4	2.11	4.11	7.36	0.961895	1.80246
CCDC47	5.73	11.16	8.21	0.96173	0.518847
YME1L1	4.17	8.12	5.31	0.961432	0.348664
RAPGEF5	3.22	6.27	4.32	0.961405	0.423971
DHFR	4.73	9.21	6.57	0.961361	0.474053
PARP4	4.31	8.39	4.42	0.960983	0.0363585
CLK1	3.37	6.56	3.29	0.960947	-0.034661
RPL23AP32	1.66	3.23	3.05	0.960351	0.877626
SLC27A6	3.32	6.46	5.44	0.960351	0.712423
SLC35F4	1.29	2.51	1.83	0.960316	0.504473
OR52J3	1.64	3.19	1.67	0.959861	0.0261523
ZNF26	3.27	6.36	4.24	0.959736	0.374774
FCHO2	3.62	7.04	3.61	0.959586	-0.00399086
PAIP1	3.77	7.33	4.05	0.959249	0.103357
NAV3	3.19	6.2	3.37	0.958712	0.0791922
RPS6KC1	3.35	6.51	3.63	0.958496	0.115808
LXN	6.14	11.93	6.24	0.958283	0.0233074
GNB3	2.28	4.43	2.44	0.958273	0.0978473
MIS18BP1	4.17	8.1	4.85	0.957875	0.217937
ERAP1	4.11	7.98	4.26	0.95725	0.051715
PIBF1	4.94	9.59	3.74	0.95702	-0.401473
ATE1	5.25	10.19	6.57	0.956765	0.323576
ZBTB14	3.37	6.54	3.97	0.956542	0.23639
PTER	5.03	9.76	6.01	0.956323	0.256807
CERS6-AS1	2.32	4.5	3.18	0.9558	0.454902
CEP112	2.65	5.14	3.26	0.955776	0.29888
C2orf74	2.48	4.81	2.63	0.955697	0.0847227
DHX57	4.46	8.65	4.37	0.955656	-0.0294104
CEP70	2.56	4.96	2.72	0.954196	0.0874628
URI1	3.66	7.09	3.32	0.953942	-0.14066
THUMPD2	4.13	8	3.49	0.953858	-0.242915
CCDC59	4.74	9.18	5.54	0.953607	0.224999
ZNF24	4.74	9.18	5.21	0.953607	0.136396
DEFB121	1.73	3.35	1.18	0.953389	-0.551985
LOR	1.73	3.35	7	0.953389	2.01658
EXOC5	4.56	8.83	4.3	0.95338	-0.0846972
2019-09-07	5.49	10.63	6.01	0.953264	0.130559
WBP11P1	3.29	6.37	3.61	0.953206	0.133911
NUF2	5.29	10.24	7.06	0.952876	0.4164
DLD	5.74	11.11	7.54	0.952736	0.393514
ZGRF1	3.1	6	3.47	0.952694	0.162667
CSMD2-AS1	1.38	2.67	8.67	0.952171	2.65136
SARNP	4.9	9.48	8.13	0.952105	0.730474
CLTC	5.2	10.06	4.7	0.952047	-0.145851
HMGB1	6.38	12.34	7.75	0.951714	0.28064
SH3GLB1	4.4	8.51	5.23	0.951656	0.249307
PMS1	2.85	5.51	3.61	0.95109	0.341037
C7orf60	4.44	8.58	4.91	0.950418	0.145163
RNF219	5.03	9.72	5.44	0.950398	0.113048
MTMR6	5.31	10.26	6.46	0.950247	0.282822
SOCS4	2.8	5.41	2.78	0.950202	-0.0103419
NOL8	3.93	7.59	5.05	0.949571	0.361754
UBXN4	5.53	10.68	6.49	0.94956	0.230939
RSL24D1	5.37	10.37	5.67	0.949422	0.0784266
DNM1L	3.91	7.55	4.25	0.949308	0.120294
UTP18	4.18	8.07	5.12	0.949066	0.292641
POLB	3.58	6.91	4.19	0.948726	0.226991
COPS5	4.58	8.84	5.03	0.948699	0.135211
IL17RB	2.78	5.36	7.42	0.947148	1.41633
MFAP3	4.71	9.08	4.82	0.946965	0.0333061
SNRK-AS1	1.8	3.47	2.63	0.946939	0.547066
BROX	3.7	7.13	3.81	0.946377	0.0422657
BACH1	3.96	7.63	3.8	0.946183	-0.059501
CLDN20	2.59	4.99	3.01	0.946088	0.216811
BZW1	5.84	11.25	6.65	0.945885	0.187386
DEFB132	1.89	3.64	3.39	0.945552	0.842899
GTF2B	5.4	10.4	6.47	0.945552	0.260806
GPD2	5.33	10.26	5.91	0.944823	0.149023
RPF2	4.08	7.85	5.85	0.944124	0.519867
EAPP	5.08	9.77	6.48	0.94353	0.351165
GXYLT1	3.9	7.5	5.02	0.943416	0.364213
NEDD4	4.41	8.48	4.67	0.943286	0.0826439
CCDC186	4.39	8.44	4.96	0.943022	0.176119
INTS12	4.1	7.88	3.48	0.942572	-0.236537
KCTD9	4.71	9.05	5.28	0.942191	0.164811
COIL	4.29	8.24	4.6	0.941667	0.100656
GTF3C3	5.04	9.68	4.93	0.941583	-0.0318361
PAPOLA	3.24	6.22	3.25	0.940921	0.00444591
SCRN3	4.47	8.58	4.9	0.940703	0.132507
OR6C1	0.99	1.9	0.93	0.940499	-0.0901978
SMCHD1	4.82	9.25	4.78	0.94042	-0.0120225
THUMPD3	3.82	7.33	4.85	0.940241	0.344412
VPS8	3.94	7.56	3.95	0.940191	0.00365702
PJA2	5.16	9.9	5.87	0.940057	0.185989
CYLD	4.16	7.98	4.02	0.939805	-0.049388
C1orf105	1.7	3.26	1.24	0.939337	-0.455195
GLYATL1	1.94	3.72	2.75	0.939246	0.503375
USP15	4.6	8.82	4.42	0.939145	-0.0575875
SRP54	5.92	11.35	7.63	0.939023	0.366086
ZNF582	2.29	4.39	3.76	0.938873	0.715385
ELF2	3.56	6.82	4.32	0.937894	0.279154
PPIP5K2	4.27	8.18	4.64	0.937865	0.119889
ITGA2	4.6	8.81	4.47	0.937508	-0.041359
ATP2C1	4.47	8.56	4.94	0.937336	0.144236
CALCA	2.11	4.04	3.42	0.937112	0.696753
EXOC1	4.57	8.75	4.99	0.937089	0.126846
DBF4	3.63	6.95	4.13	0.937043	0.186172
SLC4A7	4.53	8.67	4.54	0.936521	0.00318125
NTM-IT	1.16	2.22	1.44	0.936435	0.311944
LRRC69	1.62	3.1	3.56	0.936274	1.13588
SLFN11	3.58	6.85	3.43	0.936144	-0.061751
COX8C	1.27	2.43	1.81	0.936128	0.511161
DNTTIP2	5.41	10.35	5.62	0.93593	0.0549415
OR4F6	3.33	6.37	5.92	0.935771	0.830075
NUPL1	3.78	7.23	4.37	0.935609	0.209247
EXTL2	4.12	7.88	4.35	0.935551	0.0783711
AMY2B	1.71	3.27	2.58	0.935294	0.593375
GPM6B	2.39	4.57	2.81	0.935184	0.23356
ARMCX5	4.21	8.05	5.49	0.935169	0.382986
LRP12	5.12	9.79	5.83	0.935165	0.187352
PEX1	4.5	8.6	3.91	0.934412	-0.202756
RC3H2	3.37	6.44	3.25	0.934312	-0.0523089
ARMC1	4.37	8.35	4.94	0.934143	0.176878
FKBP7	3.92	7.49	7.35	0.934112	0.906891
COMMD10	4.8	9.17	5.23	0.933887	0.123777
ZFC3H1	3.23	6.17	3.27	0.933736	0.0177565
RAD23B	4.12	7.87	4.53	0.933719	0.136867
CAPZA2	5.34	10.2	6.25	0.933658	0.227016
UTP14C	3.33	6.36	4.59	0.933505	0.462972
TEX36-AS1	2.99	5.71	2.31	0.933345	-0.372253
LTN1	4.53	8.65	4.15	0.933189	-0.1264
MRPL42	3.42	6.53	3.47	0.933087	0.0209393
RAB27B	3.75	7.16	3.75	0.933069	0
ADD3	4.63	8.84	5.88	0.933034	0.344804
SMARCA5	4.74	9.05	5.72	0.933031	0.271128
PTPN12	4.6	8.78	4.46	0.932587	-0.0445902
TRIP11	3.72	7.1	3.97	0.932516	0.0938364
CAST	5.03	9.6	4.97	0.932476	-0.0173125
CTAGE7P	1.53	2.92	4.56	0.932437	1.5755
RAB3GAP2	4.54	8.66	3.8	0.931675	-0.256693
C5orf51	5.4	10.3	6.21	0.931613	0.201634
STK26	5.94	11.33	6.6	0.931613	0.152003
MAS1	2.05	3.91	2.94	0.931545	0.520192
FLJ22763	1.83	3.49	1.23	0.931383	-0.573185
EXOC6	4.09	7.8	4.38	0.931373	0.09883
METAP2	5.14	9.8	6.13	0.931013	0.254119
FOXN3-AS2	1.92	3.66	3.33	0.930737	0.794416
XRN1	4.58	8.73	4.44	0.930634	-0.0447879
FAM3C	4.96	9.45	4.51	0.929974	-0.137213
ZNF180	3.27	6.23	3.5	0.929942	0.0980643
FAM227B	2.84	5.41	3.42	0.929738	0.268105
GALNT3	5.89	11.22	6.05	0.929733	0.0386675
RAP1GDS1	5.03	9.58	5.76	0.929467	0.19551
NODAL	2.2	4.19	3.51	0.929447	0.673968
CRYZ	5.76	10.97	6.28	0.929423	0.124696
PPFIBP2	3.35	6.38	5.08	0.929395	0.600667
RSBN1L	4.5	8.57	5.18	0.92937	0.203027
FAM175B	5.23	9.96	6.29	0.929335	0.266249
IRF8	1.56	2.97	5.47	0.928917	1.80999
ALMS1-IT1	1.87	3.56	4.05	0.928839	1.11488
LZIC	3.74	7.12	3.19	0.928839	-0.229482
TMX3	5.7	10.85	5.74	0.928661	0.0100888
BHMT	2.38	4.53	3.77	0.928549	0.663603
RSRC2	4.84	9.21	5.37	0.928194	0.149915
KANSL1L	3.29	6.26	4.05	0.928075	0.299834
CNN3	5.71	10.86	7.88	0.927461	0.464705
RB1	5.38	10.23	6.15	0.927128	0.19298
CDK7	3.55	6.75	4.46	0.927068	0.329225
CDC5L	4.65	8.84	5.48	0.926816	0.236945
ITCH	4.32	8.21	4.64	0.926351	0.103093
DDX1	5.53	10.5	5.53	0.925038	0
CHRM4	2.17	4.12	1.65	0.924949	-0.395229
ZRANB2	5.69	10.8	5.51	0.924531	-0.0463763
SUPT3H	3.62	6.87	4.3	0.92432	0.248347
NEK7	4.09	7.76	4.6	0.923956	0.169533
ROPN1B	1.75	3.32	2.51	0.923828	0.520332
UBR2	3.79	7.19	4.53	0.923794	0.257313
NPM1	4.66	8.84	5.19	0.923716	0.155405
IZUMO1R	1.55	2.94	0.79	0.923548	-0.972344
CHUK	5.38	10.2	4.81	0.922891	-0.161569
HSPH1	4.59	8.7	4.49	0.922521	-0.0317787
GPR19	2.48	4.7	2.43	0.922321	-0.0293838
GABPB1	4.37	8.28	5.23	0.921997	0.259178
IMPA1	4.74	8.98	5.6	0.921828	0.24054
MRPL3	5.78	10.95	7.01	0.921789	0.278345
LCE3A	1.42	2.69	1.05	0.921715	-0.435502
SPAG1	4.26	8.07	5.43	0.921715	0.350099
CCDC80	3.69	6.99	4.63	0.921672	0.327391
CD2AP	5.48	10.38	6.15	0.921559	0.166411
SCCPDH	5.28	10	6.87	0.92139	0.379772
ZMYM4	4.43	8.39	4.11	0.921364	-0.108168
SEC23A	5.18	9.81	5.47	0.921301	0.0785887
MSMO1	4.52	8.56	5.27	0.921288	0.22148
RHOT1	4.61	8.73	5.37	0.921215	0.220155
PSIP1	5.16	9.77	7.58	0.920987	0.554827
AMY2A	1.59	3.01	2.85	0.920737	0.841935
CLEC4D	1.96	3.71	1.46	0.920566	-0.424885
SLC30A9	3.82	7.23	3.61	0.920423	-0.0815738
LCN12	1.77	3.35	1.79	0.920412	0.0162102
HDX	3.16	5.98	4.58	0.920221	0.535423
MAGEB4	2.23	4.22	1.93	0.920199	-0.208443
CCDC112	4.08	7.72	6.37	0.920032	0.642724
RECQL	5.47	10.35	5.04	0.920018	-0.118117
SACM1L	4.99	9.44	5.41	0.919747	0.116589
ZNF597	3.4	6.43	3.66	0.919284	0.106309
FAM184A	1.56	2.95	2.61	0.919169	0.742504
FAM124B	1.74	3.29	2.74	0.919	0.655089
MEIG1	2.19	4.14	2.56	0.9187	0.225213
PSMD14	6.02	11.38	6.93	0.918665	0.203092
SYTL4	3.62	6.84	4.72	0.918007	0.382797
FAM114A2	4.52	8.54	5.66	0.917913	0.324479
APITD1	2.97	5.61	4.11	0.917538	0.468675
VPS36	4.58	8.65	5.34	0.917353	0.221492
KCNJ8	3.05	5.76	1.92	0.91726	-0.667703
TOP1	4.93	9.31	5.62	0.917194	0.188982
CAPZA1	6.08	11.48	7.29	0.916979	0.261847
ASNSD1	4.2	7.93	4.19	0.916932	-0.00343908
TMED5	5.26	9.93	5.35	0.916731	0.0244761
UAP1	4.45	8.4	4.15	0.916584	-0.100694
OR2A9P	2.66	5.02	3.86	0.916261	0.537175
CNTNAP3B	2.3	4.34	3.43	0.916061	0.576575
MMAA	4.33	8.17	5.59	0.915969	0.368481
PLCXD2-AS1	1.92	3.62	2.85	0.914883	0.569856
STPG2-AS1	2.87	5.41	2.94	0.914578	0.0347654
CCT8	5.3	9.99	5.81	0.914492	0.132546
RALGAPA1P	1.65	3.11	1.35	0.914449	-0.289507
NUP88	4.85	9.14	5.97	0.914209	0.299746
EIF2AK4	4.49	8.46	4.24	0.913942	-0.0826512
PHF6	5.69	10.72	6.26	0.913804	0.137734
LGALS7	2.75	5.18	4.02	0.91352	0.547764
RBMS1	4.21	7.93	4.27	0.913501	0.0204158
KIAA0895	3.78	7.12	5.02	0.913491	0.409301
GBAS	5.84	11	7.12	0.913463	0.285909
GNPDA2	5.13	9.66	6.16	0.913064	0.263972
ZNF367	3.84	7.23	5.32	0.912889	0.47032
NAP1L1	3.06	5.76	2.59	0.912537	-0.24058
STS	3.22	6.06	3.02	0.912257	-0.0925121
ETF1	5.07	9.54	5.12	0.912004	0.0141581
TMEM154	4.63	8.71	4.64	0.911661	0.00311261
SWT1	2.86	5.38	4.37	0.911591	0.611618
MITF	3.78	7.11	6.08	0.911463	0.685685
DMXL1	4.11	7.73	3.89	0.91133	-0.0793682
SMARCA1	4.86	9.14	5.51	0.911238	0.181096
RYBP	4.42	8.31	4.41	0.910802	-0.00326771
TEX10	4.5	8.46	4.28	0.910733	-0.0723142
SPTLC3	2.75	5.17	4.05	0.910733	0.55849
GZMA	2.33	4.38	11.36	0.910601	2.28556
OR1D2	2.41	4.53	2.25	0.910478	-0.0991081
DARS	5.65	10.62	6.19	0.910461	0.131689
STARD4	4.64	8.72	5.03	0.910203	0.116434
CALCRL	4.22	7.93	4.75	0.910078	0.170685
COPB2	5.18	9.73	5.21	0.909488	0.00833127
BIRC2	3.37	6.33	3.29	0.909457	-0.034661
FANCB	3.78	7.1	3.93	0.909433	0.0561431
USP1	4.35	8.17	4.35	0.909321	0
DLGAP5	5.58	10.48	6	0.909302	0.104697
AHCTF1P1	4.51	8.47	5.06	0.909235	0.16601
PMFBP1	2.05	3.85	2.88	0.909235	0.490445
CLEC2D	4.33	8.13	5	0.908888	0.207561
ZNF281	4.33	8.13	3.9	0.908888	-0.150893
MFN1	5.38	10.1	5.6	0.908677	0.0578207
BRMS1L	4.64	8.71	5.85	0.908548	0.334312
ZNF254	2.68	5.03	3.08	0.908325	0.200697
WDR41	4.06	7.62	4.22	0.908311	0.0557633
PXK	5.03	9.44	6.51	0.908228	0.372099
OR1D5	1.54	2.89	3.85	0.908139	1.32193
DHX36	5.02	9.42	5.2	0.90804	0.0508243
KLHL9	4.29	8.05	4.43	0.908011	0.0463291
STAC3	1.94	3.64	3.3	0.907882	0.766409
RSRC1	4.12	7.73	4.92	0.907824	0.256014
ACTR3	6.12	11.48	7.74	0.907519	0.338802
SLC27A2	2.81	5.27	5.07	0.907233	0.851416
LANCL3	3.85	7.22	4.67	0.90714	0.278564
GMCL1	3.04	5.7	3.26	0.906891	0.100801
TIPARP	4.55	8.53	4.67	0.906679	0.037556
TBC1D12	4.15	7.78	5.24	0.906659	0.336455
SMARCE1	5.41	10.14	7.34	0.906357	0.440151
GTF2F2	4.53	8.49	4.44	0.906254	-0.0289514
ZNF404	4.13	7.74	2.45	0.906192	-0.75336
ACTL6A	4.68	8.77	5.69	0.906068	0.28192
PROSC	4.6	8.62	5.38	0.906054	0.225972
OR52E4	0.79	1.48	1.6	0.905673	1.01815
ZC3H15	5.6	10.49	6.09	0.905516	0.121015
ANKIB1	3.62	6.78	3.31	0.905296	-0.129158
UGGT2	3.3	6.18	3.6	0.905141	0.125531
RPAP2	4.23	7.92	5.31	0.904843	0.328054
OR5B12	1.64	3.07	4.81	0.904543	1.55234
ABCE1	6.24	11.68	7.04	0.904422	0.174029
FAM200A	2.65	4.96	2.18	0.904348	-0.281664
MTRNR2L6	2.02	3.78	1.21	0.904031	-0.739348
OTUD4	4.93	9.22	5.14	0.903179	0.0601807
KRR1	6	11.22	7.15	0.903038	0.252981
CLCA1	2.07	3.87	4.68	0.902703	1.17688
N4BP2	3.6	6.73	3.62	0.90261	0.00799279
LCE2A	1.07	2	19.02	0.902389	4.15183
ZCWPW2	2.82	5.27	9.69	0.902108	1.7808
USP12	3.26	6.09	3.13	0.90157	-0.0587093
SIRT1	5.07	9.47	6.06	0.901379	0.257332
RARS	4.53	8.46	6.27	0.901147	0.468954
RNU6ATAC	2.1	3.92	1.38	0.900464	-0.605721
CTNNAL1	6.14	11.46	6.16	0.900296	0.0046917
OTUD6B	5.24	9.78	6.61	0.900268	0.335083
C1orf158	2.17	4.05	3.3	0.900227	0.604771
RBBP8	3.87	7.22	3.51	0.899665	-0.140863
METTL4	3.42	6.38	3.06	0.89956	-0.160465
STXBP4	4.45	8.3	5.85	0.899306	0.394631
TAF2	4.37	8.15	4.56	0.899167	0.0614005
ZDHHC20	4.44	8.28	5.2	0.899071	0.227952
OSBPL9	3.92	7.31	3.67	0.899018	-0.0950736
HSP90B2P	6.73	12.55	8.13	0.899009	0.272649
C9orf72	3.99	7.44	4.6	0.898914	0.205245
GEN1	3.84	7.16	3.99	0.898853	0.0552824
DHX9	5.01	9.34	4.21	0.898612	-0.25099
RBM39	3.46	6.45	3.44	0.898527	-0.00836347
GLCE	5.22	9.73	5.88	0.89839	0.171766
NT5C3A	4.17	7.77	4.13	0.897867	-0.0139056
LYG2	1.97	3.67	1.61	0.897584	-0.291135
MCOLN2	3.28	6.11	3.85	0.897477	0.231163
DDX21	5.74	10.69	6.37	0.897139	0.150243
MTRNR2L8	2.03	3.78	1.34	0.896907	-0.599247
MBLAC2	4.71	8.77	6.89	0.89685	0.548777
C5orf22	4.34	8.08	4.55	0.89666	0.0681715
ZNF510	3.75	6.98	4.21	0.896336	0.16693
COG6	5.26	9.79	6.57	0.896246	0.320831
SEC24D	4.61	8.58	5.26	0.896211	0.190296
GFM2	4.68	8.71	5.12	0.896164	0.129635
CNOT2	4.6	8.56	4.9	0.895977	0.0911479
OR8K1	1.58	2.94	1.84	0.895892	0.219781
IDH3A	5.51	10.25	7.11	0.8955	0.367797
MOXD1	3.71	6.9	6.02	0.895177	0.698344
RICTOR	4.28	7.96	4.4	0.895158	0.0398927
FAM204A	2.7	5.02	2.73	0.894728	0.0159415
RNF113B	1.42	2.64	4.11	0.894647	1.53325
EEA1	4.66	8.66	5.34	0.894037	0.19651
NARS	5.92	11	6.93	0.893834	0.227258
SRPK1	4.72	8.77	5	0.89379	0.0831412
FUNDC1	3.31	6.15	3.99	0.893755	0.269558
MT1DP	1.69	3.14	12.6	0.893741	2.89833
GSKIP	5.2	9.66	5.32	0.893512	0.0329146
MTMR10	3.62	6.72	4.05	0.892472	0.161932
MLH3	3.13	5.81	3.18	0.892376	0.0228641
OSGIN2	4.5	8.35	4.98	0.891851	0.146221
PPP2R2A	5.33	9.89	5.89	0.891835	0.144132
CYCSP52	2.42	4.49	3.71	0.891708	0.616412
APOOL	3.94	7.31	4.74	0.891676	0.266691
ZHX1	3.79	7.03	3.49	0.891327	-0.118971
KIAA0020	4.75	8.81	5.6	0.891215	0.237499
MCOLN3	4.06	7.53	4.26	0.89117	0.0693737
MTMR2	3.37	6.25	3.16	0.891108	-0.092824
CSRNP3	3.78	7.01	5.28	0.891028	0.482152
CENPQ	5.56	10.31	5.34	0.890888	-0.0582451
KAT2B	3.02	5.6	3.53	0.890878	0.22512
EPRS	5.49	10.18	4.55	0.89086	-0.27094
CASP8AP2	3.77	6.99	3.12	0.890728	-0.273018
2019-09-10	5.07	9.4	5.85	0.890675	0.206451
PNN	4.38	8.12	5.03	0.890549	0.199628
RAI14	4.31	7.99	4.48	0.890508	0.0558109
TAS2R31	1.71	3.17	3.24	0.890487	0.921997
USP2	2.39	4.43	4.21	0.890296	0.81681
ZBTB32	1.7	3.15	2.77	0.889817	0.704351
CCNH	4.08	7.56	4.73	0.889817	0.213271
PON2	5.71	10.58	6.53	0.889777	0.193592
XPO7	4.13	7.65	4.62	0.889318	0.161751
HBP1	4.6	8.52	5.33	0.88922	0.212502
NFYB	3.45	6.39	3.71	0.88922	0.104823
ZNF638	4.26	7.89	4.25	0.889172	-0.00339059
PSMD1	5.54	10.26	5.85	0.889073	0.0785506
METTL25	2.63	4.87	3.68	0.888859	0.484643
OR52N2	1.55	2.87	3.17	0.888783	1.03221
METTL18	4.11	7.61	3.99	0.888758	-0.0427496
RNASE12	1.21	2.24	3.38	0.888492	1.48202
FAM169A	4.5	8.33	5.39	0.888391	0.26036
RND3	5.44	10.07	6.93	0.888385	0.349249
RANBP2	5.08	9.4	4.87	0.887832	-0.0609067
COG5	4.86	8.99	5.4	0.887365	0.152003
ZNF131	4.18	7.73	3.92	0.886965	-0.0926493
PROS1	4.71	8.71	6.64	0.886946	0.495456
MALT1	4.24	7.84	3.9	0.886789	-0.12059
KDM3A	4.04	7.47	3.71	0.886753	-0.122936
MGEA5	4.9	9.06	4.76	0.886729	-0.0418202
BCCIP	5.36	9.91	6.24	0.886652	0.219313
RBM25	4.1	7.58	4.09	0.886574	-0.00352307
IFIT5	5.22	9.65	6.02	0.886479	0.205714
USP53	3.96	7.32	4.15	0.886343	0.0676109
MACROD2-IT	1.91	3.53	1.61	0.886096	-0.246512
PIK3R4	4.14	7.65	4.4	0.885829	0.0878728
CEP55	5.78	10.68	6.02	0.88577	0.058694
PPIL4	5.45	10.07	6.59	0.885736	0.274022
CEP152	3.34	6.17	3.85	0.885422	0.20501
WDR44	4.19	7.74	4.07	0.885383	-0.0419214
VPS26A	6.8	12.56	8.44	0.88523	0.311708
OR2G2	1.24	2.29	3.27	0.885007	1.39895
LMAN1	6.46	11.93	6.93	0.884988	0.101321
AK9	2.67	4.93	3.81	0.884748	0.512951
ORC2	4.62	8.53	5.7	0.884653	0.303069
PTPN11	5.66	10.45	6.15	0.884629	0.119784
EIF1AY	1.04	1.92	0.59	0.884523	-0.817797
DENND2C	3.44	6.35	3.78	0.884348	0.135978
ABHD5	4.4	8.12	4.45	0.883976	0.0163018
MYNN	4.13	7.62	4.41	0.883649	0.0946369
BUB1B	5.22	9.63	5.17	0.883486	-0.0138855
ARFGAP3	5.67	10.46	5.84	0.883462	0.0426196
ADK	4.95	9.13	6.3	0.883186	0.347923
C10orf88	4.95	9.13	5	0.883186	0.0144996
GCNT3	1.67	3.08	3	0.883082	0.845114
FAM49B	5.07	9.35	5.7	0.882981	0.168976
CEP170P1	4.94	9.11	4.35	0.88294	-0.183496
POLR3G	4.49	8.28	5.62	0.882915	0.323855
EIF3J	5.19	9.57	5.71	0.882784	0.137756
TRMT13	4.21	7.76	5.1	0.882236	0.276677
OR52E2	2.23	4.11	1.77	0.882095	-0.333294
SEC24B	3.75	6.91	3.83	0.881795	0.0304538
GTF2H1	3.68	6.78	3.48	0.88158	-0.0806185
PIK3CA	5.06	9.32	5.39	0.881193	0.0911479
KIF2A	4.87	8.97	5.85	0.881186	0.264515
RCVRN	1.96	3.61	2.77	0.881145	0.499032
KLF3	3.54	6.52	3.35	0.881123	-0.0795883
CCNC	4.04	7.44	4.11	0.880947	0.0247831
ZMYM2	4.02	7.4	3.84	0.88033	-0.0660892
OSBPL8	5.4	9.94	5.75	0.880286	0.0906025
NUP155	4.75	8.74	5.27	0.879706	0.149875
MORC3	3.74	6.88	4.27	0.87937	0.191198
MS4A8	1.62	2.98	2.17	0.879319	0.421701
HIGD2B	1.68	3.09	4.67	0.879146	1.47496
TRIM37	4.1	7.54	4.19	0.878941	0.0313263
TXNDC12-AS	1.55	2.85	1.69	0.878694	0.124755
SEMA3A	5.32	9.78	6.16	0.878408	0.211504
GORAB	3.83	7.04	5.34	0.878231	0.479495
NCAPG	5.92	10.88	5.57	0.878009	-0.0879198
PPP4R3B	4.37	8.03	4.31	0.877767	-0.0199454
IFNGR1	5.72	10.51	6.4	0.877676	0.162057
TAS2R50	1.66	3.05	2.64	0.877626	0.669355
TCEAL2	1.96	3.6	5.26	0.877143	1.42421
FAM107B	4.09	7.51	3.94	0.876712	-0.0539052
PAXIP1	3.72	6.83	4.35	0.876583	0.225713
LRRC8C	5.18	9.51	5.83	0.876493	0.170544
CDC73	5.66	10.39	6.82	0.876322	0.26897
SLC35B3	3.04	5.58	2.88	0.876194	-0.0780025
INTS4	3.89	7.14	3.85	0.876154	-0.0149117
SAMD12	3.4	6.24	4.53	0.876011	0.413976
ZKSCAN8	3.88	7.12	4.71	0.875821	0.27967
STAMBPL1	4.06	7.45	4.88	0.875761	0.265401
HAUS6	4.18	7.67	4.56	0.875724	0.125531
ZNF679	2.18	4	3.38	0.875672	0.632695
CEBPG	3.87	7.1	3.66	0.875485	-0.0804899
ATF1	4.17	7.65	4.25	0.875412	0.0274155
PDCD6IP	4.89	8.97	4.81	0.875274	-0.0237976
YTHDF3	5.06	9.28	5.67	0.874987	0.164211
BRCC3	5.42	9.94	7.2	0.874953	0.409704
TTC1	5.6	10.27	5.9	0.874937	0.0752881
REEP3	4.51	8.27	5.09	0.87476	0.174538
AHCTF1	4.93	9.04	5.22	0.874735	0.0824622
PANDAR	4.26	7.81	6.79	0.874469	0.672558
NEK3	4.42	8.1	4.85	0.873876	0.133938
CELF6	2.09	3.83	1.63	0.873841	-0.358631
PRSS21	1.79	3.28	3.06	0.873736	0.773572
DYNC1I2	5.72	10.48	5.58	0.873552	-0.03575
PBX3	2.74	5.02	3.13	0.873511	0.191987
ZNF606	2.85	5.22	4.82	0.873088	0.758071
ATAD2	5.51	10.09	5.06	0.872802	-0.122915
BUB1	5.21	9.54	5.27	0.872706	0.0165196
PUS7L	5.8	10.62	5.08	0.872659	-0.191224
MBTPS2	5.5	10.07	6.71	0.87256	0.286881
GP9	1.77	3.24	6	0.872244	1.76121
ATP2B1	5.54	10.14	5.83	0.8721	0.0736099
LRRCC1	3.3	6.04	4.07	0.872083	0.302563
HSD17B11	4.88	8.93	5.55	0.871779	0.185607
STK3	5.62	10.28	7.93	0.871198	0.496751
XRCC5	5.97	10.92	6	0.87117	0.00723157
MICU2	6.67	12.2	8.78	0.871122	0.396534
BRCA2	4.43	8.1	4.7	0.870615	0.0853541
VPS41	3.96	7.24	5.19	0.870489	0.390234
SUGT1	5.18	9.47	6.36	0.870412	0.296075
GABPA	5.23	9.56	5.92	0.8702	0.178786
ACSL5	2.61	4.77	4.85	0.869939	0.893935
C5orf34	4.81	8.79	4.47	0.869826	-0.105762
ATG5	3.36	6.14	3.08	0.869777	-0.125531
LARP1B	4.75	8.68	5.16	0.869768	0.119444
CUL3	5.5	10.05	5.64	0.869692	0.0362635
ZNF512	3.53	6.45	4.56	0.869631	0.369366
DNAJC3	5.02	9.17	6.21	0.869234	0.306906
EDRF1	3.34	6.1	3.49	0.868961	0.0633789
FAM47E	1.67	3.05	7.05	0.868961	2.07778
DMRTC2	1.78	3.25	4.38	0.868562	1.29905
GCSHP3	3.67	6.7	4.57	0.868381	0.316414
MAP3K2	5.15	9.4	5.4	0.868088	0.068387
IQCA1	2.34	4.27	5.36	0.867728	1.19572
PALB2	3.88	7.08	4.14	0.867693	0.0935741
AGBL5-AS1	0.57	1.04	1.55	0.86755	1.44323
ZNF277	3.19	5.82	3.02	0.867463	-0.0790079
USP25	3.98	7.26	4.26	0.867201	0.098085
PRPF40A	5.06	9.23	5.62	0.867193	0.151433
GRXCR2	1.25	2.28	2.05	0.867106	0.713696
HAT1	5.68	10.36	6.81	0.867061	0.261764
NUFIP2	3.95	7.2	3.8	0.866144	-0.0558532
SRBD1	4.45	8.11	5.49	0.865897	0.303001
USP2-AS1	3.21	5.85	4.18	0.865863	0.38093
RMDN2	2.19	3.99	4.84	0.865458	1.14408
RCOR3	3.48	6.34	3.61	0.865396	0.0529115
UNCX	1.29	2.35	2.7	0.86529	1.06559
IL1RAP	5.21	9.49	5.74	0.865125	0.139767
ZNF735	1.4	2.55	5.74	0.86507	2.03562
GKAP1	3.47	6.32	2.96	0.864989	-0.229338
SUPT20H	3.85	7.01	4.14	0.864556	0.104772
TDG	4.01	7.3	4.87	0.864294	0.28032
MRPL19	6.18	11.25	9.58	0.864246	0.632419
CCNA2	5.4	9.83	6.05	0.864232	0.163976
SLC7A10	1.5	2.73	1.54	0.863938	0.0379679
GFPT1	3.94	7.17	4.96	0.863777	0.332144
ACVR2A	3.88	7.06	4.8	0.863612	0.306978
ZNF569	3.49	6.35	3.92	0.86353	0.167627
PLOD2	5.98	10.88	6.11	0.863461	0.0310269
ATF2	3.15	5.73	3.07	0.863183	-0.0371132
DDX3X	5.58	10.15	6.08	0.863143	0.123806
ATAD1	4.97	9.04	5.54	0.863077	0.15664
ARL6	4.14	7.53	4.13	0.863019	-0.00348899
AQR	4.8	8.73	4.89	0.862947	0.0268001
DSG2	4.68	8.51	5.31	0.862651	0.182203
MRPL39	5.89	10.71	7.76	0.862619	0.397789
EPSTI1	3.96	7.2	6.46	0.862496	0.706034
SGMS2	5.17	9.4	5.49	0.862496	0.0866419
ZNF658	2.36	4.29	3.03	0.862191	0.360531
KRAS	4.26	7.74	4.38	0.86148	0.0400774
MET	5.13	9.32	5.35	0.861371	0.0605801
LMBRD2	4.91	8.92	6.37	0.861321	0.37557
BMPR1A	4.2	7.63	4.48	0.861294	0.0931094
FBXL3	5.39	9.79	6.8	0.861024	0.335249
STK17A	5.77	10.48	8.08	0.860995	0.485784
MT1E	5.17	9.39	4.72	0.860961	-0.131377
PCMTD1	3.59	6.52	4.47	0.860888	0.316291
NOL11	6.09	11.06	6.71	0.860837	0.139871
ERI2	3.48	6.32	2.98	0.860837	-0.223775
VIP	3.53	6.41	6.48	0.860656	0.876326
RPF1	5.86	10.64	7.91	0.860526	0.432777
UGP2	4.72	8.57	5.18	0.860508	0.134165
KRT9	1.95	3.54	5	0.860275	1.35845
PTCD2	5.25	9.53	4.99	0.860159	-0.0732776
GRPEL2	4.84	8.78	5.88	0.859214	0.280809
DPY19L1	5.53	10.03	7.03	0.85897	0.346245
ASPN	1.5	2.72	1.93	0.858644	0.363638
TFRC	4.66	8.45	4.39	0.858621	-0.086109
ERLEC1	4.26	7.72	3.82	0.857747	-0.157281
BIRC3	1.81	3.28	2.19	0.857706	0.274941
FBXO11	4.84	8.77	5.32	0.85757	0.136419
PSMD6	5.09	9.22	6.83	0.857101	0.42422
USP45	3.39	6.14	4.3	0.856953	0.343051
TPP2	4.55	8.24	4.32	0.856778	-0.0748352
ATXN10	4.6	8.33	7.14	0.856683	0.63429
CENPC	4	7.24	5.05	0.85599	0.336283
PRKCI	5.15	9.32	6.95	0.855758	0.432441
HYLS1	2.83	5.12	4.36	0.855342	0.623526
AKT3	3.56	6.44	3.32	0.855183	-0.100694
KRT32	2.3	4.16	2.86	0.85495	0.314381
FASTKD2	3.45	6.24	4.25	0.85495	0.300866
SLC38A1	4.86	8.79	4.61	0.854907	-0.0761896
SMAD1	4.65	8.41	6.17	0.854875	0.40804
BMP2K	4.75	8.59	5.07	0.854731	0.0940582
VPS35	6	10.85	5.57	0.854661	-0.107285
TNKS2	5.1	9.22	5.52	0.85427	0.114171
MED7	3.9	7.05	4.12	0.854149	0.0791702
ALG11	4.99	9.02	6.41	0.854088	0.361285
GINM1	5.3	9.58	5.33	0.854033	0.00814317
UBA5	5.97	10.79	6.12	0.853892	0.0358007
CTAG2	4.1	7.41	4.11	0.85385	0.00351448
NUP160	4.41	7.97	4.17	0.853801	-0.0807313
OR3A4P	1.71	3.09	1.98	0.853611	0.211504
CD200R1L	1.81	3.27	1.36	0.853301	-0.412383
SETMAR	2.43	4.39	3.51	0.853265	0.530515
PDE8A	3.15	5.69	3.03	0.853077	-0.056034
NAA15	5.73	10.35	6.04	0.853024	0.0760134
ZNHIT6	4.8	8.67	6.99	0.852998	0.542258
PSMC2	6.19	11.18	7.8	0.852909	0.333535
CAPRIN2	3.29	5.94	3.1	0.852375	-0.0858194
MAGT1	5.14	9.28	6.92	0.852356	0.429004
HSP90AA1	6.32	11.41	6.66	0.852302	0.0755976
EPCAM	5.8	10.47	7.51	0.852137	0.37276
UBLCP1	5.02	9.06	5.4	0.851824	0.105272
PCNA	6.3	11.37	6.95	0.851809	0.141661
IFT57	4.25	7.67	4.98	0.851764	0.228683
SLC10A5	2.61	4.71	2.63	0.851677	0.011013
BCAP29	6.14	11.08	4.27	0.851647	-0.524003
SPOPL	4.09	7.38	3.41	0.85152	-0.262329
C3orf38	5.2	9.38	6.24	0.851076	0.263034
P4HA1	5.86	10.57	6.2	0.851003	0.0813676
LIN7A	2.19	3.95	5.28	0.850922	1.26961
FNDC3A	4.43	7.99	4.51	0.850889	0.0258207
LRIF1	4.37	7.88	4.35	0.850562	-0.00661788
DTWD1	3.25	5.86	3.04	0.850461	-0.0963684
PPP2CA	5.99	10.8	6.75	0.850403	0.172331
NUPL2	4.67	8.42	6.08	0.850398	0.380649
FAM111A	4.46	8.04	4.64	0.850152	0.0570811
CLRN2	1.62	2.92	3.04	0.849975	0.908078
ME1	4.86	8.76	5.52	0.849975	0.183712
ZFX	4.2	7.57	4.35	0.849904	0.0506261
ARFIP1	5.11	9.21	7.2	0.849878	0.494674
PIGN	4.6	8.29	4.98	0.849738	0.114512
TAPT1	4.9	8.83	5.48	0.849632	0.161394
HOOK1	5.4	9.73	6.11	0.84948	0.178213
P4HA2-AS1	5.4	9.73	4.88	0.84948	-0.146078
ZNF192P1	2.37	4.27	2.68	0.849349	0.177346
INTU	3.58	6.45	4.37	0.84934	0.287674
NVL	3.63	6.54	4.09	0.849321	0.172131
SLFN12	3.68	6.63	3.4	0.849303	-0.114171
ADAM17	4.81	8.66	4.96	0.84833	0.0443032
CCNT1	5.21	9.38	4.96	0.848305	-0.0709433
OR13C2	2.4	4.32	2.23	0.847997	-0.105991
TAS2R30	1.85	3.33	3.38	0.847997	0.869498
ENTHD1	1.6	2.88	5.45	0.847997	1.76818
TSG101	5.04	9.07	6.94	0.847679	0.461512
PHKB	3.69	6.64	3.84	0.847562	0.0574855
LDAH	4.48	8.06	5.37	0.847281	0.261423
C9orf41	4.03	7.25	4.94	0.847201	0.293731
ABCA10	1.94	3.49	3.31	0.84717	0.770775
C2orf44	4.57	8.22	5.19	0.846944	0.18354
RBM18	4.42	7.95	4.6	0.846908	0.0575875
NUP50	3.92	7.05	3.79	0.84677	-0.0486558
TIGD4	2.58	4.64	3.11	0.846754	0.269544
SSX7	2.03	3.65	2.93	0.846417	0.529421
CALCOCO2	5.29	9.51	5.99	0.846178	0.179288
THUMPD1	5.33	9.58	6.71	0.84589	0.332177
EIF2S1	6.66	11.97	7.18	0.845829	0.108462
FAM110C	4.34	7.8	5.43	0.845779	0.323257
SPIRE1	4.48	8.05	4.74	0.84549	0.0813883
ITGA1	5.66	10.17	5.39	0.845446	-0.0705168
ZNF567	2.75	4.94	3.75	0.845079	0.447459
ZNF888	3.29	5.91	4.21	0.845071	0.355733
FIG4	4.86	8.73	6.09	0.845025	0.325486
GNGT2	1.62	2.91	2.61	0.845025	0.688056
TCEA1	5.25	9.43	5.18	0.84494	-0.0193653
DNAJC7	5.05	9.07	4.99	0.844819	-0.0172436
HLA-H	1.42	2.55	1.87	0.844606	0.397147
AP2B1	4.19	7.52	4.14	0.843782	-0.0173195
AASDHPPT	6.57	11.79	7.21	0.843598	0.134106
EREG	5.34	9.58	5.49	0.843186	0.0399664
RBPJ	4.9	8.79	4.65	0.843081	-0.075551
ZNF800	4.46	8	4.45	0.842956	-0.00323837
KIF16B	4.41	7.91	6.36	0.842899	0.528248
KLRF2	1.26	2.26	3.75	0.842899	1.57347
PLS1	5.96	10.69	8.24	0.842878	0.467332
BTBD1	3.68	6.6	3.91	0.84276	0.0874628
SCP2	5.47	9.81	5.91	0.842712	0.111617
VEZF1	3.91	7.01	3.28	0.842246	-0.253473
CMTR2	4.53	8.12	4.63	0.841969	0.0315011
SKIV2L2	5.59	10.02	5.58	0.841962	-0.00258316
RNU11	4.43	7.94	2.53	0.841832	-0.808169
WDR36	5.68	10.18	5	0.841775	-0.183963
PLS3	5.15	9.23	5.82	0.841758	0.176447
STK38L	5.87	10.52	7.13	0.841702	0.280542
ZNF658B	2.26	4.05	3.44	0.841599	0.606086
SCYL3	3.51	6.29	4.54	0.841589	0.371221
FXR1	4.37	7.83	4.11	0.841379	-0.0884949
OAT	5.56	9.96	6.65	0.841061	0.258269
RAVER2	3.83	6.86	4.02	0.840864	0.0698511
FH	6.08	10.89	6.57	0.840861	0.111822
R3HCC1L	4.02	7.2	3.77	0.840801	-0.092631
CXorf57	4.45	7.97	4.15	0.840774	-0.100694
RAPGEF6	4.45	7.97	4.37	0.840774	-0.0261721
DCAF6	3.54	6.34	3.39	0.840733	-0.0624641
CSNK1A1	3.77	6.75	3.96	0.840323	0.0709359
KDM7A	4.53	8.11	5.08	0.840191	0.165317
CCNG1	2.86	5.12	2.59	0.840129	-0.143063
HSP90B1	7.43	13.3	7.54	0.839992	0.0212023
CABYR	1.57	2.81	2.18	0.839806	0.473564
PI4K2B	4.99	8.93	5.23	0.83962	0.0677711
PDK1	4.56	8.16	5.76	0.839535	0.337035
DYNLT3	4.37	7.82	4.41	0.839535	0.0131454
PIK3CB	4.17	7.46	3.35	0.839128	-0.315886
BAG2	5.06	9.05	5.45	0.83878	0.107119
METTL15	4.35	7.78	5.79	0.838755	0.412548
MDM1	4.16	7.44	5.47	0.838719	0.394957
ETFDH	4.34	7.76	4.51	0.838362	0.0554324
WDR11	4.15	7.42	4.09	0.838308	-0.0210105
FNBP1L	5.41	9.67	5.51	0.837887	0.0264237
DHX40	5.63	10.06	6.18	0.837423	0.134472
TIGD2	4.08	7.29	3.89	0.83735	-0.068799
UFL1	5.72	10.22	5.03	0.837308	-0.185457
AMD1	4.03	7.2	3.65	0.837217	-0.142883
PRKG2	3.65	6.52	3.37	0.836976	-0.115148
DNAJC12	2.71	4.84	3.84	0.836714	0.502813
GBP2	2.85	5.09	4.95	0.836704	0.796467
E2F7	4.67	8.34	5.15	0.836625	0.14115
CUL1	4.95	8.84	4.73	0.836618	-0.0655883
PHYH	4.57	8.16	6.27	0.836375	0.456271
SPATA7	3.03	5.41	3.63	0.836311	0.260652
NR2C1	3.26	5.82	4.01	0.836147	0.29873
R3HDML	1.63	2.91	7.69	0.836147	2.23811
ELMOD2	5.68	10.14	6.98	0.836095	0.297336
FARSB	5.12	9.14	5.92	0.83605	0.209453
RPL13P5	2.23	3.98	2.95	0.835725	0.403671
QKI	4.83	8.62	5.96	0.835665	0.303289
FER	4.45	7.94	5.17	0.835334	0.216359
LIFR	4.26	7.6	6.37	0.835146	0.58044
MMP1	5.88	10.49	2.78	0.835127	-1.08073
KIF4B	4.12	7.35	4.08	0.8351	-0.0140752
CENPU	5.54	9.88	5.41	0.834625	-0.0342574
STX17	3.97	7.08	4.1	0.83461	0.0464849
ZZZ3	3.6	6.42	3.55	0.834576	-0.0201779
FEM1B	4.24	7.56	4.34	0.834322	0.0336308
SLC12A2	4.7	8.38	4.49	0.834289	-0.0659453
NEMF	4.33	7.72	4.57	0.834234	0.0778271
NSRP1	4.33	7.72	4.6	0.834234	0.0872668
TMEM123	5.02	8.95	5.27	0.8342	0.0701156
LIMA1	5.15	9.18	5.07	0.833922	-0.0225867
MSANTD4	5.42	9.66	5.51	0.83373	0.0237595
PREPL	4.81	8.57	5.7	0.833258	0.244925
CWC27	4.25	7.57	4.82	0.83283	0.18157
FAM69A	3.79	6.75	5.18	0.83269	0.450754
TBL1XR1	4.7	8.37	4.57	0.832567	-0.0404666
IFT52	3.65	6.5	4.25	0.832543	0.219566
CASP4	4.79	8.53	5.69	0.83252	0.248403
USP48	4.79	8.53	5.14	0.83252	0.101743
RGS5	3.28	5.84	3.57	0.832273	0.122228
PPP2R5E	4.05	7.21	4.06	0.832077	0.00355782
OTC	1.36	2.42	4.09	0.8314	1.58849
ADH1A	1.63	2.9	3.35	0.831181	1.03929
IDI1	5.11	9.09	5.34	0.830957	0.0635165
B3GLCT	4.52	8.04	5.87	0.830873	0.377038
HS3ST2	1.67	2.97	3.17	0.830615	0.924635
ASCC3	4.87	8.66	4.62	0.830445	-0.0760289
FAM178A	4.19	7.45	5.15	0.83029	0.297622
AGFG1	5.18	9.21	6.26	0.830249	0.273211
APOBEC1	1.26	2.24	3.06	0.830075	1.28011
WRN	4.59	8.16	4.36	0.830075	-0.074166
CCDC82	4.5	8	4.75	0.830075	0.0780025
ATAD2B	3.1	5.51	3.4	0.829784	0.133267
NKRF	4.89	8.69	5.73	0.829522	0.228701
CDV3	5.73	10.18	5.98	0.829131	0.0616103
C18orf25	5.19	9.22	5.86	0.829032	0.175166
IBTK	4.69	8.33	4.68	0.828729	-0.00307939
GPD1L	5.4	9.59	7.17	0.828571	0.409014
MTM1	5.3	9.41	5.89	0.828202	0.152275
SNX2	4.05	7.19	5.66	0.82807	0.48288
KRIT1	3.96	7.03	4.36	0.828024	0.138828
CASQ2	1.91	3.39	1.92	0.827713	0.00753367
RUNDC3B	3.15	5.59	5.86	0.827496	0.895549
RB1CC1	4.61	8.18	4.13	0.827334	-0.158625
MFAP1	4.91	8.71	6.24	0.82695	0.345823
RIOK3	3.98	7.06	4.58	0.8269	0.202579
CUL4B	4.82	8.55	5.06	0.826891	0.0701042
SPCS3	5.57	9.88	6.26	0.826834	0.168485
POLR2B	5.7	10.11	5.54	0.826749	-0.0410759
FBP1	1.94	3.44	2.49	0.826352	0.360089
UGCG	4.84	8.58	5.66	0.825971	0.225795
NIFK	5.94	10.53	6.44	0.825971	0.116598
ZNF559	3.34	5.92	2.9	0.825749	-0.203795
TLK1	4.12	7.3	3.96	0.825252	-0.0571439
ZBED6	5.65	10.01	5.81	0.825119	0.0402873
LZTFL1	4.42	7.83	4.91	0.824966	0.151677
VPS37A	3.67	6.5	3.96	0.82466	0.10972
DDIAS	3.45	6.11	3.81	0.824576	0.143195
NAA25	4.19	7.42	4.31	0.824469	0.0407376
NUDT12	5.41	9.58	6.01	0.824397	0.151736
CLN5	5.66	10.02	6.99	0.824009	0.30449
IQCH	2.74	4.85	3.46	0.823809	0.336596
RAB6C	5.51	9.75	5.63	0.82335	0.0310826
SLC38A2	5.16	9.13	5.2	0.823244	0.0111406
ATL2	2.99	5.29	4.25	0.823122	0.507317
CMPK1	4.94	8.74	5.54	0.823122	0.165375
TAF9B	4.41	7.8	4.15	0.822695	-0.0876673
HMGXB4	4.45	7.87	3.93	0.822558	-0.179276
SPICE1	2.98	5.27	3.59	0.822491	0.268672
GPC4	1.9	3.36	1.97	0.822462	0.0521962
ZFAND5	4.62	8.17	5.39	0.822443	0.222392
GPAM	5.09	9	4.87	0.822259	-0.0637439
PLRG1	6.11	10.8	7.36	0.821787	0.268533
NUP153	4.3	7.6	4.22	0.821663	-0.0270937
PITPNB	6.19	10.94	7.16	0.821601	0.21002
GAS1	2.19	3.87	1.88	0.821403	-0.220198
CCZ1B	5.11	9.03	6	0.821403	0.231639
DPP8	3.86	6.82	4.56	0.821171	0.240433
PSMC1	6.25	11.04	7.06	0.820812	0.175812
FILIP1L	3.38	5.97	5.08	0.820708	0.587805
OSBPL6	4.49	7.93	4.51	0.820605	0.00641199
RSBN1	4.49	7.93	5.53	0.820605	0.300564
RBAK	4.36	7.7	4.2	0.82053	-0.0539388
IL33	2.52	4.45	4.03	0.820382	0.677356
PARP2	5.55	9.8	6.05	0.820294	0.124447
ZNF860	4.18	7.38	5.23	0.820118	0.323308
MORF4L1	5.62	9.92	6.52	0.81977	0.214302
HLA-DRB6	1.66	2.93	5.91	0.819717	1.83197
ZNF442	2	3.53	2.73	0.819668	0.448901
DDX5	3.53	6.23	2.99	0.819564	-0.239523
KRT2	1.36	2.4	1.92	0.819428	0.4975
MTBP	4.88	8.61	4.69	0.819132	-0.0572932
SCAMP1	4.03	7.11	5.62	0.81907	0.47979
CYP4Z2P	2.12	3.74	5.17	0.818974	1.2861
TAS2R43	1.95	3.44	2.08	0.818934	0.0931094
UBA2	4.83	8.52	5.08	0.81883	0.0728053
CBWD3	3.6	6.35	3.22	0.81876	-0.160936
INTS4P2	3.47	6.12	2.95	0.818596	-0.234221
GPCPD1	3.51	6.19	3.77	0.818468	0.103093
HYMAI	2.45	4.32	2.7	0.81825	0.140178
RMDN1	3.54	6.24	4.68	0.817797	0.402759
ZW10	5.52	9.73	5.31	0.817772	-0.0559564
HNRNPH3	6.19	10.91	5.61	0.81764	-0.141939
IARS	5.26	9.27	5.57	0.817507	0.0826145
TMEM67	3.07	5.41	3.69	0.81739	0.265382
C17orf78	2.06	3.63	5.25	0.817325	1.34967
TCEB3	3.53	6.22	4.27	0.817246	0.274568
MTIF2	3.4	5.99	3.72	0.817021	0.129768
TGDS	3.86	6.8	4.52	0.816934	0.227722
GOLPH3L	5.16	9.09	6.47	0.816909	0.326395
SMAD5	4.23	7.45	4.94	0.816583	0.223853
SP3	4.39	7.73	4.77	0.816247	0.119768
RIOK2	3.97	6.99	5.09	0.816153	0.358527
PARN	4.72	8.31	5.44	0.816062	0.20482
MERTK	2.13	3.75	3.7	0.816037	0.796672
PHOSPHO2	2.75	4.84	4.29	0.815575	0.641546
NIN	5.04	8.87	5.79	0.81551	0.20014
MIS12	3.54	6.23	3.13	0.815483	-0.177587
ZNF627	4.33	7.62	4.21	0.815424	-0.0405468
HELLS	5.66	9.96	5.87	0.815344	0.0525585
NCAM1-AS1	1.04	1.83	4.53	0.81526	2.12293
PPP4R1	3.2	5.63	3.15	0.815063	-0.0227201
ZNF207	4.94	8.69	5.65	0.814845	0.19374
CEP57L1	4.4	7.74	5.28	0.81483	0.263034
C7orf66	1.16	2.04	4.58	0.814444	1.98122
TXNRD1	5.88	10.34	5.55	0.814348	-0.0833284
AP1AR	3.1	5.45	2.79	0.813988	-0.152003
BNIP2	5.58	9.81	5.92	0.813988	0.0853321
UHMK1	3.14	5.52	3.18	0.813904	0.0182622
PSMA3	6.6	11.6	8.37	0.813587	0.342762
NUP133	4.66	8.19	4.54	0.813533	-0.0376377
GNAI3	4.04	7.1	5.68	0.813464	0.491536
AK6	4.98	8.75	5.15	0.813137	0.0484267
INTS8	4.56	8.01	4.76	0.812768	0.0619277
USP28	4.23	7.43	4.13	0.812705	-0.0345159
CCT6A	5.62	9.87	6.1	0.81248	0.118239
CDK19	3.69	6.48	3.88	0.812373	0.0724358
SKINTL	1.64	2.88	1.45	0.812373	-0.177643
FNTA	4.63	8.13	4.75	0.812243	0.0369153
B3GNT5	3.23	5.67	2.79	0.811815	-0.211269
SUCLG2	5.76	10.11	6.79	0.811642	0.237343
FAM92A1	5.06	8.88	6.04	0.811422	0.255411
ZNF600	3.63	6.37	4.03	0.811324	0.15081
WDR26	4.85	8.51	5.7	0.811174	0.232977
TAF7	5.05	8.86	4.84	0.811023	-0.0612763
IFNAR1	2.85	5	3.34	0.810966	0.228886
OPA1	5.21	9.14	4.92	0.810911	-0.0826251
NPEPPS	3.7	6.49	4.28	0.810693	0.210086
LCLAT1	5.36	9.4	6.12	0.810428	0.191299
MXI1	3.57	6.26	3.64	0.810239	0.0280144
FAS	4.5	7.89	4.18	0.8101	-0.106422
RAB11FIP2	4.53	7.94	3.69	0.809628	-0.29589
LNX1	3.88	6.8	6.15	0.809478	0.66453
KRTAP9-2	1.13	1.98	2.17	0.809178	0.941372
NCBP1	3.39	5.94	4.69	0.809178	0.468303
NMD3	4.64	8.13	4.34	0.809131	-0.0964298
CSNK2A3	4.92	8.62	6.08	0.80903	0.305413
WAPAL	5.2	9.11	5.75	0.808939	0.14505
NCOA1	4.47	7.83	4.39	0.808737	-0.0260539
ZNF17	3.06	5.36	3.91	0.808701	0.353637
ZC2HC1A	5.23	9.16	6.67	0.808537	0.350876
CCNB1	5.91	10.35	7.33	0.808401	0.310655
CNOT7	2.93	5.13	2.81	0.808058	-0.0603305
FANCM	3.65	6.39	4.13	0.807919	0.178245
NBAS	4.09	7.16	3.89	0.807859	-0.0723307
RAD18	4.33	7.58	5.09	0.807831	0.233299
STAG1	4.73	8.28	4.82	0.807791	0.027193
SEL1L	6.09	10.66	6.71	0.807693	0.139871
WDR12	4.6	8.05	4.98	0.807355	0.114512
ABCA11P	2.64	4.62	2.55	0.807355	-0.0500407
GRHL1	3.08	5.39	4.65	0.807355	0.5943
RNU5F-1	2.24	3.92	0.67	0.807355	-1.74127
CETN2	6.39	11.18	7.72	0.807032	0.272785
AP5M1	4.31	7.54	4.56	0.806877	0.081346
ZNF670	4.23	7.4	3.95	0.806868	-0.098805
ZNF285	3.35	5.86	4.42	0.80674	0.399885
ATP7A	3.27	5.72	4.37	0.806725	0.418343
ZNF322	4.1	7.17	4.13	0.806349	0.0105179
HS2ST1	5.65	9.88	5.63	0.80626	-0.00511595
NANP	5.17	9.04	6.47	0.806158	0.323601
OSGEPL1	5.09	8.9	6.31	0.80614	0.309974
CDK1	6.24	10.91	6.02	0.806033	-0.0517825
TBCE	4.49	7.85	5.44	0.805977	0.276891
CCDC50	4.96	8.67	5.19	0.805692	0.0653944
USP14	4.6	8.04	6.02	0.805562	0.38813
PBDC1	7.29	12.74	6.84	0.805375	-0.0919225
VBP1	5.93	10.36	7.04	0.80492	0.247543
ZNF25	2.92	5.1	2.74	0.804529	-0.0917925
CCT5	5.99	10.46	6.92	0.804255	0.208216
ELF1	5.87	10.25	5.93	0.804192	0.0146716
HDGFRP3	3.86	6.74	3.47	0.804148	-0.153665
MLH1	3.93	6.86	3.81	0.803679	-0.0447383
ZNF382	1.65	2.88	4.81	0.803603	1.54357
TRIQK	3.26	5.69	3.06	0.803557	-0.0913403
SMCO2	2.16	3.77	2.52	0.803533	0.222392
CPNE3	5.93	10.35	6.63	0.803527	0.160977
TMTC3	5.22	9.11	5.68	0.803401	0.121841
PLEKHA8	3.8	6.63	4.33	0.803009	0.188368
UHRF1BP1L	4.5	7.85	3.77	0.802768	-0.25536
CAHM	1.68	2.93	2.55	0.802439	0.602036
UTP6	5	8.72	5.29	0.8024	0.0813396
MYO1B	5.78	10.08	5.69	0.802354	-0.0226408
CKAP2L	4.41	7.69	4.8	0.802205	0.122256
FEZ2	5.89	10.27	7.23	0.802097	0.295728
CHD1	5.03	8.77	5.18	0.802018	0.0423937
FTO-IT1	2.3	4.01	4	0.801968	0.798366
DAAM1	4.79	8.35	4.95	0.801751	0.0474029
KIF18A	5.29	9.22	4.73	0.801499	-0.161428
PIR	5.25	9.15	6.47	0.801454	0.301448
PSMD5	5.52	9.62	6.56	0.801369	0.249028
TNFRSF17	1.71	2.98	4.72	0.801316	1.46479
BMS1	3.73	6.5	3.85	0.801264	0.0456828
AVEN	3.69	6.43	4.59	0.801198	0.314873
TATDN1	3.65	6.36	4.11	0.80113	0.171242
SYT16	2.25	3.92	3.71	0.800929	0.721494
GARS	4.88	8.5	5.17	0.800582	0.0832831
C2orf69	4.26	7.42	4.03	0.800566	-0.0800736
CDK11A	4.84	8.43	4.53	0.800526	-0.095496
IARS2	5.73	9.98	6.12	0.800505	0.0949965
NUCB2	6.62	11.53	7.89	0.800489	0.253194
RNF146	4.17	7.26	3.85	0.799922	-0.115189
MOSPD2	5.83	10.15	4.71	0.799912	-0.307769
STAM	5.09	8.86	5.55	0.799641	0.124822
ESD	5.89	10.25	5.87	0.799284	-0.00490713
PRMT9	3.58	6.23	4.1	0.799273	0.195664
SCG5	2	3.48	3.59	0.799087	0.843984
ZNF664	3.23	5.62	2.93	0.799036	-0.140634
PTAR1	4.88	8.49	5.4	0.798883	0.146078
PRPF39	3.88	6.75	3.47	0.798831	-0.161121
RNVU1-8	1.69	2.94	2.72	0.798793	0.686583
BPIFA1	1.42	2.47	4.53	0.79862	1.67362
SMURF2	4.49	7.81	4.63	0.798607	0.0442967
ERI1	4.87	8.47	6.37	0.79844	0.387372
SOCS6	3.9	6.78	3.45	0.797811	-0.176878
UFSP2	5.37	9.33	5.87	0.796955	0.128438
CBWD2	3.35	5.82	3.23	0.796858	-0.0526269
LRPPRC	4.53	7.87	4.24	0.796853	-0.0954468
MTRF1L	3.73	6.48	3.23	0.796818	-0.207641
MAPRE1	6.24	10.84	4.97	0.796747	-0.3283
EIF4E	3.95	6.86	4.02	0.796356	0.0253428
SET	5.81	10.09	6.13	0.796316	0.0773489
IFNA1	2.35	4.08	2.04	0.795908	-0.204092
WDR75	5.15	8.94	5.27	0.795702	0.0332305
API5	6.36	11.04	7.02	0.795642	0.142444
CLIC4	6.05	10.5	6.98	0.795382	0.206292
KPNA5	3.81	6.61	3.94	0.794859	0.0484046
YWHAZ	6.33	10.98	7	0.794601	0.145149
NAE1	5.99	10.39	6.09	0.794568	0.0238862
UACA	3.5	6.07	4.88	0.794342	0.479526
SLC18A2	4.4	7.63	3.82	0.79418	-0.203931
C7orf57	3.91	6.78	6.2	0.794117	0.6651
PAM16	2.63	4.56	1.77	0.793971	-0.571313
CWC22	4.77	8.27	4.92	0.793898	0.044669
ERCC8	3.6	6.24	3.6	0.793549	0
SLC26A2	3.9	6.76	4.39	0.793549	0.170747
NEMP1	4.46	7.73	5.01	0.793425	0.167767
LINS	3.71	6.43	3.59	0.7934	-0.0474353
RWDD3	4.19	7.26	3.13	0.793019	-0.420788
PPHLN1	4.75	8.23	5.96	0.792965	0.327385
TRAPPC11	4.75	8.23	4.55	0.792965	-0.062061
RDX	5.46	9.46	5.28	0.792939	-0.048363
CBWD1	3.29	5.7	3.19	0.792874	-0.0445312
ZNF613	3.51	6.08	4.74	0.7926	0.433416
RNF6	5.45	9.44	5.37	0.792531	-0.0213341
NUP107	5.52	9.56	5.22	0.792342	-0.0806185
CCDC174	4.84	8.38	4.93	0.791943	0.0265806
DUS4L	3.61	6.25	3.34	0.791857	-0.112151
RNF2	5.32	9.21	5.82	0.791775	0.129593
TRUB1	4.76	8.24	5.4	0.791683	0.181998
RBM45	4.87	8.43	4.7	0.791611	-0.051261
DDX20	4.68	8.1	4.95	0.791413	0.08092
ADAM9	6.38	11.04	6.83	0.791112	0.0983292
FAM46A	4.08	7.06	4.28	0.791099	0.0690416
RNU6-76P	2.04	3.53	3.33	0.791099	0.706953
NBN	4.67	8.08	4.85	0.790933	0.0545622
ECI2	4.37	7.56	3.78	0.790753	-0.209247
SOX6	2.37	4.1	4.33	0.790737	0.86948
2019-09-11	5.55	9.6	6.38	0.790547	0.201069
RBM12	3.81	6.59	4.06	0.790487	0.0916887
AEBP2	5.73	9.91	6.53	0.79035	0.188548
MTRNR2L3	2.18	3.77	1.31	0.790236	-0.734761
FLVCR1-AS1	2.66	4.6	3.06	0.790208	0.202105
PHEX	2.66	4.6	2.61	0.790208	-0.0273764
TOPBP1	5.06	8.75	4.67	0.790146	-0.115715
HNRNPA1P33	3.47	6	3.07	0.790027	-0.176697
NUP205	4.72	8.16	3.86	0.789782	-0.290186
OR52I1	1.77	3.06	4.58	0.789782	1.3716
GCC2	4.2	7.26	3.83	0.78958	-0.133045
COPS3	4.85	8.38	5.35	0.788965	0.141554
MRPL50	5.83	10.07	7.15	0.788496	0.294447
PPP3CB	3.52	6.08	3.94	0.788496	0.16262
NUP54	4.43	7.65	5.79	0.788153	0.386257
MAGEB5	1.5	2.59	2.94	0.78799	0.970854
SNRPB2	7.79	13.45	8.47	0.787911	0.120739
OR10V2P	2.01	3.47	3.39	0.78774	0.75409
WDR3	6.21	10.72	5.52	0.78764	-0.169925
BARD1	4.41	7.61	4.9	0.787118	0.152003
UTP20	4.48	7.73	4.56	0.78697	0.0255351
EDEM3	5.9	10.18	5.92	0.786951	0.00488222
DTL	4.88	8.42	5.9	0.786939	0.273834
EID3	2.44	4.21	2.85	0.786939	0.224081
MMP21	1.71	2.95	3.36	0.786719	0.974465
USP38	3.42	5.9	3.43	0.786719	0.00421225
CCZ1	5.16	8.9	6.03	0.786434	0.224787
RAD21	6.54	11.28	6.92	0.786405	0.0814814
GLS	5.05	8.71	5.42	0.786389	0.102009
UTP15	5.34	9.21	6.19	0.786361	0.2131
EXOSC8	5.84	10.07	6.47	0.786023	0.147797
PGGT1B	5.15	8.88	5.67	0.785987	0.138776
WASL	4.09	7.05	4.15	0.785522	0.0210105
PPP4R2	4.56	7.86	4.84	0.785495	0.0859732
GPR85	2.75	4.74	2.75	0.785455	0
SLC25A24	5.97	10.29	8.35	0.78544	0.484045
CLSTN2-AS1	1.23	2.12	4.13	0.785406	1.74748
GFM1	5.28	9.1	5.35	0.785329	0.019001
C1orf228	1.88	3.24	1.97	0.785261	0.067463
SLC25A36	4.12	7.1	3.84	0.785175	-0.101538
UBE2Q2	2.71	4.67	2.69	0.78513	-0.0106867
PRKAA1	5.13	8.84	5.69	0.785088	0.14947
NSUN3	4.01	6.91	4.55	0.785083	0.182264
PNPLA8	4.37	7.53	4.66	0.785017	0.0926967
SENP6	4.51	7.77	4.49	0.784787	-0.00641199
RRAGC	5.59	9.63	6.24	0.784688	0.158698
ABCB7	4.76	8.2	4.59	0.784662	-0.0524674
STRN	5.61	9.66	6.66	0.784022	0.247521
CBWD6	3.52	6.06	3.27	0.783742	-0.106285
PICALM	5.35	9.21	5.97	0.783662	0.158192
MPP6	3.41	5.87	2.71	0.783589	-0.331479
DCBLD2	6.03	10.38	6.4	0.783577	0.0859139
FAM135A	3.62	6.23	3.41	0.783242	-0.086218
DLGAP2-AS1	0.86	1.48	0.59	0.783189	-0.543622
STX7	4.8	8.26	4.97	0.783107	0.0502114
TAF4B	3.22	5.54	3.27	0.782825	0.0222299
SECISBP2L	4.47	7.69	4.79	0.782709	0.0997508
TRAPPC6B	3.82	6.57	3.86	0.782321	0.0150282
MTFR1	3.32	5.71	3.37	0.782308	0.0215653
FBXO34	4.46	7.67	5.01	0.782183	0.167767
AOX1	5.31	9.13	6.07	0.781903	0.192985
PLK4	4.52	7.77	4.29	0.781592	-0.0753451
POLR3B	4.62	7.94	4.86	0.781246	0.0730635
PRMT3	5.97	10.26	6.5	0.781228	0.122709
DEPDC4	3.8	6.53	3.52	0.781084	-0.110424
OGT	2.45	4.21	2.73	0.781038	0.156119
C12orf40	1.56	2.68	0.98	0.780687	-0.670692
RAB18	6.45	11.08	8.24	0.780587	0.353345
ASNS	6.06	10.41	7.28	0.78058	0.264621
TMEM255A	4.04	6.94	4.49	0.78058	0.15236
PPM1A	4.11	7.06	4.52	0.78053	0.137184
EDDM3A	1.7	2.92	3.7	0.780434	1.12199
RNASEL	4.25	7.3	4.67	0.780434	0.13596
LCE6A	1.84	3.16	19.02	0.780219	3.36974
ELAC1	4.67	8.02	5.31	0.78018	0.185289
CHEK1	3.71	6.37	4.39	0.779874	0.242802
APPBP2	4.91	8.43	6	0.77981	0.289239
AGTR1	1.34	2.3	2.46	0.779401	0.876425
TWSG1	4.83	8.29	5.07	0.779349	0.0699626
ZDHHC17	4.23	7.26	4.21	0.779312	-0.00683743
ADAM10	6.38	10.95	6.96	0.779303	0.125531
USP46	2.96	5.08	3.14	0.779231	0.0851674
LIMCH1	3.77	6.47	4.77	0.779201	0.339425
ADGRG6	5.84	10.02	6.38	0.778842	0.127588
IMPACT	4.96	8.51	5.59	0.778819	0.172508
QSER1	4.01	6.88	3.76	0.778806	-0.0928696
JMJD1C	4.29	7.36	3.91	0.778728	-0.133809
CIDEA	2.18	3.74	1.6	0.77871	-0.446256
HDAC2	4.85	8.32	6.31	0.778599	0.379655
PCM1	4.81	8.25	5.11	0.778357	0.0872864
CEP44	3.65	6.26	4.61	0.778266	0.33687
USP9Y	2.63	4.51	5.56	0.778065	1.08002
ZNF823	3.08	5.28	3.66	0.777608	0.248913
SOX21	1.75	3	5.83	0.777608	1.73614
AGA	5.63	9.65	6.41	0.777394	0.187189
KBTBD2	5.03	8.62	4.61	0.777129	-0.125792
RFC5	4.26	7.3	5.25	0.777043	0.301464
EIF3M	4.57	7.83	4.89	0.776818	0.0976403
KIAA1715	4.36	7.47	4.73	0.77678	0.117512
ZNF485	3.59	6.15	3.97	0.776603	0.145155
MCM6	5.78	9.9	6.66	0.776359	0.204453
LYZL2	0.94	1.61	2.64	0.776328	1.48981
GSPT2	5.28	9.04	6.78	0.775785	0.360747
PANK3	4.86	8.32	4.28	0.775627	-0.183346
AHR	4.96	8.49	6.08	0.775424	0.293731
KNSTRN	5.34	9.14	5.52	0.775354	0.0478285
WDSUB1	4.09	7	4.99	0.775254	0.286939
ZFAND1	3.05	5.22	2.87	0.775241	-0.0877585
TRIP12	5.16	8.83	4.79	0.775042	-0.107345
LDHA	6.06	10.37	8.08	0.775026	0.415037
PDHX	4.59	7.85	6.46	0.774199	0.49304
MKLN1	4.34	7.42	5.17	0.773724	0.252469
GMCL1P1	3.34	5.71	3.06	0.773643	-0.126316
C4BPB	1.72	2.94	2.86	0.773408	0.733607
DACT3-AS1	2.58	4.41	6.13	0.773408	1.24852
RBM27	5.12	8.75	5.27	0.773139	0.0416592
C2orf57	0.79	1.35	3.33	0.773035	2.0756
MIER1	4.05	6.92	4.01	0.77285	-0.0143197
CRYGD	1.68	2.87	4.53	0.77259	1.43105
FGFR1OP2	3.12	5.33	2.85	0.77259	-0.130584
RAB5A	5.65	9.65	5.58	0.772278	-0.0179857
GTF2A1	6.3	10.76	6.97	0.772254	0.145807
WDR89	4.38	7.48	3.9	0.772107	-0.167457
ZNF12	4.79	8.18	4.92	0.772075	0.0386327
STRAP	4.65	7.94	5.34	0.771908	0.199609
NARS2	4.41	7.53	4.62	0.771871	0.0671142
GPATCH4	4.58	7.82	5.01	0.771821	0.129463
FCF1	3.69	6.3	4.37	0.771731	0.244012
SDS	1.81	3.09	2.41	0.771617	0.413043
TRIM33	5.01	8.55	4.64	0.771114	-0.110686
ADRA2C	2.01	3.43	14.17	0.771013	2.81757
SLX4IP	4.29	7.32	3.7	0.770866	-0.213452
MIPOL1	3.54	6.04	4.25	0.770799	0.263713
IPO7	3.47	5.92	2.57	0.770662	-0.433167
TRAK2	2.89	4.93	2.7	0.770518	-0.0981101
SERPINB10	1.8	3.07	2.89	0.770242	0.683073
ZFAND6	4.38	7.47	4.57	0.770177	0.0612633
BRWD1	3.8	6.48	4.06	0.769994	0.0954803
ZNF35	3.8	6.48	3.9	0.769994	0.0374747
RAB39A	1.56	2.66	4.08	0.76988	1.38702
UBR1	4.34	7.4	4.42	0.76983	0.0263513
CCNE2	5.22	8.9	5.42	0.769756	0.054243
MTUS2-AS1	1.66	2.83	1.5	0.769619	-0.146221
SUPT20HL1	1.66	2.83	2.04	0.769619	0.297386
WDR43	5.42	9.24	5.92	0.7696	0.127304
TMEM57	5.35	9.12	5.47	0.769495	0.0320019
ERMARD	3.86	6.58	3.65	0.769487	-0.0807044
CDKL5	4.8	8.18	4.78	0.769066	-0.00602379
FAM83B	4.59	7.82	4.82	0.768674	0.070539
MSH6	5.67	9.66	5.6	0.768674	-0.0179219
YEATS4	4.42	7.53	4.45	0.768603	0.00975897
TMLHE	5.19	8.84	6.73	0.768312	0.374872
YTHDC2	4.68	7.97	4.28	0.768071	-0.128898
CFAP47	2.02	3.44	3.19	0.768053	0.659201
EID1	5.72	9.74	6.5	0.767907	0.184425
BRCAT54	2.22	3.78	2.68	0.767827	0.271673
SMCR5	2.15	3.66	2.97	0.767507	0.466126
DIAPH2	2.45	4.17	3.2	0.767266	0.38529
EXOC2	4.83	8.22	5.63	0.767115	0.221112
PRKD3	4.09	6.96	3.54	0.766986	-0.208351
JAK2	4.42	7.52	4.85	0.766686	0.133938
NOC3L	5.32	9.05	3.9	0.766492	-0.447952
SFTA3	1.27	2.16	4.7	0.766203	1.88783
TSTD2	4.34	7.38	4.89	0.765926	0.172139
DHX15	5.14	8.74	4.93	0.765865	-0.0601807
ZNF292	3.87	6.58	4.4	0.765754	0.18517
MTIF3	3.23	5.49	3.62	0.765272	0.164456
VPS4B	4.86	8.26	6.03	0.765185	0.311202
SLAIN2	4.06	6.9	3.93	0.765117	-0.0469504
KDM1B	5.19	8.82	5.86	0.765044	0.175166
C1orf131	5.45	9.26	4.52	0.764756	-0.269933
ACTR8	4.75	8.07	5.44	0.764641	0.195679
ZNF75A	3.72	6.32	4.94	0.764622	0.409208
RLIM	4.05	6.88	4.7	0.764487	0.214739
HMBOX1	4.31	7.32	4.5	0.764156	0.0622371
ANXA2P1	5.3	9	5.69	0.763933	0.102436
FAM8A1	5.1	8.66	5.72	0.76387	0.165518
SEC24A	3.97	6.74	4.09	0.76361	0.0429618
TRAPPC8	3.97	6.74	3.68	0.76361	-0.109433
FAM76B	4	6.79	3.87	0.763412	-0.0476664
HEATR1	5.42	9.2	4.76	0.763341	-0.187331
UPF3B	4.99	8.47	6.65	0.763322	0.414315
TTC27	4.69	7.96	5.02	0.763181	0.0980994
MEF2A	3.93	6.67	4.41	0.763157	0.166249
RRN3	5.71	9.69	5.66	0.763006	-0.0126887
HTR2B	1.78	3.02	3.3	0.762671	0.890589
GMFB	4.15	7.04	4.35	0.762464	0.0679041
KIAA1407	3.03	5.14	2.79	0.762451	-0.119053
FKBP3	5.86	9.94	6.31	0.762345	0.106739
AGL	5.43	9.21	4.75	0.762249	-0.193025
HOXC-AS2	1.71	2.9	0.58	0.762057	-1.55987
RARS2	3.78	6.41	3.33	0.761938	-0.182864
FERMT1	4.24	7.19	4.25	0.761928	0.00339858
ATP6V1A	4.04	6.85	4.48	0.761749	0.149143
ZNF146	3.71	6.29	3.27	0.761641	-0.182129
YWHAB	6.5	11.02	7.58	0.761613	0.221758
MICU3	4.2	7.12	3.92	0.761488	-0.0995357
UBE2W	3.74	6.34	3.58	0.761445	-0.0630787
FBXO38	4.36	7.39	4.33	0.761246	-0.00996111
NPY4R	1.54	2.61	2.47	0.761119	0.681581
TMEM87B	5.63	9.54	5.72	0.760854	0.0228802
KIFAP3	5.07	8.59	5.41	0.760672	0.0936428
NRBF2	5.49	9.3	5.58	0.760425	0.023459
SUCO	4.8	8.13	4.47	0.760221	-0.10276
ZBED8	3.23	5.47	2.34	0.760007	-0.465026
ZNF134	4.6	7.79	4.72	0.759989	0.037153
ZNF726	2.74	4.64	3.28	0.759949	0.25952
TGFBR1	5.9	9.99	6.44	0.75977	0.126346
SPTY2D1	4.04	6.84	4.01	0.759641	-0.0107531
PCDHGA7	2.15	3.64	4.41	0.759602	1.03644
TMEM135	4.72	7.99	5.38	0.759409	0.188819
ARHGAP21	4.13	6.99	3.65	0.759151	-0.178245
ARMT1	5.82	9.85	6.19	0.759105	0.0889203
TM9SF3	7.02	11.88	7.82	0.758992	0.155698
CLDN17	1.17	1.98	1.44	0.758992	0.29956
FAM172A	3.9	6.6	4.27	0.758992	0.130762
SF3B1	5.07	8.58	4.02	0.758992	-0.33479
MRPS35	4.94	8.36	5.69	0.758992	0.203918
LRRC8D	4.58	7.75	4.7	0.758849	0.0373132
PROSER1	3.7	6.26	3.98	0.758637	0.105243
RTL1	1.85	3.13	4.44	0.758637	1.26303
[truncated: 18,998 more rows]

## Sheet: weighted_estimator_transl init.
gene	wt/wt	wt/S34F	wt/S34F-
ATF4	4.56	3.05	3.14
CTIF	4.55	4.54	4.9
DDX1	5.53	10.5	5.53
DDX18	4.84	11.27	5.31
DDX3X	5.58	10.15	6.08
DDX54	7.02	5.01	7.65
DENR	3.37	4.82	3.89
DHX29	4.18	8.85	4.66
DHX33	4.98	5.76	5.83
EIF1	4.74	4.18	4.51
EIF1AD	6.02	5.11	4.94
EIF1AX	6.12	9.06	5.36
EIF1B	5.03	4.65	3.77
EIF2A	2.76	5.55	4.2
EIF2AK1	5.7	8.18	5.47
EIF2AK2	4.14	5.98	4.91
EIF2AK3	5.64	9.13	5.24
EIF2AK4	4.49	8.46	4.24
EIF2B1	6.03	8.6	6.65
EIF2B2	5.87	7.11	7.67
EIF2B3	6.19	10.17	6.98
EIF2B4	5.79	6.11	6.8
EIF2B5	6.19	5.86	5.34
EIF2D	2.91	3.13	2.76
EIF2S1	6.66	11.97	7.18
EIF2S2	5.76	9.37	5.17
EIF2S3	3.63	5.8	3.47
EIF3A	7.6	9.77	6.58
EIF3B	7.41	7.78	7.44
EIF3C	5.67	3.75	6.76
EIF3D	4.3	4.95	4.37
EIF3E	3.51	5.57	3.69
EIF3F	3.26	2.9	3.26
EIF3G	4.65	3.51	4.41
EIF3H	3.88	5.6	3.56
EIF3I	6.32	6.4	6.77
EIF3J	5.19	9.57	5.71
EIF3K	4.58	3.91	5.11
EIF3L	2.67	3.28	2.62
EIF3M	4.57	7.83	4.89
EIF4A2	4.7	6.48	3.99
EIF4A3	6.57	8.5	7.15
EIF4B	3.31	3.9	2.8
EIF4E	3.95	6.86	4.02
EIF4E2	5.19	5.48	5.49
EIF4E3	3.43	5.34	3.58
EIF4EBP1	5.02	4.18	5.33
EIF4EBP2	3.04	3.93	3.04
EIF4G1	6.61	6.27	5.66
EIF4G2	5.01	8.23	4.47
EIF4G3	4.82	6.43	4.33
EIF4H	7.22	7.67	7.57
EIF5	5.88	9.62	6.03
EIF5A	6.99	5.75	6.99
EIF5A2	3.1	3.46	3.85
EIF5AL1	6.89	5.8	6.89
EIF5B	6.54	10.86	5.33
EIF6	7.14	6.55	7.65
GLE1	5.34	6.03	4.99
LAMTOR1	3.67	3.59	3.87
LAMTOR2	5.68	4.67	5.37
LAMTOR3	3.89	6.19	3.86
LAMTOR4	4.57	3.36	4.19
LAMTOR5	3.8	3.83	3.9
LARP1	6.77	7.44	6.02
MCTS1	3.4	3.68	3.99
METTL3	3.63	5.63	4.57
MIF4GD	5	4.45	4.89
MTOR	5.03	5.52	4.47
NCBP1	3.39	5.94	4.69
NCBP2	6.37	8.72	5.47
NPM1	4.66	8.84	5.19
NPM3	6.13	4.57	6.28
PABPC1	2.01	2.68	1.73
PAIP1	3.77	7.33	4.05
PAIP2	3.61	5.96	3.18
PAIP2B	4.93	6.59	5.12
PPP1CA	7.67	6.89	8.64
PPP1R15A	5.56	3.7	4.25
PPP1R15B	4.02	4.78	3.97
RCL1	4.97	6.03	5.56
RIOK1	5.62	9.34	6.45
RIOK2	3.97	6.99	5.09
RPF1	5.86	10.64	7.91
RPF2	4.08	7.85	5.85
RPL10	3.16	2.66	2.72
RPL10A	3.96	3.37	3.73
RPL11	3.14	3.04	2.67
RPL12	3.51	3.17	3.39
RPL13	3.25	2.7	2.77
RPL13A	2.54	2.37	2.28
RPL14	4.02	3.66	3.87
RPL15	4.05	3.35	3.71
RPL17	2.91	3.12	2.69
RPL18	3.75	2.87	3.07
RPL18A	3.41	2.63	2.93
RPL19	3.99	3.41	3.6
RPL21	3.19	4.04	3.47
RPL22	3.47	3.73	2.78
RPL22L1	4.14	3.88	3.43
RPL23	3.28	2.88	2.93
RPL23A	2.62	2.59	2.4
RPL24	4.76	4.06	4.26
RPL26	3.63	3.11	3.4
RPL27	4.47	3.7	4.73
RPL28	3.13	2.26	3.07
RPL29	3.23	2.75	2.77
RPL3	3.48	2.94	3.01
RPL30	3.5	3.08	3.17
RPL31	2.95	3.16	2.51
RPL32	4.34	3.11	3.88
RPL34	3.41	2.98	3.16
RPL35	3.94	3.16	3.83
RPL35A	3.67	3.53	3.4
RPL36	3.23	2.91	2.8
RPL36A	3.32	3.06	2.89
RPL37	3.59	3.11	3.4
RPL37A	2.64	2.51	2.49
RPL38	3.42	3.28	2.8
RPL39	3.01	3.14	2.8
RPL4	2.65	3.28	2.66
RPL41	2.27	2.04	2.3
RPL5	3.25	4.2	3.02
RPL6	3.52	4.44	3.14
RPL7	3.33	4.43	2.97
RPL7A	3.65	2.92	3.15
RPL8	3.48	2.82	3.16
RPL9	3.49	3.28	2.89
RPLP0	2.46	2.26	2.3
RPLP1	2.46	2.1	2.11
RPLP2	3.21	2.61	2.64
RPS10	3.17	2.78	3.33
RPS11	2.59	2.15	2.4
RPS12	2.11	2.69	2.11
RPS13	3.78	3.31	3.38
RPS14	3.76	3.18	3.22
RPS15	4.09	3.2	3.71
RPS15A	3.8	2.95	3.17
RPS16	3.15	2.56	2.78
RPS17	3.65	2.86	3.34
RPS18	3.28	2.83	2.72
RPS19	3.26	2.88	2.79
RPS2	2.29	2.2	2.42
RPS20	2.94	3.02	2.62
RPS21	2.78	2.92	2.58
RPS23	2.73	2.71	2.32
RPS24	3.82	3.84	3.44
RPS26	5.24	4.34	5.4
RPS27	2.69	2.51	2.46
RPS27A	3.15	3.34	2.51
RPS27L	3.75	3.84	3.69
RPS29	2.85	2.95	2.79
RPS3	3.42	2.82	3.31
RPS3A	3.16	3.56	2.94
RPS4X	3.37	2.94	3.46
RPS5	3.09	2.66	2.61
RPS6	3.37	3.25	3.07
RPS6KB1	4.13	8.08	4.38
RPS6KB2	2.98	2.84	2.98
RPS7	4.29	3.92	3.57
RPS8	3.7	3.05	3.32
RPS9	3.33	2.69	3.01
RPSA	2.37	2.49	2.43
RPTOR	4.84	3.95	4.65
RRBP1	5.74	7.48	4.96
RRP12	5.08	4.01	4.69
RRP15	2.99	3.26	3.88
RRS1	7.01	6.01	6.58
SBDS	5.1	8.31	4.85
TSR1	3.8	5.36	4.72
TSR2	6.75	5.96	7.14
UBA52	4.79	3.36	4.4
YTHDF1	4.61	5.09	4.44
YTHDF2	4.53	5.89	4.74
YTHDF3	5.06	9.28	5.67
