# Supplementary material for: Ribosome biogenesis is a downstream effector of the oncogenic U2AF1-S34F mutation
Source: PLoS Biol. 2020 Nov 2;18(11):e3000920. doi: 10.1371/journal.pbio.3000920 (PMC7660540; doi:10.1371/journal.pbio.3000920)
Supplement: S2 Table — Geometric means of the quantifications from both assays is shown. MS, mass spectrometry (XLSX) [file pbio.3000920.s009.xlsx]

## Sheet: mass poly_all
gene	polysome: (wt/S34F)/(wt/wt)	mass spec: (wt/S34F)/(wt/wt)	geometric mean	log2[mass spec fold change]	(used for GSEA)
PLP2	0.75	4.55	1.8473	2.18587
KRT13	0.74	3.3	1.56269	1.72247
EBP	0.94	2.33	1.47993	1.22033
CYCS	1.31	2.23	1.70918	1.15704
GPR89B	1.45	2.12	1.75328	1.08406
H1F0	0.9	2.08	1.36821	1.05658
CHCHD5	0.82	1.99	1.27742	0.992768
GSTM3	1.13	1.98	1.49579	0.9855
DAPP1	1.48	1.91	1.68131	0.933573
FBRSL1	0.84	1.87	1.25332	0.903038
DHCR24	0.95	1.82	1.31491	0.863938
KCNN4	0.77	1.8	1.17729	0.847997
TUBB4A	0.94	1.77	1.28988	0.823749
MXRA7	0.99	1.74	1.31248	0.799087
KDELR1	0.73	1.74	1.12703	0.799087
UQCR10	0.96	1.72	1.28499	0.782409
H2AFX	0.8	1.71	1.16962	0.773996
C14orf1	0.89	1.67	1.21914	0.739848
SLC38A2	1.77	1.66	1.71412	0.731183
RBCK1	0.7	1.66	1.07796	0.731183
DAD1	0.76	1.64	1.11642	0.713696
H2AFZ	0.97	1.63	1.25742	0.704872
CD63	0.89	1.63	1.20445	0.704872
LIPA	1.47	1.61	1.53841	0.687061
DNAJB6	1.31	1.61	1.45227	0.687061
OTULIN	1.69	1.6	1.64438	0.678072
EFEMP1	1.42	1.6	1.50732	0.678072
C19orf70	0.69	1.6	1.05071	0.678072
GNG5	1.01	1.59	1.26724	0.669027
IBA57	1	1.57	1.253	0.650765
LRP10	0.81	1.57	1.1277	0.650765
ZC3H7B	0.78	1.56	1.10309	0.641546
SFSWAP	1	1.55	1.24499	0.632268
MINOS1	0.99	1.55	1.23875	0.632268
PTDSS2	0.93	1.55	1.20062	0.632268
KIF13A	1.37	1.54	1.45252	0.62293
CD9	1.12	1.54	1.31332	0.62293
MT1F	0.87	1.54	1.1575	0.62293
SEC11A	0.95	1.53	1.20561	0.613532
IER3IP1	1.27	1.52	1.38939	0.604071
HM13	0.79	1.52	1.09581	0.604071
PTPN1	1.23	1.51	1.36283	0.594549
EARS2	1.14	1.51	1.31202	0.594549
LDLR	0.85	1.51	1.13292	0.594549
GM2A	0.49	1.51	0.860174	0.594549
CDIPT	0.92	1.5	1.17473	0.584963
BAIAP2	0.81	1.5	1.10227	0.584963
NOP14	1.06	1.49	1.25674	0.575312
KCTD9	1.92	1.48	1.6857	0.565597
KRR1	1.87	1.48	1.66361	0.565597
SLC29A1	0.95	1.47	1.18174	0.555816
ARIH2	1.24	1.46	1.34551	0.545968
MT2A	1.23	1.46	1.34007	0.545968
TMEM40	0.84	1.46	1.10743	0.545968
UQCC1	0.99	1.45	1.19812	0.536053
NIPSNAP3A	0.96	1.45	1.17983	0.536053
HEXA	0.8	1.45	1.07703	0.536053
DYNLL2	0.76	1.45	1.04976	0.536053
LRP1	0.71	1.45	1.01464	0.536053
SLC16A3	0.87	1.44	1.11929	0.526069
DNAJC5	0.78	1.44	1.05981	0.526069
HSPB1	0.96	1.43	1.17167	0.516015
SLC38A1	1.81	1.42	1.60318	0.505891
GNAS	1.28	1.42	1.34818	0.505891
SPRYD4	0.97	1.42	1.17363	0.505891
TMBIM1	0.91	1.42	1.13675	0.505891
NOL10	1.54	1.41	1.47357	0.495695
GOPC	1.52	1.41	1.46397	0.495695
GCDH	0.99	1.41	1.18148	0.495695
ACSS2	0.93	1.41	1.14512	0.495695
LPCAT3	0.93	1.41	1.14512	0.495695
LSM2	0.85	1.41	1.09476	0.495695
SPCS3	1.77	1.4	1.57417	0.485427
ITPR2	1.64	1.4	1.51526	0.485427
SSR1	1.57	1.4	1.48257	0.485427
PCCA	1.51	1.4	1.45396	0.485427
FHL1	1.16	1.4	1.27436	0.485427
MGST3	0.92	1.4	1.1349	0.485427
TMEM43	1.11	1.39	1.24214	0.475085
SCD5	1.01	1.39	1.18486	0.475085
DHCR7	0.86	1.39	1.09334	0.475085
NPC2	0.77	1.39	1.03455	0.475085
TMEM167A	1.4	1.38	1.38996	0.464668
RPN2	1.37	1.38	1.37499	0.464668
AREG	1.25	1.38	1.31339	0.464668
UBE2B	1.21	1.38	1.29221	0.464668
ATAD1	1.82	1.37	1.57905	0.454176
ACSL3	1.61	1.37	1.48516	0.454176
SEC63	1.5	1.37	1.43353	0.454176
HSPA5	1.47	1.37	1.41912	0.454176
ANO10	1.35	1.37	1.35996	0.454176
STT3A	1.33	1.37	1.34985	0.454176
BASP1	1.25	1.37	1.30863	0.454176
PDPR	1.03	1.37	1.1879	0.454176
DLGAP4	0.96	1.37	1.14682	0.454176
TRAM1	1.57	1.36	1.46123	0.443607
SP140L	1.14	1.36	1.24515	0.443607
EMC4	1.02	1.36	1.17779	0.443607
TMEM41A	1	1.36	1.16619	0.443607
SDC1	0.86	1.36	1.08148	0.443607
DAPK3	0.78	1.36	1.02995	0.443607
TMX3	1.9	1.35	1.60156	0.432959
SEL1L	1.75	1.35	1.53704	0.432959
STT3B	1.68	1.35	1.50599	0.432959
EGFR	1.14	1.35	1.24056	0.432959
NDUFB3	1.02	1.35	1.17346	0.432959
FXR2	0.9	1.35	1.10227	0.432959
TMEM33	0.79	1.35	1.03271	0.432959
THEM6	0.75	1.35	1.00623	0.432959
ADAM9	1.73	1.34	1.52256	0.422233
RAB5A	1.71	1.34	1.51374	0.422233
WDFY1	1.6	1.34	1.46424	0.422233
CCDC90B	1.38	1.34	1.35985	0.422233
VTI1A	1.27	1.34	1.30453	0.422233
UQCRQ	1.02	1.34	1.1691	0.422233
RPS6KB2	0.95	1.34	1.12827	0.422233
TECR	0.89	1.34	1.09206	0.422233
CD151	0.83	1.34	1.05461	0.422233
MPG	0.73	1.34	0.98904	0.422233
ITGA3	0.7	1.34	0.968504	0.422233
SERPINB8	1.4	1.33	1.36455	0.411426
ATP2A2	1.26	1.33	1.29453	0.411426
HCCS	1.16	1.33	1.2421	0.411426
ARF4	1.15	1.33	1.23673	0.411426
APMAP	1.04	1.33	1.1761	0.411426
TRIM4	1.02	1.33	1.16473	0.411426
CALR	0.98	1.33	1.14167	0.411426
HYOU1	0.98	1.33	1.14167	0.411426
FARS2	0.93	1.33	1.11216	0.411426
TGFB1	0.87	1.33	1.07569	0.411426
DDAH2	0.8	1.33	1.0315	0.411426
ELOVL1	0.76	1.33	1.00539	0.411426
ACADM	2.08	1.32	1.65699	0.400538
C5orf51	1.91	1.32	1.58783	0.400538
KRAS	1.82	1.32	1.54997	0.400538
MAGT1	1.81	1.32	1.5457	0.400538
YWHAB	1.7	1.32	1.498	0.400538
DECR1	1.61	1.32	1.45781	0.400538
KIF11	1.61	1.32	1.45781	0.400538
GCA	1.58	1.32	1.44416	0.400538
RALA	1.51	1.32	1.41181	0.400538
IKBIP	1.39	1.32	1.35455	0.400538
CDKN1A	0.78	1.32	1.01469	0.400538
SNRPA	0.77	1.32	1.00817	0.400538
CCDC22	0.74	1.32	0.988332	0.400538
CD58	1.64	1.31	1.46574	0.389567
SORT1	1.54	1.31	1.42035	0.389567
ZMPSTE24	1.53	1.31	1.41573	0.389567
DSC3	1.53	1.31	1.41573	0.389567
ACAA2	1.37	1.31	1.33966	0.389567
HEATR3	1.36	1.31	1.33477	0.389567
CYBRD1	1.35	1.31	1.32985	0.389567
VWA9	1.34	1.31	1.32492	0.389567
STK38	1.33	1.31	1.31996	0.389567
LLPH	1.32	1.31	1.31499	0.389567
TMEM97	1.19	1.31	1.24856	0.389567
RABEPK	0.94	1.31	1.10968	0.389567
DDOST	0.81	1.31	1.0301	0.389567
RANGAP1	0.79	1.31	1.0173	0.389567
MFSD10	0.79	1.31	1.0173	0.389567
ATP11B	2.21	1.3	1.69499	0.378512
SCEL	2.17	1.3	1.67958	0.378512
PON2	1.85	1.3	1.55081	0.378512
ELMOD2	1.79	1.3	1.52545	0.378512
CANX	1.59	1.3	1.43771	0.378512
G3BP2	1.55	1.3	1.41951	0.378512
TMED2	1.54	1.3	1.41492	0.378512
NDUFS4	1.47	1.3	1.38239	0.378512
MTCH2	1.05	1.3	1.16833	0.378512
FN1	1.02	1.3	1.15152	0.378512
TSSC4	0.97	1.3	1.12294	0.378512
MBOAT7	0.8	1.3	1.0198	0.378512
SRBD1	1.82	1.29	1.53225	0.367371
NDC1	1.65	1.29	1.45894	0.367371
ITGB1	1.6	1.29	1.43666	0.367371
UBE2H	1.3	1.29	1.29499	0.367371
BAZ1B	1.3	1.29	1.29499	0.367371
STOM	1.26	1.29	1.27491	0.367371
EEF2K	1.1	1.29	1.19122	0.367371
PLGRKT	1.08	1.29	1.18034	0.367371
HSPA2	1.06	1.29	1.16936	0.367371
BANF1	0.95	1.29	1.10702	0.367371
MOB3A	0.88	1.29	1.06546	0.367371
CRELD2	0.88	1.29	1.06546	0.367371
FOSL2	0.87	1.29	1.05939	0.367371
DNAJB14	2.26	1.28	1.70082	0.356144
PHIP	1.43	1.28	1.35292	0.356144
PANX1	1.32	1.28	1.29985	0.356144
EXOSC3	1.27	1.28	1.27499	0.356144
VKORC1L1	1.22	1.28	1.24964	0.356144
CDCA8	1.14	1.28	1.20797	0.356144
CYB5R3	0.93	1.28	1.09105	0.356144
BCAP31	0.89	1.28	1.06733	0.356144
PYCR1	0.88	1.28	1.06132	0.356144
SERPINH1	0.86	1.28	1.04919	0.356144
CPNE1	0.86	1.28	1.04919	0.356144
SLC7A5	0.86	1.28	1.04919	0.356144
MYL12A	0.81	1.28	1.01823	0.356144
DPM3	0.78	1.28	0.9992	0.356144
PHLDB2	1.41	1.27	1.33817	0.344828
LANCL2	1.3	1.27	1.28491	0.344828
KRT10	1.11	1.27	1.18731	0.344828
CYB5R1	0.97	1.27	1.10991	0.344828
UFC1	0.95	1.27	1.09841	0.344828
CHCHD2	0.88	1.27	1.05717	0.344828
CLPTM1	0.88	1.27	1.05717	0.344828
LYRM4	0.81	1.27	1.01425	0.344828
LMAN2	0.8	1.27	1.00797	0.344828
ITGB4	0.71	1.27	0.949579	0.344828
SERPINB2	2.02	1.26	1.59537	0.333424
DHX57	1.94	1.26	1.56346	0.333424
HSP90B1	1.79	1.26	1.5018	0.333424
ACOX1	1.37	1.26	1.31385	0.333424
RCL1	1.21	1.26	1.23475	0.333424
FKBP10	1.2	1.26	1.22963	0.333424
CAV2	1.19	1.26	1.2245	0.333424
PPCS	1.17	1.26	1.21417	0.333424
TOMM7	1.12	1.26	1.18794	0.333424
RAD50	0.96	1.26	1.09982	0.333424
SEC61A1	0.93	1.26	1.0825	0.333424
CD320	0.88	1.26	1.053	0.333424
TAPBP	0.87	1.26	1.047	0.333424
SFXN3	0.83	1.26	1.02264	0.333424
RNF31	0.69	1.26	0.932416	0.333424
RAP1B	2.03	1.25	1.59295	0.321928
TFAM	1.97	1.25	1.56924	0.321928
MAK16	1.95	1.25	1.56125	0.321928
COG6	1.86	1.25	1.5248	0.321928
CROT	1.63	1.25	1.42741	0.321928
FAM98A	1.49	1.25	1.36473	0.321928
PTRH2	1.29	1.25	1.26984	0.321928
CDC42BPB	1.14	1.25	1.19373	0.321928
MCUR1	1.13	1.25	1.18849	0.321928
MKI67	1.12	1.25	1.18322	0.321928
ZMYND8	1.11	1.25	1.17792	0.321928
H2AFY	1.09	1.25	1.16726	0.321928
RPN1	1.03	1.25	1.13468	0.321928
C14orf2	0.93	1.25	1.07819	0.321928
RRP8	0.92	1.25	1.07238	0.321928
CERS2	0.89	1.25	1.05475	0.321928
PROCR	0.88	1.25	1.04881	0.321928
MST1R	0.87	1.25	1.04283	0.321928
RRAS	0.79	1.25	0.99373	0.321928
KRT6B	0.35	1.25	0.661438	0.321928
SACM1L	1.89	1.24	1.53088	0.31034
RP2	1.68	1.24	1.44333	0.31034
OXSR1	1.66	1.24	1.43471	0.31034
LAMP2	1.65	1.24	1.43038	0.31034
CDS1	1.57	1.24	1.39528	0.31034
ARFGEF2	1.55	1.24	1.38636	0.31034
PPFIA1	1.33	1.24	1.28421	0.31034
SIN3A	1.31	1.24	1.27452	0.31034
GHITM	1.27	1.24	1.25491	0.31034
AASS	1.24	1.24	1.24	0.31034
NFS1	1.17	1.24	1.20449	0.31034
MPC1	1.03	1.24	1.13013	0.31034
F11R	0.99	1.24	1.10797	0.31034
OGDH	0.93	1.24	1.07387	0.31034
NME1	0.93	1.24	1.07387	0.31034
SLC3A2	0.91	1.24	1.06226	0.31034
MID1IP1	0.89	1.24	1.05052	0.31034
SLC25A11	0.89	1.24	1.05052	0.31034
EMD	0.88	1.24	1.04461	0.31034
NDUFA4	0.88	1.24	1.04461	0.31034
MRPS26	0.87	1.24	1.03865	0.31034
HRAS	0.86	1.24	1.03267	0.31034
SCARB1	0.85	1.24	1.02665	0.31034
TXLNA	0.84	1.24	1.02059	0.31034
MOGS	0.84	1.24	1.02059	0.31034
FADS3	0.82	1.24	1.00837	0.31034
TSPO	0.8	1.24	0.995992	0.31034
ARF3	0.78	1.24	0.983463	0.31034
YIPF3	0.78	1.24	0.983463	0.31034
CLCN7	0.76	1.24	0.970773	0.31034
NUDT1	0.74	1.24	0.957914	0.31034
PLXNB2	0.72	1.24	0.944881	0.31034
HSDL2	1.67	1.23	1.43321	0.298658
ZADH2	1.47	1.23	1.34466	0.298658
CAV1	1.46	1.23	1.34007	0.298658
GTPBP4	1.43	1.23	1.32624	0.298658
AK4	1.32	1.23	1.27421	0.298658
SQRDL	1.28	1.23	1.25475	0.298658
LPIN1	1.24	1.23	1.23499	0.298658
NDRG3	1.23	1.23	1.23	0.298658
GTF2A2	1.23	1.23	1.23	0.298658
TUBAL3	1.23	1.23	1.23	0.298658
UBE2D1	1.21	1.23	1.21996	0.298658
TMEM41B	1.2	1.23	1.21491	0.298658
C1QBP	1.15	1.23	1.18933	0.298658
RHEB	1.09	1.23	1.15789	0.298658
NDUFA8	1.05	1.23	1.13644	0.298658
HK1	0.96	1.23	1.08665	0.298658
SMPD4	0.89	1.23	1.04628	0.298658
NCSTN	0.88	1.23	1.04038	0.298658
SNRPC	0.84	1.23	1.01646	0.298658
PTPRF	0.81	1.23	0.998148	0.298658
P4HB	0.79	1.23	0.985748	0.298658
SEMA4B	0.77	1.23	0.973191	0.298658
ARFGAP1	0.71	1.23	0.934505	0.298658
CLIP2	0.68	1.23	0.914549	0.298658
SEC62	1.6	1.22	1.39714	0.286881
HMGB3	1.52	1.22	1.36176	0.286881
UGGT1	1.48	1.22	1.34373	0.286881
SBNO1	1.47	1.22	1.33918	0.286881
ATRN	1.46	1.22	1.33462	0.286881
CEPT1	1.46	1.22	1.33462	0.286881
THBS1	1.45	1.22	1.33004	0.286881
PDCD4	1.37	1.22	1.29283	0.286881
TMED10	1.31	1.22	1.2642	0.286881
RBM28	1.22	1.22	1.22	0.286881
MLEC	1.12	1.22	1.16893	0.286881
CEP41	1.1	1.22	1.15845	0.286881
FHAD1	1.06	1.22	1.13719	0.286881
PDIA4	1.04	1.22	1.12641	0.286881
ALYREF	1.04	1.22	1.12641	0.286881
MAVS	1.03	1.22	1.12098	0.286881
AUP1	1.01	1.22	1.11005	0.286881
TAX1BP3	1	1.22	1.10454	0.286881
DDB2	0.99	1.22	1.099	0.286881
MANF	0.99	1.22	1.099	0.286881
ECHS1	0.96	1.22	1.08222	0.286881
SLC39A7	0.93	1.22	1.06518	0.286881
WLS	0.89	1.22	1.04202	0.286881
DDX10	2.25	1.21	1.65	0.275007
XPO4	2.16	1.21	1.61666	0.275007
TRMT10C	2.1	1.21	1.59405	0.275007
MPP6	1.72	1.21	1.44264	0.275007
KIZ	1.66	1.21	1.41725	0.275007
GLUD1	1.58	1.21	1.38268	0.275007
FSTL1	1.53	1.21	1.36062	0.275007
YIPF5	1.52	1.21	1.35617	0.275007
YWHAG	1.38	1.21	1.29221	0.275007
GLG1	1.36	1.21	1.28281	0.275007
SUCLG1	1.36	1.21	1.28281	0.275007
TMCO1	1.32	1.21	1.2638	0.275007
KDSR	1.29	1.21	1.24936	0.275007
MED20	1.23	1.21	1.21996	0.275007
PINX1	1.13	1.21	1.16932	0.275007
BPHL	1.12	1.21	1.16413	0.275007
BDH1	1.1	1.21	1.15369	0.275007
BRE	1.1	1.21	1.15369	0.275007
CISD2	1.04	1.21	1.12178	0.275007
RAB2B	1.03	1.21	1.11638	0.275007
ECH1	0.96	1.21	1.07778	0.275007
MIEN1	0.96	1.21	1.07778	0.275007
HSD17B10	0.95	1.21	1.07215	0.275007
TM9SF4	0.93	1.21	1.0608	0.275007
SEC61B	0.91	1.21	1.04933	0.275007
NTPCR	0.86	1.21	1.0201	0.275007
AJUBA	0.85	1.21	1.01415	0.275007
TAGLN	0.84	1.21	1.00817	0.275007
STAT6	0.84	1.21	1.00817	0.275007
PRDX5	0.8	1.21	0.98387	0.275007
PMM1	0.76	1.21	0.958958	0.275007
TMED1	0.74	1.21	0.946256	0.275007
RSBN1L	1.9	1.2	1.50997	0.263034
RBM39	1.86	1.2	1.49399	0.263034
ADK	1.84	1.2	1.48593	0.263034
BCAP29	1.8	1.2	1.46969	0.263034
AURKA	1.63	1.2	1.39857	0.263034
KRT23	1.6	1.2	1.38564	0.263034
NUDT4	1.55	1.2	1.36382	0.263034
RABGAP1L	1.49	1.2	1.33716	0.263034
HIBCH	1.47	1.2	1.32816	0.263034
RAB22A	1.46	1.2	1.32363	0.263034
STAU1	1.38	1.2	1.28686	0.263034
PCCB	1.36	1.2	1.2775	0.263034
UTP3	1.31	1.2	1.25379	0.263034
MMGT1	1.3	1.2	1.249	0.263034
YIPF6	1.3	1.2	1.249	0.263034
GOLIM4	1.28	1.2	1.23935	0.263034
KIF3B	1.23	1.2	1.21491	0.263034
RDH13	1.12	1.2	1.15931	0.263034
COG8	1.12	1.2	1.15931	0.263034
DBI	1.12	1.2	1.15931	0.263034
NELFCD	1.08	1.2	1.13842	0.263034
TBC1D2B	1.05	1.2	1.1225	0.263034
RBM8A	1.03	1.2	1.11176	0.263034
EMC6	1.03	1.2	1.11176	0.263034
TARS2	1.01	1.2	1.10091	0.263034
MBD1	0.94	1.2	1.06207	0.263034
NACC1	0.92	1.2	1.05071	0.263034
LAMP1	0.9	1.2	1.03923	0.263034
RAP2B	0.9	1.2	1.03923	0.263034
POLR2I	0.9	1.2	1.03923	0.263034
TIMM44	0.87	1.2	1.02176	0.263034
NSMCE1	0.87	1.2	1.02176	0.263034
ILVBL	0.83	1.2	0.997998	0.263034
NAB2	0.82	1.2	0.991968	0.263034
GBA	0.74	1.2	0.942338	0.263034
SSR2	0.58	1.2	0.834266	0.263034
PIK3C3	2.06	1.19	1.56569	0.250962
ATP6V1C1	1.98	1.19	1.53499	0.250962
SMARCA5	1.91	1.19	1.50761	0.250962
SLC4A7	1.91	1.19	1.50761	0.250962
IPO8	1.62	1.19	1.38845	0.250962
KIF14	1.53	1.19	1.34933	0.250962
RBMX	1.47	1.19	1.32261	0.250962
SERINC1	1.47	1.19	1.32261	0.250962
DIP2B	1.35	1.19	1.26748	0.250962
NPC1	1.32	1.19	1.25332	0.250962
JAG1	1.3	1.19	1.24378	0.250962
TMEM192	1.14	1.19	1.16473	0.250962
TNFRSF10A	1.06	1.19	1.12312	0.250962
SDHA	1.04	1.19	1.11247	0.250962
OSTC	0.98	1.19	1.07991	0.250962
ADIRF	0.93	1.19	1.052	0.250962
EPN1	0.92	1.19	1.04633	0.250962
ATPIF1	0.89	1.19	1.02913	0.250962
CDK9	0.88	1.19	1.02333	0.250962
BCL2L1	0.87	1.19	1.0175	0.250962
TRIP6	0.85	1.19	1.00573	0.250962
UBQLN4	0.85	1.19	1.00573	0.250962
BSG	0.83	1.19	0.993831	0.250962
DHRS7B	0.83	1.19	0.993831	0.250962
FKBP2	0.8	1.19	0.975705	0.250962
AURKAIP1	0.78	1.19	0.963431	0.250962
NDUFS8	0.75	1.19	0.944722	0.250962
SARS2	0.69	1.19	0.906146	0.250962
LMAN1	1.85	1.18	1.4775	0.238787
P4HA1	1.8	1.18	1.45739	0.238787
VPS37A	1.77	1.18	1.4452	0.238787
DCBLD2	1.72	1.18	1.42464	0.238787
GTF2A1	1.71	1.18	1.42049	0.238787
STX12	1.63	1.18	1.38687	0.238787
LNPEP	1.62	1.18	1.38261	0.238787
MOB1B	1.59	1.18	1.36974	0.238787
FANCD2	1.57	1.18	1.3611	0.238787
GNAI1	1.5	1.18	1.33041	0.238787
GOLGA1	1.43	1.18	1.299	0.238787
NEDD4L	1.42	1.18	1.29445	0.238787
VAPB	1.39	1.18	1.2807	0.238787
SCARB2	1.39	1.18	1.2807	0.238787
PDHB	1.38	1.18	1.27609	0.238787
SPCS2	1.31	1.18	1.2433	0.238787
MGST1	1.28	1.18	1.22898	0.238787
PDIA3	1.27	1.18	1.22417	0.238787
DBT	1.27	1.18	1.22417	0.238787
SRPRB	1.26	1.18	1.21934	0.238787
AK3	1.19	1.18	1.18499	0.238787
LPP	1.19	1.18	1.18499	0.238787
GNB1	1.13	1.18	1.15473	0.238787
NDUFS2	1.07	1.18	1.12365	0.238787
MRPS33	1.03	1.18	1.10245	0.238787
HMGCL	1	1.18	1.08628	0.238787
RPL26L1	1	1.18	1.08628	0.238787
METTL13	0.99	1.18	1.08083	0.238787
IRGQ	0.96	1.18	1.06433	0.238787
NDUFAB1	0.92	1.18	1.04192	0.238787
HAGH	0.9	1.18	1.03053	0.238787
CST3	0.9	1.18	1.03053	0.238787
DPF2	0.9	1.18	1.03053	0.238787
FBL	0.88	1.18	1.01902	0.238787
C7orf50	0.88	1.18	1.01902	0.238787
PREB	0.87	1.18	1.01321	0.238787
ATP13A1	0.86	1.18	1.00737	0.238787
TMEM201	0.85	1.18	1.0015	0.238787
PTRHD1	0.85	1.18	1.0015	0.238787
RAB1B	0.83	1.18	0.989646	0.238787
EPHA2	0.8	1.18	0.971597	0.238787
HMGA1	0.72	1.18	0.921737	0.238787
NOP58	1.96	1.17	1.51433	0.226509
NPM1	1.9	1.17	1.49097	0.226509
GFM2	1.86	1.17	1.47519	0.226509
DDX21	1.86	1.17	1.47519	0.226509
PRKCI	1.81	1.17	1.45523	0.226509
LCLAT1	1.75	1.17	1.43091	0.226509
RNF2	1.73	1.17	1.42271	0.226509
NARS2	1.71	1.17	1.41446	0.226509
TMEM57	1.7	1.17	1.41032	0.226509
CYP51A1	1.61	1.17	1.37248	0.226509
PNO1	1.57	1.17	1.35532	0.226509
RTN4	1.53	1.17	1.33795	0.226509
OCIAD1	1.52	1.17	1.33357	0.226509
DPM1	1.51	1.17	1.32917	0.226509
SLU7	1.51	1.17	1.32917	0.226509
SNX9	1.51	1.17	1.32917	0.226509
LEMD3	1.5	1.17	1.32476	0.226509
TAOK3	1.47	1.17	1.31145	0.226509
ARL8B	1.45	1.17	1.3025	0.226509
TOR1AIP1	1.43	1.17	1.29348	0.226509
ARL6IP5	1.41	1.17	1.28441	0.226509
EHBP1	1.37	1.17	1.26606	0.226509
CAT	1.36	1.17	1.26143	0.226509
SOWAHC	1.36	1.17	1.26143	0.226509
C1orf27	1.35	1.17	1.25678	0.226509
MYOF	1.32	1.17	1.24274	0.226509
ALDH18A1	1.28	1.17	1.22376	0.226509
CPT2	1.22	1.17	1.19474	0.226509
FBXO22	1.17	1.17	1.17	0.226509
MRPS28	1.12	1.17	1.14473	0.226509
GLYR1	1.12	1.17	1.14473	0.226509
RAB13	1.08	1.17	1.1241	0.226509
VPS11	1.07	1.17	1.11888	0.226509
FDFT1	1.07	1.17	1.11888	0.226509
RPS27A	1.06	1.17	1.11364	0.226509
OSBPL2	1.05	1.17	1.10838	0.226509
TMUB1	1.02	1.17	1.09243	0.226509
ACAD9	1	1.17	1.08167	0.226509
UQCRB	0.99	1.17	1.07624	0.226509
PRMT1	0.98	1.17	1.07079	0.226509
SMARCD2	0.97	1.17	1.06532	0.226509
NDUFB1	0.96	1.17	1.05981	0.226509
CCDC115	0.95	1.17	1.05428	0.226509
STOML2	0.95	1.17	1.05428	0.226509
GNAI2	0.94	1.17	1.04871	0.226509
TPD52L2	0.92	1.17	1.0375	0.226509
TPP1	0.89	1.17	1.02044	0.226509
UQCRC1	0.88	1.17	1.01469	0.226509
MTFP1	0.87	1.17	1.00891	0.226509
IMPDH2	0.83	1.17	0.985444	0.226509
AP1S1	0.8	1.17	0.967471	0.226509
GRN	0.72	1.17	0.917824	0.226509
PLA2G4A	2.46	1.16	1.68926	0.214125
DDX50	2.1	1.16	1.56077	0.214125
PHF6	1.88	1.16	1.47675	0.214125
PLRG1	1.77	1.16	1.4329	0.214125
API5	1.74	1.16	1.4207	0.214125
UFSP2	1.74	1.16	1.4207	0.214125
GNG12	1.68	1.16	1.39599	0.214125
CKAP2	1.67	1.16	1.39183	0.214125
ARFGEF1	1.64	1.16	1.37928	0.214125
MTHFD2	1.63	1.16	1.37506	0.214125
SRFBP1	1.62	1.16	1.37084	0.214125
MORF4L2	1.54	1.16	1.33656	0.214125
ACAT2	1.53	1.16	1.33222	0.214125
CAMSAP2	1.49	1.16	1.31469	0.214125
HADHB	1.46	1.16	1.30138	0.214125
EPB41L2	1.41	1.16	1.27891	0.214125
DKC1	1.4	1.16	1.27436	0.214125
SLC30A7	1.4	1.16	1.27436	0.214125
NIP7	1.39	1.16	1.2698	0.214125
KIF1B	1.32	1.16	1.23742	0.214125
PGRMC2	1.32	1.16	1.23742	0.214125
NEK9	1.27	1.16	1.21375	0.214125
GLA	1.18	1.16	1.16996	0.214125
AGRN	1.14	1.16	1.14996	0.214125
NSDHL	1.12	1.16	1.13982	0.214125
EXOSC1	1.07	1.16	1.11409	0.214125
PRDX6	1.02	1.16	1.08775	0.214125
CDC26	1.02	1.16	1.08775	0.214125
TRAFD1	1.01	1.16	1.0824	0.214125
CTSZ	1	1.16	1.07703	0.214125
PVR	0.96	1.16	1.05527	0.214125
RAB5C	0.92	1.16	1.03305	0.214125
SLC25A5	0.92	1.16	1.03305	0.214125
MRPL49	0.91	1.16	1.02742	0.214125
SUN2	0.91	1.16	1.02742	0.214125
COX6B1	0.91	1.16	1.02742	0.214125
SLC1A5	0.87	1.16	1.00459	0.214125
CAPNS1	0.87	1.16	1.00459	0.214125
PACSIN3	0.86	1.16	0.998799	0.214125
PPIB	0.85	1.16	0.992975	0.214125
COX7A2	0.84	1.16	0.987117	0.214125
ARHGEF16	0.8	1.16	0.963328	0.214125
TSC2	0.79	1.16	0.957288	0.214125
FASN	0.78	1.16	0.95121	0.214125
ZGPAT	0.76	1.16	0.938936	0.214125
DHX37	0.72	1.16	0.913893	0.214125
DNAJC10	2.45	1.15	1.67854	0.201634
GPX8	2	1.15	1.51658	0.201634
PPIP5K2	1.92	1.15	1.48593	0.201634
RPF2	1.92	1.15	1.48593	0.201634
ZFC3H1	1.91	1.15	1.48206	0.201634
GALNT3	1.9	1.15	1.47817	0.201634
SMARCE1	1.87	1.15	1.46646	0.201634
MAPRE1	1.74	1.15	1.41457	0.201634
TAOK1	1.64	1.15	1.37332	0.201634
AGPS	1.59	1.15	1.35222	0.201634
SERBP1	1.59	1.15	1.35222	0.201634
TMX1	1.56	1.15	1.3394	0.201634
FAM210A	1.55	1.15	1.3351	0.201634
TMED7	1.55	1.15	1.3351	0.201634
DHRS7	1.49	1.15	1.30901	0.201634
ITGA6	1.47	1.15	1.30019	0.201634
UHRF2	1.42	1.15	1.27789	0.201634
MAOA	1.4	1.15	1.26886	0.201634
IL18	1.39	1.15	1.26432	0.201634
ATP1B3	1.35	1.15	1.24599	0.201634
VDAC2	1.29	1.15	1.21799	0.201634
UBE2F	1.27	1.15	1.20851	0.201634
PM20D2	1.26	1.15	1.20374	0.201634
MCCC2	1.2	1.15	1.17473	0.201634
CBL	1.2	1.15	1.17473	0.201634
NDUFA9	1.19	1.15	1.16983	0.201634
PDHA1	1.12	1.15	1.1349	0.201634
YTHDF1	1.1	1.15	1.12472	0.201634
TOMM34	1.09	1.15	1.1196	0.201634
RFTN1	1.09	1.15	1.1196	0.201634
ALAD	1.09	1.15	1.1196	0.201634
RRP15	1.09	1.15	1.1196	0.201634
SCFD2	1.07	1.15	1.10928	0.201634
POGZ	1.06	1.15	1.10408	0.201634
OAS3	1.04	1.15	1.09362	0.201634
TACO1	1.03	1.15	1.08835	0.201634
GMPR2	1.02	1.15	1.08305	0.201634
UQCRFS1	1	1.15	1.07238	0.201634
PDIA5	0.98	1.15	1.0616	0.201634
MRPS6	0.92	1.15	1.02859	0.201634
DNPEP	0.91	1.15	1.02299	0.201634
TMEM214	0.89	1.15	1.01168	0.201634
UQCC2	0.88	1.15	1.00598	0.201634
MRPS2	0.87	1.15	1.00025	0.201634
PIGT	0.87	1.15	1.00025	0.201634
BCAT2	0.82	1.15	0.971082	0.201634
SSR4	0.82	1.15	0.971082	0.201634
MRPL53	0.81	1.15	0.965142	0.201634
WFS1	0.79	1.15	0.953153	0.201634
MEPCE	0.74	1.15	0.922497	0.201634
VPS51	0.74	1.15	0.922497	0.201634
AHCY	0.73	1.15	0.916242	0.201634
COASY	0.72	1.15	0.909945	0.201634
LMF2	0.69	1.15	0.890786	0.201634
MISP	0.67	1.15	0.877781	0.201634
FPGT	2.46	1.14	1.67463	0.189034
STXBP3	2.35	1.14	1.63677	0.189034
PIGK	2.17	1.14	1.57283	0.189034
TXNDC9	1.99	1.14	1.50619	0.189034
RASA1	1.96	1.14	1.49479	0.189034
GALNT1	1.95	1.14	1.49097	0.189034
FAM169A	1.85	1.14	1.45224	0.189034
AGFG1	1.78	1.14	1.4245	0.189034
IARS2	1.74	1.14	1.4084	0.189034
PPHLN1	1.73	1.14	1.40435	0.189034
SLC25A24	1.72	1.14	1.40029	0.189034
CALU	1.66	1.14	1.37565	0.189034
HSD17B4	1.62	1.14	1.35897	0.189034
RPRD2	1.62	1.14	1.35897	0.189034
MED1	1.6	1.14	1.35056	0.189034
TROVE2	1.59	1.14	1.34633	0.189034
SCAF11	1.57	1.14	1.33783	0.189034
NUCKS1	1.52	1.14	1.31636	0.189034
IGF2BP3	1.51	1.14	1.31202	0.189034
IMPAD1	1.48	1.14	1.29892	0.189034
SAR1A	1.35	1.14	1.24056	0.189034
SUB1	1.34	1.14	1.23596	0.189034
SLC30A1	1.3	1.14	1.21737	0.189034
NOP56	1.28	1.14	1.20797	0.189034
OSBPL10	1.26	1.14	1.1985	0.189034
SRGAP2	1.26	1.14	1.1985	0.189034
ALDH1A3	1.25	1.14	1.19373	0.189034
TUSC3	1.22	1.14	1.17932	0.189034
ELMO2	1.18	1.14	1.15983	0.189034
AATF	1.17	1.14	1.1549	0.189034
TSPAN13	1.17	1.14	1.1549	0.189034
DFNA5	1.16	1.14	1.14996	0.189034
MRPS27	1.16	1.14	1.14996	0.189034
YBX3	1.15	1.14	1.14499	0.189034
HMGN4	1.11	1.14	1.1249	0.189034
RAB8A	1.11	1.14	1.1249	0.189034
PSMG2	1.11	1.14	1.1249	0.189034
RAB21	1.08	1.14	1.10959	0.189034
POLE3	1.06	1.14	1.09927	0.189034
CUX1	1.04	1.14	1.08885	0.189034
TIMM17A	1.04	1.14	1.08885	0.189034
CFAP20	1	1.14	1.06771	0.189034
TOMM40	0.99	1.14	1.06236	0.189034
NHP2	0.94	1.14	1.03518	0.189034
SDF2	0.93	1.14	1.02966	0.189034
ACO2	0.92	1.14	1.02411	0.189034
RING1	0.92	1.14	1.02411	0.189034
COX5A	0.92	1.14	1.02411	0.189034
TBL2	0.91	1.14	1.01853	0.189034
FADS2	0.91	1.14	1.01853	0.189034
MAPK3	0.9	1.14	1.01292	0.189034
GABARAPL2	0.9	1.14	1.01292	0.189034
TIMM13	0.89	1.14	1.00727	0.189034
ATP5J	0.87	1.14	0.995892	0.189034
COL17A1	0.87	1.14	0.995892	0.189034
GPX4	0.87	1.14	0.995892	0.189034
NDUFB4	0.86	1.14	0.990152	0.189034
UBAC2	0.85	1.14	0.984378	0.189034
FLOT1	0.85	1.14	0.984378	0.189034
DRG2	0.85	1.14	0.984378	0.189034
SURF1	0.84	1.14	0.97857	0.189034
EFHD2	0.84	1.14	0.97857	0.189034
QTRT1	0.83	1.14	0.972728	0.189034
TEX264	0.83	1.14	0.972728	0.189034
PHPT1	0.82	1.14	0.966851	0.189034
CTDP1	0.81	1.14	0.960937	0.189034
RAB3D	0.81	1.14	0.960937	0.189034
TRABD	0.81	1.14	0.960937	0.189034
RPS9	0.81	1.14	0.960937	0.189034
RIN1	0.75	1.14	0.924662	0.189034
TCEB2	0.72	1.14	0.90598	0.189034
DHX29	2.12	1.13	1.54777	0.176323
FAR1	2.06	1.13	1.52571	0.176323
ATP2C1	1.91	1.13	1.46912	0.176323
RB1	1.9	1.13	1.46526	0.176323
TMED5	1.89	1.13	1.4614	0.176323
ZC3H15	1.87	1.13	1.45365	0.176323
PLOD2	1.82	1.13	1.43409	0.176323
OAT	1.79	1.13	1.42222	0.176323
TBL1XR1	1.78	1.13	1.41824	0.176323
MYO1B	1.74	1.13	1.40221	0.176323
HSD17B12	1.67	1.13	1.37372	0.176323
VDAC3	1.66	1.13	1.3696	0.176323
MRPS9	1.65	1.13	1.36547	0.176323
EXOC6B	1.64	1.13	1.36132	0.176323
SNAP23	1.62	1.13	1.353	0.176323
MRPS10	1.6	1.13	1.34462	0.176323
UQCRC2	1.59	1.13	1.34041	0.176323
OPTN	1.58	1.13	1.33619	0.176323
HADHA	1.57	1.13	1.33195	0.176323
MBD2	1.54	1.13	1.31917	0.176323
RDH11	1.53	1.13	1.31488	0.176323
PRDX3	1.51	1.13	1.30625	0.176323
MAN2A1	1.47	1.13	1.28884	0.176323
CDK6	1.45	1.13	1.28004	0.176323
FAF2	1.45	1.13	1.28004	0.176323
RAB6A	1.4	1.13	1.25778	0.176323
GLT8D1	1.39	1.13	1.25328	0.176323
GTF2I	1.37	1.13	1.24423	0.176323
VMP1	1.36	1.13	1.23968	0.176323
KHDRBS3	1.34	1.13	1.23053	0.176323
SQLE	1.31	1.13	1.21668	0.176323
PGRMC1	1.24	1.13	1.18372	0.176323
TOMM5	1.18	1.13	1.15473	0.176323
YARS2	1.16	1.13	1.1449	0.176323
GRPEL1	1.15	1.13	1.13996	0.176323
LACTB	1.14	1.13	1.13499	0.176323
ADO	1.11	1.13	1.11996	0.176323
MYO1E	1.1	1.13	1.1149	0.176323
ATP1A1	1.1	1.13	1.1149	0.176323
STX8	1.06	1.13	1.09444	0.176323
B2M	1.05	1.13	1.08927	0.176323
EXOSC7	1.02	1.13	1.07359	0.176323
DNAJA3	1.01	1.13	1.06832	0.176323
CMC2	1	1.13	1.06301	0.176323
FIS1	0.99	1.13	1.05769	0.176323
ACAA1	0.97	1.13	1.04695	0.176323
MDH2	0.95	1.13	1.0361	0.176323
KRI1	0.95	1.13	1.0361	0.176323
KIAA0930	0.95	1.13	1.0361	0.176323
DPCD	0.95	1.13	1.0361	0.176323
MRPS7	0.93	1.13	1.02513	0.176323
GPT2	0.93	1.13	1.02513	0.176323
SRC	0.92	1.13	1.01961	0.176323
COX7A2L	0.92	1.13	1.01961	0.176323
MMP14	0.9	1.13	1.00846	0.176323
SORBS3	0.9	1.13	1.00846	0.176323
PLCG1	0.85	1.13	0.980051	0.176323
AP3D1	0.85	1.13	0.980051	0.176323
SLC25A3	0.84	1.13	0.974269	0.176323
TMED9	0.84	1.13	0.974269	0.176323
FHOD1	0.83	1.13	0.968452	0.176323
PSAP	0.81	1.13	0.956713	0.176323
LDB1	0.81	1.13	0.956713	0.176323
LSR	0.78	1.13	0.938829	0.176323
SLC25A22	0.78	1.13	0.938829	0.176323
MTA1	0.78	1.13	0.938829	0.176323
PEX14	0.77	1.13	0.932792	0.176323
DBN1	0.76	1.13	0.926715	0.176323
KRT5	0.76	1.13	0.926715	0.176323
HCFC1	0.66	1.13	0.863597	0.176323
SYNE2	2.93	1.12	1.81152	0.163499
VRK1	2.26	1.12	1.59097	0.163499
IL1A	2.2	1.12	1.56971	0.163499
UCHL5	2.13	1.12	1.54454	0.163499
SNX6	2.11	1.12	1.53727	0.163499
GNPDA2	1.88	1.12	1.45107	0.163499
DNAJC3	1.83	1.12	1.43164	0.163499
THUMPD1	1.8	1.12	1.41986	0.163499
BAG2	1.79	1.12	1.41591	0.163499
IFT52	1.78	1.12	1.41195	0.163499
CASP4	1.78	1.12	1.41195	0.163499
SCAMP1	1.76	1.12	1.40399	0.163499
ZNF207	1.76	1.12	1.40399	0.163499
TRUB1	1.73	1.12	1.39198	0.163499
ABCB7	1.72	1.12	1.38795	0.163499
POLR3B	1.72	1.12	1.38795	0.163499
UTP15	1.72	1.12	1.38795	0.163499
NT5E	1.68	1.12	1.37171	0.163499
BIRC6	1.63	1.12	1.35115	0.163499
COL4A3BP	1.62	1.12	1.347	0.163499
NFIB	1.61	1.12	1.34283	0.163499
ASAH1	1.6	1.12	1.33866	0.163499
RPS6KA3	1.59	1.12	1.33447	0.163499
HERC4	1.58	1.12	1.33026	0.163499
ERMP1	1.58	1.12	1.33026	0.163499
KIF4A	1.52	1.12	1.30476	0.163499
TEX2	1.51	1.12	1.30046	0.163499
SFXN1	1.51	1.12	1.30046	0.163499
VDAC1	1.5	1.12	1.29615	0.163499
DEK	1.5	1.12	1.29615	0.163499
TBC1D5	1.49	1.12	1.29182	0.163499
CUL5	1.47	1.12	1.28312	0.163499
MRPL47	1.46	1.12	1.27875	0.163499
GBE1	1.45	1.12	1.27436	0.163499
MIPEP	1.42	1.12	1.26111	0.163499
MINA	1.41	1.12	1.25666	0.163499
HSDL1	1.4	1.12	1.2522	0.163499
EEF1E1	1.4	1.12	1.2522	0.163499
UBR5	1.38	1.12	1.24322	0.163499
ALG2	1.37	1.12	1.23871	0.163499
UBE2D3	1.35	1.12	1.22963	0.163499
AIM1	1.29	1.12	1.202	0.163499
PITPNA	1.25	1.12	1.18322	0.163499
PLEKHA5	1.23	1.12	1.17371	0.163499
SLC31A1	1.22	1.12	1.16893	0.163499
RTN3	1.21	1.12	1.16413	0.163499
CYFIP1	1.18	1.12	1.14961	0.163499
SPTAN1	1.17	1.12	1.14473	0.163499
APP	1.17	1.12	1.14473	0.163499
MYO1D	1.12	1.12	1.12	0.163499
PRKAG1	1.08	1.12	1.09982	0.163499
ALDOC	1.07	1.12	1.09471	0.163499
AKAP8	1.07	1.12	1.09471	0.163499
THOC5	1.06	1.12	1.08959	0.163499
BRK1	1.06	1.12	1.08959	0.163499
REEP5	1.06	1.12	1.08959	0.163499
CYP4F11	1.03	1.12	1.07406	0.163499
CYB5A	1.03	1.12	1.07406	0.163499
NOP2	1	1.12	1.0583	0.163499
AARS2	1	1.12	1.0583	0.163499
ISCU	0.97	1.12	1.04231	0.163499
LETM1	0.97	1.12	1.04231	0.163499
POLR1D	0.97	1.12	1.04231	0.163499
ARID1A	0.97	1.12	1.04231	0.163499
RBM42	0.97	1.12	1.04231	0.163499
POFUT1	0.94	1.12	1.02606	0.163499
PHLDA2	0.93	1.12	1.02059	0.163499
P3H1	0.91	1.12	1.00955	0.163499
MARK2	0.9	1.12	1.00399	0.163499
AAR2	0.89	1.12	0.998399	0.163499
OXA1L	0.89	1.12	0.998399	0.163499
DHRS4	0.88	1.12	0.992774	0.163499
ERGIC1	0.86	1.12	0.981428	0.163499
GANAB	0.85	1.12	0.975705	0.163499
LOXL2	0.81	1.12	0.95247	0.163499
NDUFB7	0.81	1.12	0.95247	0.163499
SIL1	0.8	1.12	0.946573	0.163499
ATAD3B	0.78	1.12	0.934666	0.163499
EML2	0.75	1.12	0.916515	0.163499
RHOC	0.75	1.12	0.916515	0.163499
NME3	0.7	1.12	0.885438	0.163499
NIFK	1.77	1.11	1.40168	0.15056
SMAD5	1.76	1.11	1.39771	0.15056
SNRPB2	1.73	1.11	1.38575	0.15056
ACAT1	1.68	1.11	1.36558	0.15056
ERO1A	1.67	1.11	1.36151	0.15056
ERAP2	1.65	1.11	1.35333	0.15056
POLR1B	1.64	1.11	1.34922	0.15056
PCYOX1	1.62	1.11	1.34097	0.15056
RWDD4	1.59	1.11	1.3285	0.15056
ASPH	1.59	1.11	1.3285	0.15056
DDX24	1.54	1.11	1.30744	0.15056
HNRNPA2B1	1.53	1.11	1.30319	0.15056
RBM7	1.52	1.11	1.29892	0.15056
RAB14	1.51	1.11	1.29464	0.15056
ATP6V1E1	1.48	1.11	1.28172	0.15056
ERLIN2	1.44	1.11	1.26428	0.15056
DNAJB11	1.44	1.11	1.26428	0.15056
BZW2	1.42	1.11	1.25547	0.15056
OSBP	1.41	1.11	1.25104	0.15056
WDR33	1.36	1.11	1.22866	0.15056
RSL1D1	1.35	1.11	1.22413	0.15056
PANK2	1.31	1.11	1.20586	0.15056
HARS2	1.28	1.11	1.19197	0.15056
CDKN2AIP	1.28	1.11	1.19197	0.15056
CLCC1	1.25	1.11	1.17792	0.15056
EMC3	1.24	1.11	1.1732	0.15056
COG1	1.2	1.11	1.15412	0.15056
EMC7	1.18	1.11	1.14446	0.15056
LAMB1	1.17	1.11	1.13961	0.15056
ATP2B4	1.16	1.11	1.13472	0.15056
TMX2	1.14	1.11	1.1249	0.15056
ACOT13	1.09	1.11	1.09995	0.15056
HNRNPUL2	1.08	1.11	1.0949	0.15056
CYB5B	1.06	1.11	1.08471	0.15056
NCOA5	1.06	1.11	1.08471	0.15056
MRPL18	1.03	1.11	1.06925	0.15056
H1FX	1.02	1.11	1.06405	0.15056
UQCRH	1.02	1.11	1.06405	0.15056
TOX4	1.02	1.11	1.06405	0.15056
GATB	1	1.11	1.05357	0.15056
TOMM6	1	1.11	1.05357	0.15056
DLST	0.98	1.11	1.04298	0.15056
PPP1R10	0.97	1.11	1.03764	0.15056
ABHD11	0.96	1.11	1.03228	0.15056
NCLN	0.94	1.11	1.02147	0.15056
SMARCA4	0.93	1.11	1.01602	0.15056
PRPF6	0.92	1.11	1.01054	0.15056
CTSB	0.91	1.11	1.00504	0.15056
MRPL24	0.9	1.11	0.9995	0.15056
LRSAM1	0.88	1.11	0.988332	0.15056
NDUFA3	0.88	1.11	0.988332	0.15056
AKT1	0.86	1.11	0.977036	0.15056
FKBP8	0.86	1.11	0.977036	0.15056
CHMP6	0.85	1.11	0.971339	0.15056
CLTA	0.84	1.11	0.965609	0.15056
PHB	0.83	1.11	0.959844	0.15056
TRAP1	0.81	1.11	0.948209	0.15056
DDR1	0.81	1.11	0.948209	0.15056
HINT2	0.79	1.11	0.936429	0.15056
MRC2	0.77	1.11	0.9245	0.15056
TBC1D10A	0.75	1.11	0.912414	0.15056
FHL3	0.75	1.11	0.912414	0.15056
PRKCSH	0.74	1.11	0.906311	0.15056
ALDH16A1	0.74	1.11	0.906311	0.15056
OGFR	0.68	1.11	0.868792	0.15056
ORC3	2.51	1.1	1.66163	0.137504
CSE1L	2.25	1.1	1.57321	0.137504
ZFYVE16	2.11	1.1	1.52348	0.137504
FYTTD1	2.03	1.1	1.49432	0.137504
VTA1	2.01	1.1	1.48694	0.137504
PTCD3	1.99	1.1	1.47953	0.137504
PAIP1	1.94	1.1	1.46082	0.137504
PTPN12	1.91	1.1	1.44948	0.137504
RSRC2	1.9	1.1	1.44568	0.137504
ACTL6A	1.87	1.1	1.43422	0.137504
EIF3J	1.84	1.1	1.42267	0.137504
POLR2B	1.77	1.1	1.39535	0.137504
GOLPH3L	1.76	1.1	1.3914	0.137504
MLH1	1.75	1.1	1.38744	0.137504
LRPPRC	1.74	1.1	1.38347	0.137504
NUCB2	1.74	1.1	1.38347	0.137504
CHD1	1.74	1.1	1.38347	0.137504
PGGT1B	1.72	1.1	1.3755	0.137504
PDHX	1.71	1.1	1.3715	0.137504
NOC3L	1.7	1.1	1.36748	0.137504
MRPS35	1.69	1.1	1.36345	0.137504
NFU1	1.69	1.1	1.36345	0.137504
NDUFS1	1.68	1.1	1.35941	0.137504
PDS5A	1.66	1.1	1.3513	0.137504
TMPO	1.66	1.1	1.3513	0.137504
MKKS	1.65	1.1	1.34722	0.137504
MCMBP	1.65	1.1	1.34722	0.137504
GNB4	1.63	1.1	1.33903	0.137504
ERLIN1	1.62	1.1	1.33492	0.137504
NUDT9	1.58	1.1	1.31833	0.137504
KIF23	1.58	1.1	1.31833	0.137504
YAP1	1.55	1.1	1.30576	0.137504
SLC16A1	1.53	1.1	1.2973	0.137504
LAP3	1.52	1.1	1.29306	0.137504
HIBADH	1.49	1.1	1.28023	0.137504
AP3M1	1.46	1.1	1.26728	0.137504
HNRNPR	1.46	1.1	1.26728	0.137504
MSH3	1.44	1.1	1.25857	0.137504
FTO	1.43	1.1	1.25419	0.137504
MTHFD1L	1.42	1.1	1.2498	0.137504
XRCC6	1.41	1.1	1.24539	0.137504
MTPAP	1.34	1.1	1.21408	0.137504
PRKDC	1.33	1.1	1.20955	0.137504
ALDH7A1	1.32	1.1	1.20499	0.137504
VPS39	1.31	1.1	1.20042	0.137504
SCD	1.3	1.1	1.19583	0.137504
OSBPL3	1.3	1.1	1.19583	0.137504
RRBP1	1.3	1.1	1.19583	0.137504
PRPF3	1.29	1.1	1.19122	0.137504
CD44	1.28	1.1	1.18659	0.137504
UTRN	1.27	1.1	1.18195	0.137504
PREP	1.26	1.1	1.17729	0.137504
TANC2	1.25	1.1	1.1726	0.137504
TPBG	1.24	1.1	1.1679	0.137504
AK2	1.22	1.1	1.15845	0.137504
C10orf76	1.22	1.1	1.15845	0.137504
THOC3	1.21	1.1	1.15369	0.137504
TIMMDC1	1.19	1.1	1.14412	0.137504
KATNA1	1.19	1.1	1.14412	0.137504
UBE2Q1	1.18	1.1	1.1393	0.137504
PSMB1	1.17	1.1	1.13446	0.137504
MRPS31	1.14	1.1	1.11982	0.137504
URB1	1.14	1.1	1.11982	0.137504
GOLGA2	1.12	1.1	1.10995	0.137504
STAT3	1.11	1.1	1.10499	0.137504
OARD1	1.1	1.1	1.1	0.137504
WDR37	1.09	1.1	1.09499	0.137504
RAB43	1.09	1.1	1.09499	0.137504
EMC1	1.07	1.1	1.0849	0.137504
ZDHHC5	1.06	1.1	1.07981	0.137504
EIF4E2	1.06	1.1	1.07981	0.137504
PTDSS1	1.03	1.1	1.06442	0.137504
CKS1B	1.01	1.1	1.05404	0.137504
GTF2E1	0.99	1.1	1.04355	0.137504
KIAA1191	0.97	1.1	1.03296	0.137504
ATG7	0.97	1.1	1.03296	0.137504
IKBKB	0.96	1.1	1.02762	0.137504
COX7C	0.95	1.1	1.02225	0.137504
CEBPB	0.93	1.1	1.01143	0.137504
DYNLL1	0.93	1.1	1.01143	0.137504
SNRPD2	0.92	1.1	1.00598	0.137504
SLC35F6	0.91	1.1	1.0005	0.137504
KRT18	0.91	1.1	1.0005	0.137504
CNPY3	0.9	1.1	0.994987	0.137504
COLGALT1	0.9	1.1	0.994987	0.137504
MRPL27	0.89	1.1	0.989444	0.137504
PMPCA	0.88	1.1	0.98387	0.137504
SURF4	0.88	1.1	0.98387	0.137504
ARFIP2	0.88	1.1	0.98387	0.137504
CDK2AP1	0.88	1.1	0.98387	0.137504
YKT6	0.87	1.1	0.978264	0.137504
GLRX5	0.87	1.1	0.978264	0.137504
MYBBP1A	0.87	1.1	0.978264	0.137504
CTSA	0.86	1.1	0.972625	0.137504
SNRNP70	0.86	1.1	0.972625	0.137504
ARHGDIB	0.86	1.1	0.972625	0.137504
ARL2	0.86	1.1	0.972625	0.137504
RRS1	0.86	1.1	0.972625	0.137504
MRPL4	0.85	1.1	0.966954	0.137504
BAX	0.84	1.1	0.961249	0.137504
WDR18	0.84	1.1	0.961249	0.137504
FAM134C	0.83	1.1	0.95551	0.137504
PITHD1	0.83	1.1	0.95551	0.137504
TXNRD2	0.82	1.1	0.949737	0.137504
SCRIB	0.82	1.1	0.949737	0.137504
TRAF2	0.82	1.1	0.949737	0.137504
AP1M1	0.81	1.1	0.943928	0.137504
PIGS	0.79	1.1	0.932202	0.137504
PPP4C	0.78	1.1	0.926283	0.137504
SCYL1	0.78	1.1	0.926283	0.137504
CNPY2	0.77	1.1	0.920326	0.137504
MGAT1	0.77	1.1	0.920326	0.137504
TJAP1	0.76	1.1	0.91433	0.137504
MYDGF	0.75	1.1	0.908295	0.137504
LAMA5	0.75	1.1	0.908295	0.137504
FAT2	0.73	1.1	0.896103	0.137504
DALRD3	0.7	1.1	0.877496	0.137504
NT5C	0.69	1.1	0.871206	0.137504
MRPL1	3.01	1.09	1.81133	0.124328
EMC2	2.21	1.09	1.55206	0.124328
RAB8B	2.18	1.09	1.54149	0.124328
SPDL1	2.11	1.09	1.51654	0.124328
KIAA0391	2.1	1.09	1.51294	0.124328
GPD2	1.92	1.09	1.44665	0.124328
THUMPD3	1.92	1.09	1.44665	0.124328
LZIC	1.9	1.09	1.4391	0.124328
CD2AP	1.89	1.09	1.4353	0.124328
WDR44	1.85	1.09	1.42004	0.124328
PTPN11	1.85	1.09	1.42004	0.124328
CDC73	1.84	1.09	1.41619	0.124328
FNDC3A	1.8	1.09	1.40071	0.124328
SCP2	1.79	1.09	1.39682	0.124328
FNBP1L	1.79	1.09	1.39682	0.124328
PLS1	1.79	1.09	1.39682	0.124328
RMDN1	1.76	1.09	1.38506	0.124328
UTP20	1.73	1.09	1.37321	0.124328
IPO7	1.71	1.09	1.36525	0.124328
MPHOSPH6	1.67	1.09	1.34918	0.124328
PPP1R2	1.66	1.09	1.34514	0.124328
MED23	1.62	1.09	1.32883	0.124328
TIA1	1.6	1.09	1.32061	0.124328
UPF2	1.57	1.09	1.30817	0.124328
AP1G1	1.56	1.09	1.30399	0.124328
STK4	1.55	1.09	1.29981	0.124328
ACSL4	1.53	1.09	1.29139	0.124328
RABL3	1.52	1.09	1.28717	0.124328
RBM6	1.52	1.09	1.28717	0.124328
FAM20B	1.48	1.09	1.27012	0.124328
SLMAP	1.48	1.09	1.27012	0.124328
RAB1A	1.43	1.09	1.24848	0.124328
URB2	1.43	1.09	1.24848	0.124328
F3	1.42	1.09	1.24411	0.124328
RALGAPB	1.41	1.09	1.23972	0.124328
SPATS2	1.38	1.09	1.22646	0.124328
FAM210B	1.33	1.09	1.20403	0.124328
HP1BP3	1.33	1.09	1.20403	0.124328
PDIA6	1.32	1.09	1.1995	0.124328
PTGR1	1.31	1.09	1.19495	0.124328
GAR1	1.27	1.09	1.17656	0.124328
AIFM1	1.25	1.09	1.16726	0.124328
RAB2A	1.24	1.09	1.16258	0.124328
MRPS23	1.21	1.09	1.14843	0.124328
VIPAS39	1.19	1.09	1.1389	0.124328
ANKFY1	1.18	1.09	1.13411	0.124328
TIMM8A	1.17	1.09	1.12929	0.124328
MRPL16	1.17	1.09	1.12929	0.124328
STX6	1.16	1.09	1.12446	0.124328
MRPS5	1.15	1.09	1.1196	0.124328
LUZP1	1.14	1.09	1.11472	0.124328
DNMT1	1.12	1.09	1.1049	0.124328
SH3BP4	1.1	1.09	1.09499	0.124328
ARF6	1.09	1.09	1.09	0.124328
DDX27	1.09	1.09	1.09	0.124328
RAD23A	1.09	1.09	1.09	0.124328
APOBEC3C	1.08	1.09	1.08499	0.124328
SHMT1	1.04	1.09	1.06471	0.124328
FABP5	1.03	1.09	1.05958	0.124328
PFKM	1.02	1.09	1.05442	0.124328
KIAA2013	0.99	1.09	1.0388	0.124328
PRMT5	0.99	1.09	1.0388	0.124328
STX5	0.98	1.09	1.03354	0.124328
AACS	0.97	1.09	1.02825	0.124328
FAHD2A	0.97	1.09	1.02825	0.124328
CMC1	0.97	1.09	1.02825	0.124328
TCAF1	0.97	1.09	1.02825	0.124328
MRPS21	0.96	1.09	1.02294	0.124328
NUDCD2	0.96	1.09	1.02294	0.124328
LSM14B	0.93	1.09	1.00683	0.124328
HSPE1	0.93	1.09	1.00683	0.124328
COG4	0.93	1.09	1.00683	0.124328
PIP4K2B	0.93	1.09	1.00683	0.124328
CYC1	0.91	1.09	0.995942	0.124328
SMARCB1	0.91	1.09	0.995942	0.124328
NDUFA7	0.91	1.09	0.995942	0.124328
MSRA	0.9	1.09	0.990454	0.124328
MRPS34	0.89	1.09	0.984937	0.124328
PHB2	0.89	1.09	0.984937	0.124328
FADD	0.89	1.09	0.984937	0.124328
EEF1G	0.88	1.09	0.979388	0.124328
MTA2	0.88	1.09	0.979388	0.124328
KIF1C	0.87	1.09	0.973807	0.124328
TRADD	0.86	1.09	0.968194	0.124328
COMMD1	0.86	1.09	0.968194	0.124328
CLPP	0.86	1.09	0.968194	0.124328
GPAA1	0.86	1.09	0.968194	0.124328
MTCH1	0.85	1.09	0.962549	0.124328
MRPS18A	0.81	1.09	0.939628	0.124328
GLTSCR2	0.81	1.09	0.939628	0.124328
ATP6V1F	0.8	1.09	0.933809	0.124328
ATG101	0.8	1.09	0.933809	0.124328
ITPR3	0.8	1.09	0.933809	0.124328
COX4I1	0.8	1.09	0.933809	0.124328
MAN2B1	0.78	1.09	0.922063	0.124328
FBXO6	0.78	1.09	0.922063	0.124328
CNN2	0.76	1.09	0.910165	0.124328
GSDMD	0.75	1.09	0.904157	0.124328
TUBB3	0.74	1.09	0.898109	0.124328
RPAP1	0.72	1.09	0.885889	0.124328
DDX18	2.33	1.08	1.58632	0.111031
ECHDC1	2.19	1.08	1.53792	0.111031
MUT	2.08	1.08	1.4988	0.111031
NCKAP1	2.04	1.08	1.48432	0.111031
XPOT	2	1.08	1.46969	0.111031
RNGTT	1.97	1.08	1.45863	0.111031
EXOC1	1.91	1.08	1.43625	0.111031
XRN1	1.91	1.08	1.43625	0.111031
CDC5L	1.9	1.08	1.43248	0.111031
MSMO1	1.89	1.08	1.42871	0.111031
ZNF638	1.85	1.08	1.41351	0.111031
PNN	1.85	1.08	1.41351	0.111031
YTHDF3	1.83	1.08	1.40584	0.111031
NVL	1.8	1.08	1.39427	0.111031
ASCC3	1.78	1.08	1.38651	0.111031
FAS	1.75	1.08	1.37477	0.111031
CNOT7	1.75	1.08	1.37477	0.111031
WDR12	1.75	1.08	1.37477	0.111031
CLIC4	1.74	1.08	1.37084	0.111031
AGL	1.7	1.08	1.35499	0.111031
KTN1	1.68	1.08	1.347	0.111031
RNMT	1.66	1.08	1.33895	0.111031
VPS13C	1.66	1.08	1.33895	0.111031
EIF2B3	1.64	1.08	1.33086	0.111031
POGLUT1	1.64	1.08	1.33086	0.111031
POLA1	1.63	1.08	1.3268	0.111031
CDC40	1.58	1.08	1.30629	0.111031
MCU	1.56	1.08	1.298	0.111031
DDAH1	1.55	1.08	1.29383	0.111031
RCN1	1.55	1.08	1.29383	0.111031
METTL3	1.55	1.08	1.29383	0.111031
KNTC1	1.55	1.08	1.29383	0.111031
PGM2	1.54	1.08	1.28965	0.111031
NCEH1	1.53	1.08	1.28546	0.111031
STAMBP	1.52	1.08	1.28125	0.111031
CBR4	1.51	1.08	1.27703	0.111031
PBRM1	1.51	1.08	1.27703	0.111031
EGLN1	1.48	1.08	1.26428	0.111031
MED17	1.46	1.08	1.25571	0.111031
DENR	1.43	1.08	1.24274	0.111031
TIGAR	1.41	1.08	1.23402	0.111031
SNRPA1	1.41	1.08	1.23402	0.111031
METTL16	1.41	1.08	1.23402	0.111031
SSR3	1.37	1.08	1.21639	0.111031
HMGN1	1.37	1.08	1.21639	0.111031
ACOT9	1.37	1.08	1.21639	0.111031
ZC3H13	1.34	1.08	1.203	0.111031
C14orf166	1.34	1.08	1.203	0.111031
FAT1	1.32	1.08	1.19398	0.111031
LAMC1	1.27	1.08	1.17115	0.111031
MDN1	1.25	1.08	1.1619	0.111031
LYRM7	1.24	1.08	1.15724	0.111031
RPRD1B	1.23	1.08	1.15256	0.111031
KIF3A	1.23	1.08	1.15256	0.111031
GNL3L	1.23	1.08	1.15256	0.111031
MAGOHB	1.22	1.08	1.14787	0.111031
NMT1	1.2	1.08	1.13842	0.111031
DDX17	1.16	1.08	1.11929	0.111031
PDCD11	1.14	1.08	1.10959	0.111031
MAP4	1.13	1.08	1.10472	0.111031
PPP2R2D	1.13	1.08	1.10472	0.111031
ZBTB7A	1.12	1.08	1.09982	0.111031
TMEM230	1.11	1.08	1.0949	0.111031
LARP1	1.1	1.08	1.08995	0.111031
COA6	1.08	1.08	1.08	0.111031
MRPS36	1.07	1.08	1.07499	0.111031
BRD4	1.07	1.08	1.07499	0.111031
H2AFY2	1.06	1.08	1.06995	0.111031
CS	1.04	1.08	1.05981	0.111031
RNF114	1.02	1.08	1.04957	0.111031
PIP4K2C	1	1.08	1.03923	0.111031
MYL6B	1	1.08	1.03923	0.111031
PRKACA	1	1.08	1.03923	0.111031
NDUFS6	1	1.08	1.03923	0.111031
PITPNC1	1	1.08	1.03923	0.111031
FHL2	0.98	1.08	1.02879	0.111031
APOO	0.98	1.08	1.02879	0.111031
IDH2	0.96	1.08	1.01823	0.111031
NOP16	0.96	1.08	1.01823	0.111031
NELFE	0.95	1.08	1.01292	0.111031
ABHD12	0.94	1.08	1.00757	0.111031
CDC20	0.94	1.08	1.00757	0.111031
KIAA1522	0.93	1.08	1.0022	0.111031
PIGU	0.93	1.08	1.0022	0.111031
CSRP1	0.92	1.08	0.996795	0.111031
ZNF598	0.92	1.08	0.996795	0.111031
SPAG7	0.91	1.08	0.991363	0.111031
PDLIM1	0.9	1.08	0.985901	0.111031
IQGAP3	0.9	1.08	0.985901	0.111031
MICALL1	0.89	1.08	0.980408	0.111031
OTUB1	0.89	1.08	0.980408	0.111031
TSR2	0.88	1.08	0.974885	0.111031
GNB2	0.87	1.08	0.96933	0.111031
NDUFV1	0.87	1.08	0.96933	0.111031
DYNLRB1	0.86	1.08	0.963743	0.111031
ESRP2	0.85	1.08	0.958123	0.111031
MECR	0.83	1.08	0.946784	0.111031
IMP4	0.83	1.08	0.946784	0.111031
CENPB	0.81	1.08	0.935307	0.111031
FDXR	0.8	1.08	0.929516	0.111031
TEAD4	0.8	1.08	0.929516	0.111031
NDUFS7	0.8	1.08	0.929516	0.111031
TRAPPC5	0.8	1.08	0.929516	0.111031
BCS1L	0.79	1.08	0.923688	0.111031
MAP1S	0.78	1.08	0.917824	0.111031
MYO18A	0.77	1.08	0.911921	0.111031
HGS	0.76	1.08	0.90598	0.111031
GRIPAP1	0.75	1.08	0.9	0.111031
MRPL17	0.75	1.08	0.9	0.111031
MICAL1	0.75	1.08	0.9	0.111031
NDUFA13	0.73	1.08	0.887919	0.111031
PHLDA3	0.72	1.08	0.881816	0.111031
RAC2	0.7	1.08	0.869483	0.111031
LARP7	2.67	1.07	1.69024	0.0976108
SUCLA2	2.21	1.07	1.53776	0.0976108
ALG10	2.09	1.07	1.49543	0.0976108
THOC2	2.04	1.07	1.47743	0.0976108
CLINT1	2.02	1.07	1.47017	0.0976108
TRIP4	1.95	1.07	1.44447	0.0976108
SRP54	1.92	1.07	1.43332	0.0976108
NEDD4	1.92	1.07	1.43332	0.0976108
ITCH	1.9	1.07	1.42583	0.0976108
PSIP1	1.89	1.07	1.42208	0.0976108
DARS	1.88	1.07	1.41831	0.0976108
ETF1	1.88	1.07	1.41831	0.0976108
CUL3	1.83	1.07	1.39932	0.0976108
NEMF	1.78	1.07	1.38007	0.0976108
ZFAND1	1.71	1.07	1.35266	0.0976108
SF3B1	1.69	1.07	1.34473	0.0976108
CDC27	1.69	1.07	1.34473	0.0976108
COBLL1	1.68	1.07	1.34075	0.0976108
EIF5B	1.66	1.07	1.33274	0.0976108
DOCK1	1.66	1.07	1.33274	0.0976108
TES	1.65	1.07	1.32872	0.0976108
SBDS	1.63	1.07	1.32064	0.0976108
HACD3	1.62	1.07	1.31659	0.0976108
ASCC1	1.59	1.07	1.30434	0.0976108
IMMT	1.58	1.07	1.30023	0.0976108
MATR3	1.58	1.07	1.30023	0.0976108
PDS5B	1.56	1.07	1.29198	0.0976108
PRPSAP2	1.55	1.07	1.28783	0.0976108
TIPRL	1.54	1.07	1.28367	0.0976108
PPT1	1.51	1.07	1.2711	0.0976108
ATP6AP2	1.5	1.07	1.26689	0.0976108
TRIP13	1.5	1.07	1.26689	0.0976108
PPP3CA	1.49	1.07	1.26266	0.0976108
PTPN2	1.48	1.07	1.25841	0.0976108
RBMXL1	1.46	1.07	1.24988	0.0976108
HDHD2	1.46	1.07	1.24988	0.0976108
LYPLA1	1.43	1.07	1.23697	0.0976108
MTX3	1.38	1.07	1.21515	0.0976108
BECN1	1.35	1.07	1.20187	0.0976108
TMEM165	1.33	1.07	1.19294	0.0976108
CTNNBL1	1.33	1.07	1.19294	0.0976108
DARS2	1.32	1.07	1.18844	0.0976108
CAPN2	1.32	1.07	1.18844	0.0976108
PKP2	1.32	1.07	1.18844	0.0976108
ENAH	1.31	1.07	1.18393	0.0976108
DOCK5	1.3	1.07	1.17941	0.0976108
IPO9	1.3	1.07	1.17941	0.0976108
MRPL30	1.29	1.07	1.17486	0.0976108
EIF4A3	1.29	1.07	1.17486	0.0976108
GOLGA4	1.27	1.07	1.16572	0.0976108
ACACA	1.26	1.07	1.16112	0.0976108
AP3S1	1.24	1.07	1.15187	0.0976108
MPZL1	1.24	1.07	1.15187	0.0976108
ANKHD1	1.23	1.07	1.14721	0.0976108
NDUFV2	1.22	1.07	1.14254	0.0976108
UBE2D2	1.21	1.07	1.13785	0.0976108
APLP2	1.19	1.07	1.12841	0.0976108
GGA2	1.18	1.07	1.12365	0.0976108
MRPL46	1.17	1.07	1.11888	0.0976108
COX20	1.17	1.07	1.11888	0.0976108
ABCF1	1.17	1.07	1.11888	0.0976108
PDE12	1.16	1.07	1.11409	0.0976108
SGPL1	1.15	1.07	1.10928	0.0976108
PNPT1	1.14	1.07	1.10445	0.0976108
PSMA7	1.13	1.07	1.09959	0.0976108
RBMS2	1.13	1.07	1.09959	0.0976108
ENSA	1.12	1.07	1.09471	0.0976108
CKAP4	1.11	1.07	1.08982	0.0976108
ZPR1	1.1	1.07	1.0849	0.0976108
NT5DC2	1.1	1.07	1.0849	0.0976108
GATAD2B	1.08	1.07	1.07499	0.0976108
SUN1	1.08	1.07	1.07499	0.0976108
FAM50A	1.06	1.07	1.06499	0.0976108
FUS	1.04	1.07	1.05489	0.0976108
IGF2R	1.04	1.07	1.05489	0.0976108
DNAJC11	1.04	1.07	1.05489	0.0976108
ADI1	1.04	1.07	1.05489	0.0976108
LMAN2L	1.03	1.07	1.04981	0.0976108
PROSER2	1.02	1.07	1.0447	0.0976108
DDB1	1.02	1.07	1.0447	0.0976108
ABCF2	1.01	1.07	1.03957	0.0976108
MLLT1	1.01	1.07	1.03957	0.0976108
LAS1L	1.01	1.07	1.03957	0.0976108
SLC7A6OS	1	1.07	1.03441	0.0976108
MRPL28	0.99	1.07	1.02922	0.0976108
PSMD3	0.97	1.07	1.01877	0.0976108
GTF3C1	0.97	1.07	1.01877	0.0976108
TMEM14C	0.96	1.07	1.01351	0.0976108
ACLY	0.96	1.07	1.01351	0.0976108
CARS2	0.95	1.07	1.00822	0.0976108
CHMP4B	0.94	1.07	1.0029	0.0976108
MYD88	0.93	1.07	0.997547	0.0976108
RANBP3	0.93	1.07	0.997547	0.0976108
IMP3	0.91	1.07	0.986762	0.0976108
ALDH4A1	0.89	1.07	0.975859	0.0976108
EPS15L1	0.89	1.07	0.975859	0.0976108
PELP1	0.89	1.07	0.975859	0.0976108
RBPMS	0.87	1.07	0.964832	0.0976108
EXOSC5	0.87	1.07	0.964832	0.0976108
UBE2M	0.87	1.07	0.964832	0.0976108
OS9	0.85	1.07	0.953677	0.0976108
NUBP2	0.85	1.07	0.953677	0.0976108
DHX30	0.84	1.07	0.948051	0.0976108
SART1	0.83	1.07	0.942391	0.0976108
AP2S1	0.83	1.07	0.942391	0.0976108
ERP29	0.82	1.07	0.936696	0.0976108
SSSCA1	0.82	1.07	0.936696	0.0976108
ARF5	0.81	1.07	0.930967	0.0976108
FAM129B	0.81	1.07	0.930967	0.0976108
IRF3	0.78	1.07	0.913564	0.0976108
RTKN	0.78	1.07	0.913564	0.0976108
HPS6	0.77	1.07	0.907689	0.0976108
SMTN	0.77	1.07	0.907689	0.0976108
CIRBP	0.76	1.07	0.901776	0.0976108
TELO2	0.75	1.07	0.895824	0.0976108
SYMPK	0.75	1.07	0.895824	0.0976108
BRAT1	0.75	1.07	0.895824	0.0976108
TACSTD2	0.72	1.07	0.877724	0.0976108
CTSD	0.71	1.07	0.871608	0.0976108
DCXR	0.71	1.07	0.871608	0.0976108
BRIX1	2.04	1.06	1.47051	0.0840643
NUDCD1	2.03	1.06	1.4669	0.0840643
MLKL	2.02	1.06	1.46328	0.0840643
CCDC47	1.95	1.06	1.43771	0.0840643
CLTC	1.93	1.06	1.43031	0.0840643
USP15	1.92	1.06	1.4266	0.0840643
MRPL3	1.89	1.06	1.41542	0.0840643
COPB2	1.88	1.06	1.41167	0.0840643
CNOT2	1.86	1.06	1.40414	0.0840643
PIK3R4	1.85	1.06	1.40036	0.0840643
CUL4B	1.77	1.06	1.36974	0.0840643
PITPNB	1.77	1.06	1.36974	0.0840643
ATL2	1.77	1.06	1.36974	0.0840643
CCT6A	1.76	1.06	1.36587	0.0840643
NBAS	1.75	1.06	1.36198	0.0840643
PSMD5	1.74	1.06	1.35809	0.0840643
TRAPPC11	1.73	1.06	1.35418	0.0840643
GFM1	1.72	1.06	1.35026	0.0840643
TM9SF3	1.69	1.06	1.33843	0.0840643
TSN	1.67	1.06	1.33049	0.0840643
XPO1	1.67	1.06	1.33049	0.0840643
DNAJC13	1.66	1.06	1.3265	0.0840643
ATP5C1	1.65	1.06	1.3225	0.0840643
CSTF1	1.65	1.06	1.3225	0.0840643
NF1	1.64	1.06	1.31848	0.0840643
PRNP	1.6	1.06	1.30231	0.0840643
TTI1	1.6	1.06	1.30231	0.0840643
LBR	1.58	1.06	1.29414	0.0840643
KIF5B	1.54	1.06	1.27765	0.0840643
STAT1	1.53	1.06	1.2735	0.0840643
USP39	1.51	1.06	1.26515	0.0840643
ALDH3A2	1.5	1.06	1.26095	0.0840643
UFM1	1.48	1.06	1.25252	0.0840643
LRRFIP2	1.47	1.06	1.24828	0.0840643
PPP1CC	1.47	1.06	1.24828	0.0840643
FMNL2	1.46	1.06	1.24403	0.0840643
AFG3L2	1.45	1.06	1.23976	0.0840643
KIF21A	1.43	1.06	1.23118	0.0840643
GNPNAT1	1.42	1.06	1.22687	0.0840643
SRP68	1.4	1.06	1.2182	0.0840643
SEC22B	1.37	1.06	1.20507	0.0840643
CEP85	1.37	1.06	1.20507	0.0840643
AGK	1.35	1.06	1.19624	0.0840643
DDX19A	1.34	1.06	1.19181	0.0840643
GLRX3	1.34	1.06	1.19181	0.0840643
PCMT1	1.34	1.06	1.19181	0.0840643
HNRNPU	1.32	1.06	1.18288	0.0840643
FTSJ3	1.32	1.06	1.18288	0.0840643
DYNC1H1	1.3	1.06	1.17388	0.0840643
SLC20A1	1.27	1.06	1.16026	0.0840643
FDX1	1.27	1.06	1.16026	0.0840643
CDC42	1.26	1.06	1.15568	0.0840643
GORASP2	1.25	1.06	1.15109	0.0840643
MRPS30	1.21	1.06	1.13252	0.0840643
VPS53	1.21	1.06	1.13252	0.0840643
KLC1	1.19	1.06	1.12312	0.0840643
CPOX	1.18	1.06	1.11839	0.0840643
BLVRA	1.18	1.06	1.11839	0.0840643
FAM83D	1.18	1.06	1.11839	0.0840643
HMGA2	1.16	1.06	1.10887	0.0840643
CMAS	1.16	1.06	1.10887	0.0840643
BAIAP2L1	1.14	1.06	1.09927	0.0840643
PTPN14	1.13	1.06	1.09444	0.0840643
PA2G4	1.13	1.06	1.09444	0.0840643
CISD1	1.13	1.06	1.09444	0.0840643
PTPN9	1.13	1.06	1.09444	0.0840643
NAT10	1.12	1.06	1.08959	0.0840643
MOCOS	1.12	1.06	1.08959	0.0840643
TSC22D2	1.11	1.06	1.08471	0.0840643
DCAF7	1.1	1.06	1.07981	0.0840643
EI24	1.09	1.06	1.0749	0.0840643
PELO	1.08	1.06	1.06995	0.0840643
SLC7A1	1.07	1.06	1.06499	0.0840643
ENO3	1.06	1.06	1.06	0.0840643
MRPL37	1.02	1.06	1.03981	0.0840643
CHAF1A	1.02	1.06	1.03981	0.0840643
FN3KRP	1	1.06	1.02956	0.0840643
AP2M1	1	1.06	1.02956	0.0840643
ZZEF1	1	1.06	1.02956	0.0840643
ATOX1	0.98	1.06	1.01922	0.0840643
NDUFB8	0.96	1.06	1.00876	0.0840643
ESYT1	0.95	1.06	1.00349	0.0840643
CMTR1	0.95	1.06	1.00349	0.0840643
NDUFA6	0.95	1.06	1.00349	0.0840643
VPS28	0.94	1.06	0.998198	0.0840643
CSNK1E	0.93	1.06	0.992875	0.0840643
HDAC7	0.91	1.06	0.982141	0.0840643
DNM2	0.91	1.06	0.982141	0.0840643
MMAB	0.9	1.06	0.976729	0.0840643
PNPO	0.9	1.06	0.976729	0.0840643
GRB2	0.89	1.06	0.971288	0.0840643
RER1	0.88	1.06	0.965816	0.0840643
PTPN23	0.88	1.06	0.965816	0.0840643
TMEM109	0.88	1.06	0.965816	0.0840643
RAB32	0.87	1.06	0.960312	0.0840643
ECI1	0.86	1.06	0.954777	0.0840643
SLC35B2	0.86	1.06	0.954777	0.0840643
SLC35A4	0.86	1.06	0.954777	0.0840643
TTLL12	0.86	1.06	0.954777	0.0840643
ARHGAP1	0.85	1.06	0.94921	0.0840643
SUPT5H	0.85	1.06	0.94921	0.0840643
CCDC12	0.85	1.06	0.94921	0.0840643
MRPS12	0.84	1.06	0.94361	0.0840643
TOM1	0.84	1.06	0.94361	0.0840643
TBCD	0.84	1.06	0.94361	0.0840643
COMT	0.82	1.06	0.932309	0.0840643
EIF5A	0.82	1.06	0.932309	0.0840643
RPS3	0.82	1.06	0.932309	0.0840643
SPINT2	0.82	1.06	0.932309	0.0840643
LONP1	0.78	1.06	0.909285	0.0840643
RABGGTA	0.78	1.06	0.909285	0.0840643
SLC25A1	0.77	1.06	0.903438	0.0840643
MOB2	0.77	1.06	0.903438	0.0840643
COX5B	0.77	1.06	0.903438	0.0840643
TNFRSF12A	0.76	1.06	0.897552	0.0840643
SIRT6	0.75	1.06	0.891628	0.0840643
LGALS1	0.71	1.06	0.867525	0.0840643
DCUN1D1	2.12	1.05	1.49198	0.0703893
COPG2	2.01	1.05	1.45276	0.0703893
CEBPZ	1.97	1.05	1.43823	0.0703893
DLD	1.94	1.05	1.42724	0.0703893
BROX	1.93	1.05	1.42355	0.0703893
FAM3C	1.91	1.05	1.41616	0.0703893
COG5	1.85	1.05	1.39374	0.0703893
LRRC8C	1.84	1.05	1.38996	0.0703893
MRPL19	1.82	1.05	1.38239	0.0703893
DSG2	1.82	1.05	1.38239	0.0703893
TSG101	1.8	1.05	1.37477	0.0703893
FAM111A	1.8	1.05	1.37477	0.0703893
SKIV2L2	1.79	1.05	1.37095	0.0703893
QKI	1.78	1.05	1.36711	0.0703893
MORF4L1	1.77	1.05	1.36327	0.0703893
IARS	1.76	1.05	1.35941	0.0703893
HS2ST1	1.75	1.05	1.35554	0.0703893
WDR26	1.75	1.05	1.35554	0.0703893
ATP6V1A	1.7	1.05	1.33604	0.0703893
FNBP4	1.69	1.05	1.3321	0.0703893
PDP1	1.68	1.05	1.32816	0.0703893
PTBP3	1.67	1.05	1.3242	0.0703893
HSPD1	1.66	1.05	1.32023	0.0703893
SH3BGRL	1.65	1.05	1.31624	0.0703893
ACTR2	1.62	1.05	1.30422	0.0703893
COPA	1.61	1.05	1.30019	0.0703893
SPAG9	1.61	1.05	1.30019	0.0703893
INPP4B	1.61	1.05	1.30019	0.0703893
LAMTOR3	1.59	1.05	1.29209	0.0703893
SH3KBP1	1.58	1.05	1.28802	0.0703893
MICU1	1.58	1.05	1.28802	0.0703893
PRPF4B	1.58	1.05	1.28802	0.0703893
AFF4	1.54	1.05	1.27161	0.0703893
SH3BGRL2	1.52	1.05	1.26333	0.0703893
ALG5	1.51	1.05	1.25917	0.0703893
LRBA	1.5	1.05	1.25499	0.0703893
GART	1.47	1.05	1.24238	0.0703893
DIMT1	1.47	1.05	1.24238	0.0703893
PPA2	1.46	1.05	1.23814	0.0703893
TMX4	1.46	1.05	1.23814	0.0703893
CLASP2	1.43	1.05	1.22536	0.0703893
SUPT16H	1.42	1.05	1.22107	0.0703893
DLAT	1.41	1.05	1.21676	0.0703893
KHDRBS1	1.4	1.05	1.21244	0.0703893
RSU1	1.4	1.05	1.21244	0.0703893
ARHGAP10	1.37	1.05	1.19937	0.0703893
SON	1.37	1.05	1.19937	0.0703893
EXOC4	1.36	1.05	1.19499	0.0703893
TCERG1	1.35	1.05	1.19059	0.0703893
FAHD1	1.34	1.05	1.18617	0.0703893
TUBGCP3	1.34	1.05	1.18617	0.0703893
CCAR1	1.33	1.05	1.18174	0.0703893
MPDZ	1.31	1.05	1.17282	0.0703893
LRRC59	1.31	1.05	1.17282	0.0703893
LMNB1	1.28	1.05	1.15931	0.0703893
SMARCC1	1.23	1.05	1.13644	0.0703893
VPS33A	1.22	1.05	1.13181	0.0703893
UBE2N	1.22	1.05	1.13181	0.0703893
ACAD11	1.2	1.05	1.1225	0.0703893
APTX	1.2	1.05	1.1225	0.0703893
PACSIN2	1.19	1.05	1.11781	0.0703893
CD59	1.19	1.05	1.11781	0.0703893
RAF1	1.18	1.05	1.1131	0.0703893
NUP188	1.16	1.05	1.10363	0.0703893
NUDC	1.13	1.05	1.08927	0.0703893
HK2	1.12	1.05	1.08444	0.0703893
MRPS15	1.12	1.05	1.08444	0.0703893
LRRC57	1.11	1.05	1.07958	0.0703893
KCMF1	1.1	1.05	1.07471	0.0703893
CHD4	1.09	1.05	1.06981	0.0703893
ATP5H	1.08	1.05	1.06489	0.0703893
PDPK1	1.08	1.05	1.06489	0.0703893
NIT2	1.07	1.05	1.05995	0.0703893
C1orf116	1.06	1.05	1.05499	0.0703893
SCPEP1	1.05	1.05	1.05	0.0703893
SPTBN1	1.05	1.05	1.05	0.0703893
DLG5	1.05	1.05	1.05	0.0703893
DAP	1.03	1.05	1.03995	0.0703893
NUP62	0.99	1.05	1.01956	0.0703893
MVK	0.99	1.05	1.01956	0.0703893
PRDX4	0.98	1.05	1.0144	0.0703893
NXF1	0.98	1.05	1.0144	0.0703893
TOMM22	0.98	1.05	1.0144	0.0703893
HNRNPA0	0.97	1.05	1.00921	0.0703893
GALNT2	0.96	1.05	1.00399	0.0703893
RFT1	0.96	1.05	1.00399	0.0703893
RPL35A	0.96	1.05	1.00399	0.0703893
ARHGEF5	0.95	1.05	0.998749	0.0703893
ILF3	0.95	1.05	0.998749	0.0703893
RPL9	0.94	1.05	0.993479	0.0703893
PDCD6	0.93	1.05	0.98818	0.0703893
GRHPR	0.93	1.05	0.98818	0.0703893
NDUFB9	0.93	1.05	0.98818	0.0703893
NDUFS5	0.92	1.05	0.982853	0.0703893
COA3	0.9	1.05	0.972111	0.0703893
BAK1	0.89	1.05	0.966695	0.0703893
HSF1	0.89	1.05	0.966695	0.0703893
ATP5D	0.86	1.05	0.950263	0.0703893
STRIP1	0.86	1.05	0.950263	0.0703893
MYO1C	0.86	1.05	0.950263	0.0703893
CHCHD6	0.85	1.05	0.944722	0.0703893
MRPL12	0.85	1.05	0.944722	0.0703893
SUGP1	0.85	1.05	0.944722	0.0703893
SH3GL1	0.84	1.05	0.939149	0.0703893
SSH3	0.84	1.05	0.939149	0.0703893
GGA1	0.83	1.05	0.933542	0.0703893
GPN2	0.83	1.05	0.933542	0.0703893
ACADVL	0.83	1.05	0.933542	0.0703893
VARS	0.83	1.05	0.933542	0.0703893
VASP	0.82	1.05	0.927901	0.0703893
SDF2L1	0.82	1.05	0.927901	0.0703893
RUVBL2	0.81	1.05	0.922226	0.0703893
PTGES2	0.81	1.05	0.922226	0.0703893
STAP2	0.8	1.05	0.916515	0.0703893
SERPINE1	0.75	1.05	0.887412	0.0703893
JUNB	0.74	1.05	0.881476	0.0703893
ETHE1	0.74	1.05	0.881476	0.0703893
TMEM11	0.73	1.05	0.8755	0.0703893
ABHD14B	0.72	1.05	0.869483	0.0703893
CAPN1	0.71	1.05	0.863423	0.0703893
NFKB2	0.67	1.05	0.838749	0.0703893
HNRNPA1	0.56	1.05	0.766812	0.0703893
AGO2	0.5	1.05	0.724569	0.0703893
CRNKL1	2.47	1.04	1.60275	0.0565835
TBK1	2.35	1.04	1.56333	0.0565835
VRK2	2.34	1.04	1.56	0.0565835
COPB1	2.26	1.04	1.5331	0.0565835
ARHGAP29	2.15	1.04	1.49533	0.0565835
PGM3	2.09	1.04	1.47431	0.0565835
ZFR	2.07	1.04	1.46724	0.0565835
TRMT6	2.07	1.04	1.46724	0.0565835
TIMM21	2.01	1.04	1.44582	0.0565835
LDHB	1.99	1.04	1.43861	0.0565835
FERMT2	1.97	1.04	1.43136	0.0565835
ITGA2	1.92	1.04	1.41308	0.0565835
RAD23B	1.91	1.04	1.4094	0.0565835
NEK7	1.9	1.04	1.4057	0.0565835
TEX10	1.88	1.04	1.39828	0.0565835
STARD4	1.88	1.04	1.39828	0.0565835
ABCE1	1.87	1.04	1.39456	0.0565835
FAM49B	1.84	1.04	1.38333	0.0565835
MICU2	1.83	1.04	1.37957	0.0565835
TTC1	1.83	1.04	1.37957	0.0565835
XRCC5	1.83	1.04	1.37957	0.0565835
RPF1	1.82	1.04	1.37579	0.0565835
ARFIP1	1.8	1.04	1.36821	0.0565835
CSNK1A1	1.79	1.04	1.3644	0.0565835
FNTA	1.76	1.04	1.35292	0.0565835
PRKAA1	1.72	1.04	1.33746	0.0565835
PICALM	1.72	1.04	1.33746	0.0565835
EXOC2	1.7	1.04	1.32966	0.0565835
AP3B1	1.68	1.04	1.32182	0.0565835
NDUFA5	1.67	1.04	1.31788	0.0565835
SYNCRIP	1.67	1.04	1.31788	0.0565835
ALCAM	1.66	1.04	1.31393	0.0565835
ERCC6L	1.66	1.04	1.31393	0.0565835
CGGBP1	1.66	1.04	1.31393	0.0565835
KIAA1429	1.64	1.04	1.30599	0.0565835
EXOSC9	1.62	1.04	1.298	0.0565835
C5orf15	1.62	1.04	1.298	0.0565835
QRSL1	1.6	1.04	1.28996	0.0565835
SEC31A	1.59	1.04	1.28592	0.0565835
SP100	1.58	1.04	1.28187	0.0565835
STAG2	1.57	1.04	1.27781	0.0565835
PSMD7	1.56	1.04	1.27373	0.0565835
POP1	1.55	1.04	1.26965	0.0565835
MARK3	1.53	1.04	1.26143	0.0565835
PKP4	1.5	1.04	1.249	0.0565835
RBBP4	1.5	1.04	1.249	0.0565835
USP10	1.48	1.04	1.24064	0.0565835
PPM1B	1.47	1.04	1.23645	0.0565835
ABI1	1.46	1.04	1.23223	0.0565835
ATP5A1	1.46	1.04	1.23223	0.0565835
SF3A3	1.44	1.04	1.22376	0.0565835
SLC25A12	1.42	1.04	1.21524	0.0565835
IQGAP1	1.41	1.04	1.21095	0.0565835
MTA3	1.41	1.04	1.21095	0.0565835
LPCAT2	1.41	1.04	1.21095	0.0565835
XPO5	1.38	1.04	1.198	0.0565835
SIPA1L1	1.37	1.04	1.19365	0.0565835
SRSF5	1.36	1.04	1.18929	0.0565835
SMC6	1.36	1.04	1.18929	0.0565835
EOGT	1.35	1.04	1.18491	0.0565835
KIF2C	1.34	1.04	1.18051	0.0565835
WDR82	1.33	1.04	1.1761	0.0565835
WARS	1.32	1.04	1.17167	0.0565835
HDLBP	1.32	1.04	1.17167	0.0565835
DAP3	1.32	1.04	1.17167	0.0565835
RAC1	1.31	1.04	1.16722	0.0565835
GYG1	1.31	1.04	1.16722	0.0565835
SNRNP200	1.31	1.04	1.16722	0.0565835
RAB10	1.29	1.04	1.15827	0.0565835
LIMS1	1.28	1.04	1.15378	0.0565835
FEN1	1.28	1.04	1.15378	0.0565835
CCNK	1.26	1.04	1.14473	0.0565835
RUVBL1	1.24	1.04	1.13561	0.0565835
CDCP1	1.24	1.04	1.13561	0.0565835
TCP11L1	1.2	1.04	1.11714	0.0565835
SDHB	1.17	1.04	1.10309	0.0565835
NUBPL	1.17	1.04	1.10309	0.0565835
AHNAK	1.17	1.04	1.10309	0.0565835
SPECC1L	1.16	1.04	1.09836	0.0565835
LPXN	1.16	1.04	1.09836	0.0565835
NOL9	1.15	1.04	1.09362	0.0565835
CDH1	1.14	1.04	1.08885	0.0565835
MAP2K1	1.13	1.04	1.08407	0.0565835
FIP1L1	1.11	1.04	1.07443	0.0565835
RBM34	1.11	1.04	1.07443	0.0565835
PMM2	1.1	1.04	1.06958	0.0565835
PHLDA1	1.1	1.04	1.06958	0.0565835
EZR	1.09	1.04	1.06471	0.0565835
KHSRP	1.09	1.04	1.06471	0.0565835
TSC22D1	1.09	1.04	1.06471	0.0565835
DGKA	1.08	1.04	1.05981	0.0565835
CDK12	1.04	1.04	1.04	0.0565835
IVD	1.03	1.04	1.03499	0.0565835
SUMO2	1.03	1.04	1.03499	0.0565835
HPCAL1	1.03	1.04	1.03499	0.0565835
NAGA	0.99	1.04	1.01469	0.0565835
NOP10	0.97	1.04	1.00439	0.0565835
ITPRIP	0.96	1.04	0.9992	0.0565835
UBAP1	0.96	1.04	0.9992	0.0565835
SF1	0.96	1.04	0.9992	0.0565835
SAP18	0.96	1.04	0.9992	0.0565835
RPS2	0.96	1.04	0.9992	0.0565835
CNIH4	0.96	1.04	0.9992	0.0565835
NDUFS3	0.95	1.04	0.993982	0.0565835
NUMA1	0.95	1.04	0.993982	0.0565835
RNF213	0.95	1.04	0.993982	0.0565835
EIF6	0.92	1.04	0.978162	0.0565835
GMPPA	0.92	1.04	0.978162	0.0565835
CES2	0.89	1.04	0.962081	0.0565835
COPS7B	0.89	1.04	0.962081	0.0565835
CARHSP1	0.88	1.04	0.956661	0.0565835
ASL	0.88	1.04	0.956661	0.0565835
MYO9B	0.87	1.04	0.95121	0.0565835
SLC9A3R1	0.87	1.04	0.95121	0.0565835
COPZ1	0.86	1.04	0.945727	0.0565835
RAB11B	0.86	1.04	0.945727	0.0565835
PNPLA6	0.86	1.04	0.945727	0.0565835
UCKL1	0.86	1.04	0.945727	0.0565835
MAP2K2	0.86	1.04	0.945727	0.0565835
RPS6KA1	0.86	1.04	0.945727	0.0565835
LMNB2	0.85	1.04	0.940213	0.0565835
EIF3K	0.85	1.04	0.940213	0.0565835
B4GALT7	0.85	1.04	0.940213	0.0565835
HOMER3	0.83	1.04	0.929086	0.0565835
CDH3	0.83	1.04	0.929086	0.0565835
ITPKC	0.82	1.04	0.923472	0.0565835
IDH3G	0.81	1.04	0.917824	0.0565835
TRAPPC2L	0.81	1.04	0.917824	0.0565835
RNF40	0.81	1.04	0.917824	0.0565835
ORMDL2	0.81	1.04	0.917824	0.0565835
TINAGL1	0.81	1.04	0.917824	0.0565835
GET4	0.79	1.04	0.906422	0.0565835
INTS1	0.79	1.04	0.906422	0.0565835
VAT1	0.77	1.04	0.894874	0.0565835
MRPL54	0.76	1.04	0.889044	0.0565835
NOC2L	0.76	1.04	0.889044	0.0565835
CORO1B	0.75	1.04	0.883176	0.0565835
PTK7	0.74	1.04	0.877268	0.0565835
PLOD3	0.73	1.04	0.871321	0.0565835
UBXN1	0.72	1.04	0.865332	0.0565835
MRPL14	0.71	1.04	0.859302	0.0565835
PTGES	0.69	1.04	0.847113	0.0565835
ELMO3	0.69	1.04	0.847113	0.0565835
UBE2V2	2.17	1.03	1.49503	0.0426443
FAM91A1	2.11	1.03	1.47421	0.0426443
XRN2	2	1.03	1.43527	0.0426443
BCAS2	1.98	1.03	1.42808	0.0426443
PAICS	1.96	1.03	1.42084	0.0426443
CUL2	1.95	1.03	1.41722	0.0426443
PAPOLA	1.92	1.03	1.40627	0.0426443
LTN1	1.91	1.03	1.4026	0.0426443
RARS	1.87	1.03	1.38784	0.0426443
VPS26A	1.85	1.03	1.3804	0.0426443
PDCD6IP	1.83	1.03	1.37292	0.0426443
UGP2	1.82	1.03	1.36916	0.0426443
FARSB	1.79	1.03	1.35783	0.0426443
AASDHPPT	1.79	1.03	1.35783	0.0426443
GPCPD1	1.76	1.03	1.3464	0.0426443
ZFAND6	1.71	1.03	1.32714	0.0426443
WDR43	1.7	1.03	1.32325	0.0426443
DHX15	1.7	1.03	1.32325	0.0426443
DNAJA2	1.69	1.03	1.31936	0.0426443
CSTF3	1.68	1.03	1.31545	0.0426443
CMSS1	1.67	1.03	1.31153	0.0426443
ABCD3	1.66	1.03	1.30759	0.0426443
TPM4	1.65	1.03	1.30365	0.0426443
FKBP5	1.65	1.03	1.30365	0.0426443
ACBD5	1.65	1.03	1.30365	0.0426443
ANAPC7	1.65	1.03	1.30365	0.0426443
ERP44	1.64	1.03	1.29969	0.0426443
NLN	1.64	1.03	1.29969	0.0426443
MIOS	1.64	1.03	1.29969	0.0426443
ZAK	1.63	1.03	1.29572	0.0426443
NUP35	1.62	1.03	1.29174	0.0426443
TMEM30A	1.61	1.03	1.28775	0.0426443
CUL4A	1.61	1.03	1.28775	0.0426443
PPFIBP1	1.6	1.03	1.28374	0.0426443
MAD2L1	1.59	1.03	1.27973	0.0426443
TRA2B	1.58	1.03	1.2757	0.0426443
AHCYL1	1.57	1.03	1.27165	0.0426443
MTDH	1.57	1.03	1.27165	0.0426443
SCRN1	1.56	1.03	1.2676	0.0426443
GRSF1	1.56	1.03	1.2676	0.0426443
VAPA	1.55	1.03	1.26353	0.0426443
PSEN1	1.54	1.03	1.25944	0.0426443
PRPS2	1.53	1.03	1.25535	0.0426443
OGFOD1	1.53	1.03	1.25535	0.0426443
GNPAT	1.52	1.03	1.25124	0.0426443
FRYL	1.52	1.03	1.25124	0.0426443
ADNP	1.51	1.03	1.24712	0.0426443
SPTLC1	1.48	1.03	1.23467	0.0426443
PSMD10	1.47	1.03	1.23049	0.0426443
SEC23IP	1.47	1.03	1.23049	0.0426443
CLPX	1.45	1.03	1.22209	0.0426443
MON2	1.45	1.03	1.22209	0.0426443
ARL1	1.43	1.03	1.21363	0.0426443
STMN1	1.42	1.03	1.20938	0.0426443
PDLIM5	1.42	1.03	1.20938	0.0426443
TP53BP1	1.41	1.03	1.20511	0.0426443
HSPA4	1.41	1.03	1.20511	0.0426443
NUP98	1.41	1.03	1.20511	0.0426443
ATP5F1	1.41	1.03	1.20511	0.0426443
NUMB	1.41	1.03	1.20511	0.0426443
ENOPH1	1.39	1.03	1.19654	0.0426443
YTHDC1	1.38	1.03	1.19222	0.0426443
TMEM126A	1.37	1.03	1.1879	0.0426443
IGF2BP2	1.35	1.03	1.17919	0.0426443
NSUN2	1.34	1.03	1.17482	0.0426443
FUBP3	1.34	1.03	1.17482	0.0426443
SWAP70	1.32	1.03	1.16602	0.0426443
SREK1	1.3	1.03	1.15715	0.0426443
PARD3	1.3	1.03	1.15715	0.0426443
SSRP1	1.29	1.03	1.15269	0.0426443
TMEM263	1.28	1.03	1.14822	0.0426443
ESYT2	1.27	1.03	1.14372	0.0426443
ZC3HAV1	1.26	1.03	1.13921	0.0426443
TAF15	1.23	1.03	1.12557	0.0426443
CSTF2T	1.23	1.03	1.12557	0.0426443
COA7	1.22	1.03	1.12098	0.0426443
RAB7A	1.22	1.03	1.12098	0.0426443
CRKL	1.22	1.03	1.12098	0.0426443
DERL1	1.22	1.03	1.12098	0.0426443
SRSF6	1.21	1.03	1.11638	0.0426443
TMA16	1.21	1.03	1.11638	0.0426443
PRPF8	1.2	1.03	1.11176	0.0426443
YBX1	1.19	1.03	1.10711	0.0426443
DNAJB1	1.18	1.03	1.10245	0.0426443
XPO6	1.15	1.03	1.08835	0.0426443
ALDH1B1	1.14	1.03	1.08361	0.0426443
TANC1	1.14	1.03	1.08361	0.0426443
SPRYD7	1.14	1.03	1.08361	0.0426443
GGCT	1.12	1.03	1.07406	0.0426443
HMGN2	1.11	1.03	1.06925	0.0426443
COPS6	1.07	1.03	1.04981	0.0426443
DIDO1	1.05	1.03	1.03995	0.0426443
AARS	1.04	1.03	1.03499	0.0426443
THG1L	1.01	1.03	1.01995	0.0426443
PGP	1.01	1.03	1.01995	0.0426443
KRT15	1	1.03	1.01489	0.0426443
DUSP3	1	1.03	1.01489	0.0426443
MRPL9	1	1.03	1.01489	0.0426443
RAB5B	0.99	1.03	1.0098	0.0426443
TLDC1	0.97	1.03	0.99955	0.0426443
DHX16	0.97	1.03	0.99955	0.0426443
WDR59	0.96	1.03	0.994384	0.0426443
MAP2K7	0.96	1.03	0.994384	0.0426443
TRIO	0.94	1.03	0.983972	0.0426443
DHRS1	0.94	1.03	0.983972	0.0426443
GPX1	0.93	1.03	0.978724	0.0426443
HMOX2	0.93	1.03	0.978724	0.0426443
PLIN3	0.93	1.03	0.978724	0.0426443
GIPC1	0.93	1.03	0.978724	0.0426443
CHMP2A	0.92	1.03	0.973447	0.0426443
FDPS	0.92	1.03	0.973447	0.0426443
RPLP0	0.92	1.03	0.973447	0.0426443
CD3EAP	0.91	1.03	0.968143	0.0426443
MGST2	0.9	1.03	0.962808	0.0426443
MRPL11	0.9	1.03	0.962808	0.0426443
HMBS	0.89	1.03	0.957445	0.0426443
PGAM5	0.89	1.03	0.957445	0.0426443
ALG1	0.88	1.03	0.95205	0.0426443
CNP	0.87	1.03	0.946626	0.0426443
USP5	0.87	1.03	0.946626	0.0426443
GALE	0.87	1.03	0.946626	0.0426443
SDC4	0.86	1.03	0.941169	0.0426443
MOV10	0.86	1.03	0.941169	0.0426443
GEMIN4	0.86	1.03	0.941169	0.0426443
RPL10A	0.85	1.03	0.935682	0.0426443
EIF1AD	0.85	1.03	0.935682	0.0426443
FBLIM1	0.84	1.03	0.930161	0.0426443
GDI1	0.84	1.03	0.930161	0.0426443
TNPO2	0.84	1.03	0.930161	0.0426443
SHC1	0.83	1.03	0.924608	0.0426443
POP7	0.83	1.03	0.924608	0.0426443
TRIM28	0.81	1.03	0.9134	0.0426443
POLR2E	0.8	1.03	0.907744	0.0426443
TBRG4	0.8	1.03	0.907744	0.0426443
DHX38	0.8	1.03	0.907744	0.0426443
VPS18	0.76	1.03	0.88476	0.0426443
FSCN1	0.76	1.03	0.88476	0.0426443
PHLDB1	0.75	1.03	0.87892	0.0426443
PLCB3	0.75	1.03	0.87892	0.0426443
APRT	0.73	1.03	0.867122	0.0426443
RHOT2	0.72	1.03	0.861162	0.0426443
EPS8L2	0.71	1.03	0.855161	0.0426443
TOM1L2	0.71	1.03	0.855161	0.0426443
GNL3	2.26	1.02	1.51829	0.0285692
SRP72	2.02	1.02	1.43541	0.0285692
GNA13	1.97	1.02	1.41753	0.0285692
COPS4	1.97	1.02	1.41753	0.0285692
CAND1	1.97	1.02	1.41753	0.0285692
ANXA3	1.96	1.02	1.41393	0.0285692
YME1L1	1.95	1.02	1.41032	0.0285692
EXOC5	1.94	1.02	1.4067	0.0285692
CRYZ	1.9	1.02	1.39212	0.0285692
RAP1GDS1	1.9	1.02	1.39212	0.0285692
SEC23A	1.89	1.02	1.38845	0.0285692
PPP2R2A	1.86	1.02	1.37739	0.0285692
EPRS	1.85	1.02	1.37368	0.0285692
XPO7	1.85	1.02	1.37368	0.0285692
OSBPL8	1.84	1.02	1.36996	0.0285692
NCAPG	1.84	1.02	1.36996	0.0285692
STK3	1.83	1.02	1.36624	0.0285692
NUP160	1.81	1.02	1.35875	0.0285692
CCNT1	1.8	1.02	1.35499	0.0285692
AP2B1	1.79	1.02	1.35122	0.0285692
FH	1.79	1.02	1.35122	0.0285692
SNX2	1.78	1.02	1.34744	0.0285692
PPP2R5E	1.78	1.02	1.34744	0.0285692
NUDT12	1.77	1.02	1.34365	0.0285692
SUCLG2	1.76	1.02	1.33985	0.0285692
USP14	1.75	1.02	1.33604	0.0285692
STAG1	1.75	1.02	1.33604	0.0285692
GARS	1.74	1.02	1.33222	0.0285692
NBN	1.73	1.02	1.32838	0.0285692
CCZ1	1.72	1.02	1.32454	0.0285692
HDAC2	1.72	1.02	1.32454	0.0285692
PRMT3	1.72	1.02	1.32454	0.0285692
RBM27	1.71	1.02	1.32068	0.0285692
YTHDC2	1.7	1.02	1.31681	0.0285692
YEATS4	1.7	1.02	1.31681	0.0285692
ATP6V1D	1.67	1.02	1.30514	0.0285692
GNL2	1.67	1.02	1.30514	0.0285692
NAPG	1.65	1.02	1.2973	0.0285692
DCAF13	1.65	1.02	1.2973	0.0285692
SLC25A13	1.64	1.02	1.29337	0.0285692
EIF4G2	1.64	1.02	1.29337	0.0285692
SDAD1	1.62	1.02	1.28546	0.0285692
MAP3K4	1.6	1.02	1.2775	0.0285692
PTK2	1.59	1.02	1.2735	0.0285692
TFB2M	1.58	1.02	1.26949	0.0285692
PIK3C2A	1.57	1.02	1.26546	0.0285692
CDC23	1.57	1.02	1.26546	0.0285692
AAGAB	1.56	1.02	1.26143	0.0285692
FAM21C	1.55	1.02	1.25738	0.0285692
GSTCD	1.54	1.02	1.25332	0.0285692
ITGAV	1.52	1.02	1.24515	0.0285692
TRMT1L	1.51	1.02	1.24105	0.0285692
EXOSC10	1.48	1.02	1.22866	0.0285692
NCL	1.48	1.02	1.22866	0.0285692
PRPS1	1.47	1.02	1.2245	0.0285692
GOLGB1	1.45	1.02	1.21614	0.0285692
PPP1R12A	1.45	1.02	1.21614	0.0285692
EIF2AK2	1.44	1.02	1.21194	0.0285692
PFKFB2	1.42	1.02	1.20349	0.0285692
ENDOD1	1.41	1.02	1.19925	0.0285692
GLIPR1	1.39	1.02	1.19071	0.0285692
SAR1B	1.39	1.02	1.19071	0.0285692
HSPA14	1.38	1.02	1.18642	0.0285692
CORO1C	1.37	1.02	1.18212	0.0285692
TM9SF2	1.37	1.02	1.18212	0.0285692
PRPF4	1.36	1.02	1.17779	0.0285692
YWHAE	1.35	1.02	1.17346	0.0285692
RUFY2	1.35	1.02	1.17346	0.0285692
ILF2	1.34	1.02	1.1691	0.0285692
FASTKD5	1.34	1.02	1.1691	0.0285692
ELP3	1.34	1.02	1.1691	0.0285692
SRSF2	1.33	1.02	1.16473	0.0285692
NADK2	1.3	1.02	1.15152	0.0285692
UBE3C	1.29	1.02	1.14708	0.0285692
HDAC1	1.28	1.02	1.14263	0.0285692
TGOLN2	1.27	1.02	1.13816	0.0285692
FAM120A	1.27	1.02	1.13816	0.0285692
PPP1R8	1.26	1.02	1.13367	0.0285692
M6PR	1.25	1.02	1.12916	0.0285692
STIP1	1.24	1.02	1.12463	0.0285692
MRPL44	1.24	1.02	1.12463	0.0285692
WNK1	1.23	1.02	1.12009	0.0285692
PRCP	1.23	1.02	1.12009	0.0285692
ATXN2	1.23	1.02	1.12009	0.0285692
YLPM1	1.23	1.02	1.12009	0.0285692
PIK3R1	1.23	1.02	1.12009	0.0285692
NDUFAF4	1.22	1.02	1.11553	0.0285692
ARHGEF7	1.19	1.02	1.10173	0.0285692
TBC1D23	1.18	1.02	1.09709	0.0285692
PGK1	1.17	1.02	1.09243	0.0285692
NDUFAF2	1.17	1.02	1.09243	0.0285692
TMEM209	1.17	1.02	1.09243	0.0285692
RTFDC1	1.16	1.02	1.08775	0.0285692
ATP5B	1.15	1.02	1.08305	0.0285692
POLR2D	1.15	1.02	1.08305	0.0285692
MYH11	1.14	1.02	1.07833	0.0285692
YARS	1.14	1.02	1.07833	0.0285692
PPM1G	1.14	1.02	1.07833	0.0285692
IST1	1.13	1.02	1.07359	0.0285692
PCYT1A	1.13	1.02	1.07359	0.0285692
TSFM	1.13	1.02	1.07359	0.0285692
DST	1.12	1.02	1.06883	0.0285692
SAFB2	1.12	1.02	1.06883	0.0285692
ACIN1	1.11	1.02	1.06405	0.0285692
MTOR	1.1	1.02	1.05925	0.0285692
WIPF2	1.08	1.02	1.04957	0.0285692
SAFB	1.06	1.02	1.03981	0.0285692
UBE2A	1.06	1.02	1.03981	0.0285692
UBAP2L	1.02	1.02	1.02	0.0285692
DCTN1	1.02	1.02	1.02	0.0285692
LITAF	1.02	1.02	1.02	0.0285692
PSME1	1.01	1.02	1.01499	0.0285692
PARK7	1.01	1.02	1.01499	0.0285692
NUDT2	1.01	1.02	1.01499	0.0285692
MRPL22	1	1.02	1.00995	0.0285692
SND1	1	1.02	1.00995	0.0285692
HEXIM1	0.99	1.02	1.00489	0.0285692
CHP1	0.98	1.02	0.9998	0.0285692
EXOC3	0.98	1.02	0.9998	0.0285692
RMDN3	0.98	1.02	0.9998	0.0285692
TRAPPC12	0.97	1.02	0.994686	0.0285692
[truncated: 1,954 more rows]

## Sheet: mass poly_transl initiation
gene	polysome: (wt/S34F)/(wt/wt)	mass spec: (wt/S34F)/(wt/wt)	geometric mean
CTIF	1	0.92	0.959166
DDX1	1.9	1	1.3784
DDX18	2.33	1.08	1.58632
DDX3X	1.82	0.87	1.25833
DDX54	0.71	0.98	0.834146
DENR	1.43	1.08	1.24274
DHX29	2.12	1.13	1.54777
EIF1	0.88	0.71	0.790443
EIF1AD	0.85	1.03	0.935682
EIF1AX	1.48	0.65	0.980816
EIF2A	2.01	0.97	1.39632
EIF2AK2	1.44	1.02	1.21194
EIF2B1	1.43	1	1.19583
EIF2B2	1.21	0.91	1.04933
EIF2B3	1.64	1.08	1.33086
EIF2B4	1.06	0.95	1.00349
EIF2B5	0.95	0.99	0.969794
EIF2D	1.08	1	1.03923
EIF2S1	1.8	0.99	1.33492
EIF2S2	1.63	1.01	1.28308
EIF2S3	1.6	0.94	1.22638
EIF3A	1.29	0.94	1.10118
EIF3B	1.05	0.91	0.977497
EIF3C	0.66	0.9	0.770714
EIF3D	1.15	0.95	1.04523
EIF3E	1.59	1	1.26095
EIF3F	0.89	0.94	0.914658
EIF3G	0.75	0.98	0.857321
EIF3H	1.44	1	1.2
EIF3I	1.01	1	1.00499
EIF3J	1.84	1.1	1.42267
EIF3K	0.85	1.04	0.940213
EIF3L	1.23	1	1.10905
EIF3M	1.71	0.96	1.28125
EIF4A2	1.38	0.93	1.13287
EIF4A3	1.29	1.07	1.17486
EIF4B	1.18	0.97	1.06986
EIF4E	1.74	0.91	1.25833
EIF4E2	1.06	1.1	1.07981
EIF4EBP1	0.83	0.93	0.878578
EIF4G1	0.95	0.99	0.969794
EIF4G2	1.64	1.02	1.29337
EIF4G3	1.33	0.96	1.12996
EIF4H	1.06	0.95	1.00349
EIF5	1.64	0.93	1.23499
EIF5A	0.82	1.06	0.932309
EIF5B	1.66	1.07	1.33274
EIF6	0.92	1.04	0.978162
LAMTOR1	0.98	0.92	0.949526
LAMTOR2	0.82	0.91	0.863829
LAMTOR3	1.59	1.05	1.29209
LARP1	1.1	1.08	1.08995
MCTS1	1.08	1	1.03923
METTL3	1.55	1.08	1.29383
MTOR	1.1	1.02	1.05925
NCBP1	1.75	1	1.32288
NCBP2	1.37	0.93	1.12876
NPM1	1.9	1.17	1.49097
NPM3	0.75	0.87	0.807775
PABPC1	1.33	0.85	1.06325
PAIP1	1.94	1.1	1.46082
PAIP2	1.65	0.84	1.17729
PPP1CA	0.9	0.98	0.939149
RCL1	1.21	1.26	1.23475
RPF1	1.82	1.04	1.37579
RPF2	1.92	1.15	1.48593
RPL10	0.84	0.98	0.907304
RPL10A	0.85	1.03	0.935682
RPL11	0.97	0.98	0.974987
RPL12	0.9	0.9	0.9
RPL13	0.83	0.82	0.824985
RPL13A	0.93	0.83	0.878578
RPL14	0.91	0.88	0.894874
RPL15	0.83	0.99	0.906477
RPL18	0.77	0.92	0.841665
RPL18A	0.77	0.93	0.846227
RPL19	0.85	0.9	0.874643
RPL21	1.27	0.86	1.04508
RPL22	1.07	0.97	1.01877
RPL22L1	0.94	0.53	0.705833
RPL23	0.88	0.97	0.923905
RPL23A	0.99	0.94	0.964676
RPL24	0.85	0.79	0.819451
RPL26	0.86	0.96	0.908625
RPL27	0.83	0.84	0.834985
RPL28	0.72	0.76	0.73973
RPL29	0.85	0.74	0.793095
RPL3	0.84	0.83	0.834985
RPL30	0.88	0.96	0.91913
RPL31	1.07	0.97	1.01877
RPL32	0.72	0.82	0.768375
RPL34	0.87	0.84	0.854868
RPL35	0.8	0.93	0.862554
RPL35A	0.96	1.05	1.00399
RPL36	0.9	0.89	0.894986
RPL36A	0.92	0.97	0.944669
RPL37	0.87	0.83	0.849765
RPL37A	0.95	1	0.974679
RPL38	0.96	0.83	0.892637
RPL39	1.04	0.8	0.91214
RPL4	1.24	0.82	1.00837
RPL5	1.29	0.91	1.08347
RPL6	1.26	0.98	1.11122
RPL7	1.33	0.96	1.12996
RPL7A	0.8	0.89	0.843801
RPL8	0.81	0.86	0.834626
RPL9	0.94	1.05	0.993479
RPLP0	0.92	1.03	0.973447
RPLP1	0.85	0.93	0.889101
RPLP2	0.81	0.96	0.881816
RPS10	0.88	0.96	0.91913
RPS11	0.83	0.99	0.906477
RPS12	1.27	0.87	1.05114
RPS13	0.88	0.94	0.909505
RPS14	0.85	0.93	0.889101
RPS15	0.78	0.94	0.856271
RPS15A	0.78	0.93	0.851704
RPS16	0.81	1.01	0.904489
RPS17	0.78	0.77	0.774984
RPS18	0.86	0.98	0.918041
RPS19	0.88	0.97	0.923905
RPS2	0.96	1.04	0.9992
RPS20	1.03	0.92	0.973447
RPS21	1.05	0.81	0.922226
RPS23	0.99	0.86	0.922713
RPS24	1.01	0.83	0.915587
RPS26	0.83	0.95	0.887975
RPS27	0.93	0.7	0.806846
RPS27A	1.06	1.17	1.11364
RPS29	1.04	0.56	0.763151
RPS3	0.82	1.06	0.932309
RPS3A	1.13	0.9	1.00846
RPS4X	0.87	1.01	0.93739
RPS5	0.86	0.94	0.899111
RPS6	0.96	0.77	0.859767
RPS6KB2	0.95	1.34	1.12827
RPS7	0.91	1	0.953939
RPS8	0.82	0.9	0.859069
RPS9	0.81	1.14	0.960937
RPSA	1.05	0.84	0.939149
RPTOR	0.82	0.74	0.778974
RRBP1	1.3	1.1	1.19583
RRP12	0.79	0.96	0.870862
RRP15	1.09	1.15	1.1196
RRS1	0.86	1.1	0.972625
SBDS	1.63	1.07	1.32064
TSR1	1.41	0.9	1.1265
TSR2	0.88	1.08	0.974885
UBA52	0.7	0.93	0.806846
YTHDF1	1.1	1.15	1.12472
YTHDF2	1.3	0.9	1.08167
YTHDF3	1.83	1.08	1.40584

## Sheet: mass poly high expressed
gene	polysome: (wt/S34F)/(wt/wt)	mass spec: (wt/S34F)/(wt/wt)
PARK7	1.01	1.02
ENO1	1.02	0.95
RPL11	0.97	0.98
SFN	0.86	0.84
SFPQ	1.49	0.92
CAP1	1.45	1
RPS8	0.82	0.9
PRDX1	1.03	1
RPL5	1.29	0.91
S100A10	0.89	0.96
S100A11	0.91	0.67
S100A6	0.8	0.88
S100A2	0.9	0.69
TPM3	1.41	0.92
LMNA	0.84	1.02
CCT3	1.22	0.98
TAGLN2	0.91	0.93
PRDX6	1.02	1.16
DHX9	1.86	1
CAPN2	1.32	1.07
HNRNPU	1.32	1.06
PFKP	0.89	0.95
GDI2	1.61	1.01
VIM	1.01	0.81
ANXA8	1.16	0.88
VCL	1.29	0.91
PGAM1	1	0.91
EIF3A	1.29	0.94
RPLP2	0.81	0.96
RPS13	0.88	0.94
LDHA	1.71	1.01
AHNAK	1.17	1.04
EEF1G	0.88	1.09
GANAB	0.85	1.12
SLC3A2	0.91	1.24
STIP1	1.24	1.02
CFL1	0.87	0.95
RAB1B	0.83	1.18
GSTP1	0.91	0.99
RPS3	0.82	1.06
HYOU1	0.98	1.33
H2AFX	0.8	1.71
HSPA8	1.47	0.88
GAPDH	0.83	1
TPI1	0.9	0.71
LDHB	1.99	1.04
TUBA1C	0.92	0.97
KRT7	0.86	0.9
KRT5	0.76	1.13
KRT8	0.9	0.96
KRT18	0.91	1.1
HNRNPA1	0.56	1.05
PA2G4	1.13	1.06
MYL6	0.79	1.01
ATP5B	1.15	1.02
CAND1	1.97	1.02
CCT2	2.03	0.92
HSP90B1	1.79	1.26
RPL6	1.26	0.98
RPLP0	0.92	1.03
RAN	1.09	0.83
HMGB1	1.93	0.88
HNRNPC	1.2	1
ACTN1	1.02	0.92
DYNC1H1	1.3	1.06
HSP90AA1	1.81	0.93
PDIA3	1.27	1.18
ANXA2	1.39	0.99
PPIB	0.85	1.16
RPL4	1.24	0.82
PKM	0.93	0.98
IQGAP1	1.41	1.04
ALDH1A3	1.25	1.14
RPS2	0.96	1.04
RPS15A	0.78	0.93
ALDOA	0.78	0.91
MT2A	1.23	1.46
NQO1	1.18	0.87
RPL13	0.83	0.82
YWHAE	1.35	1.02
PFN1	0.84	0.98
EIF5A	0.82	1.06
RPL26	0.86	0.96
RPL23A	0.99	0.94
KRT19	0.73	1
KRT14	0.51	0.79
KRT17	0.68	1.02
ACLY	0.96	1.07
RPL27	0.83	0.84
KPNB1	1.27	0.98
CLTC	1.93	1.06
DDX5	1.76	0.94
P4HB	0.79	1.23
FASN	0.78	1.16
MYL12A	0.81	1.28
TUBB6	0.99	0.98
ATP5A1	1.46	1.04
SERPINB5	1.66	0.94
EEF2	0.85	0.93
HNRNPM	1.18	0.93
CALR	0.98	1.33
TPM4	1.65	1.03
GPI	0.89	1
ACTN4	0.97	0.93
HNRNPL	0.97	0.99
RPS16	0.81	1.01
RPS19	0.88	0.97
RPL13A	0.93	0.83
RPS11	0.83	0.99
RPS9	0.81	1.14
YWHAQ	1.55	0.91
LRPPRC	1.74	1.1
CALM2	1.5	0.98
SPTBN1	1.05	1.05
CCT4	1.56	0.96
PCBP1	1.09	0.95
CCT7	1.04	0.97
TMSB10	0.99	0.82
HSPD1	1.66	1.05
HSPE1	0.93	1.09
XRCC5	1.83	1.04
NCL	1.48	1.02
PCNA	1.8	0.76
RRBP1	1.3	1.1
PYGB	0.82	0.92
AHCY	0.73	1.15
CSE1L	2.25	1.1
CCT8	1.88	1
MYH9	0.93	0.98
LGALS1	0.71	1.06
RPL3	0.84	0.83
XRCC6	1.41	1.1
PDCD6IP	1.83	1.03
RPSA	1.05	0.84
MAP4	1.13	1.08
TKT	0.75	0.77
FLNB	1.01	1
RPN1	1.03	1.25
WDR1	0.86	0.96
ANXA3	1.96	1.02
HNRNPD	1.32	0.79
ANXA5	1.4	0.75
RPS3A	1.13	0.9
CCT5	1.75	0.95
HSPA4	1.41	1.03
VDAC1	1.5	1.12
HSPA9	1.66	1
ANXA6	1.09	0.86
NPM1	1.9	1.17
CANX	1.59	1.3
DSP	1.07	0.91
TUBB	0.75	1.02
CLIC1	0.87	0.91
RPS18	0.86	0.98
RPL10A	0.85	1.03
HSP90AB1	1.23	0.93
EEF1A1	1.39	0.94
SYNCRIP	1.67	1.04
EZR	1.09	1.04
TCP1	1.58	0.97
ACTB	0.98	0.97
FSCN1	0.76	1.03
HNRNPA2B1	1.53	1.11
PPIA	0.95	0.98
MDH2	0.95	1.13
YWHAG	1.38	1.21
SND1	1	1.02
PDIA4	1.04	1.22
PRKDC	1.33	1.1
RPL7	1.33	0.96
PABPC1	1.33	0.85
YWHAZ	1.73	0.94
PLEC	0.71	0.99
RPL8	0.81	0.86
RPS6	0.96	0.77
VCP	1.11	0.99
TLN1	0.99	0.96
ANXA1	2.07	0.92
HNRNPK	1.41	1
TXN	0.95	0.87
HSPA5	1.47	1.37
RPL12	0.9	0.9
SPTAN1	1.17	1.12
RPL7A	0.8	0.89
TUBB4B	0.96	0.95
SLC25A6	1	0.97
UBA1	0.93	0.86
MSN	1.06	0.98
NONO	1.11	0.98
RPS4X	0.87	1.01
PGK1	1.17	1.02
PLS3	1.79	1.01
FLNA	0.75	1.02
G6PD	0.82	0.88
SLC25A6	1	0.97
