# Supplementary material for: Ribosome biogenesis is a downstream effector of the oncogenic U2AF1-S34F mutation
Source: PLoS Biol. 2020 Nov 2;18(11):e3000920. doi: 10.1371/journal.pbio.3000920 (PMC7660540; doi:10.1371/journal.pbio.3000920)
Supplement: S3 Table — Three replicates were run for each sample. Geometric means of the replicates are shown. MS, mass spectrometry; NPM1, Nucleophosmin 1; siRNA, small interfering RNA; S34F, serine-34 to phenylalanine substitution; wt, wild-type. (XLSX) [file pbio.3000920.s010.xlsx]

## Sheet: Sheet1
	wt/wt_NPM siRNA			wt/S34F_NPM1 siRNA			wt/wt_control siRNA			wt/S34F_control siRNA				Geometric mean
	Replicate 1	Replicate 2	Replicate 3	Replicate 1	Replicate 2	Replicate 3	Replicate 1	Replicate 2	Replicate 3	Replicate 1	Replicate 2	Replicate 3		wt/wt_control siRNA	wt/wt_NPM siRNA	wt/S34F_control siRNA	wt/S34F_NPM1 siRNA
Cytochrome c OS=Homo sapiens GN=CYCS PE=1 SV=2	6.90251e+06	6.26307e+06	5.90034e+06	5.48386e+06	5.59805e+06	4.06997e+06	3.10694e+06	4.06022e+06	3.04061e+06	4.4494e+06	6.24737e+06	7.4398e+06		3.37247e+06	6.34196e+06	5.91362e+06	4.99925e+06
3-beta-hydroxysteroid-Delta(8),Delta(7)-isomerase OS=Homo sapiens GN=EBP PE=1 SV=3	845787	1.06159e+06	1.06439e+06	704371	1.003e+06	981010	576831	805723	437723	931104	1.08323e+06	1.28287e+06		588136	985007	1.08968e+06	884964
Histone H2A type 1-D OS=Homo sapiens GN=HIST1H2AD PE=1 SV=2	8.4371e+07	5.60392e+07	5.7487e+07	5.94982e+07	2.39014e+07	6.80888e+07	3.20625e+07	4.2691e+07	4.90013e+07	6.24014e+07	2.5226e+07	8.37075e+07		4.063e+07	6.47766e+07	5.08865e+07	4.59199e+07
Metallothionein-1F OS=Homo sapiens GN=MT1F PE=1 SV=1	9.82407e+06	8.6815e+06	8.17794e+06	4.85364e+06	9.19013e+06	5.02116e+06	8.23887e+06	8.68866e+06	2.74307e+06	7.33354e+06	9.18777e+06	7.69458e+06		5.81236e+06	8.86836e+06	8.03346e+06	6.07292e+06
Histone H3 OS=Homo sapiens GN=HIST2H3PS2 PE=1 SV=1	2.18122e+06	3.40047e+06	1.77404e+06	1.93234e+06	2.37792e+06	2.5688e+06	1.66051e+06	2.66368e+06	839451	1.60725e+06	2.15046e+06	2.32867e+06		1.54848e+06	2.36084e+06	2.00405e+06	2.27686e+06
Protein S100-A6 OS=Homo sapiens GN=S100A6 PE=1 SV=1	6.59706e+07	6.79627e+07	6.80061e+07	3.13888e+07	5.1562e+07	4.00547e+07	5.03728e+07	5.69524e+07	3.0032e+07	3.65795e+07	3.78309e+07	3.26524e+07		4.4167e+07	6.73064e+07	3.56178e+07	4.01716e+07
Histone H3.1 OS=Homo sapiens GN=HIST1H3A PE=1 SV=2	7.47385e+07	7.56163e+07	6.31483e+07	7.71548e+07	4.80563e+07	6.52539e+07	5.28455e+07	6.49088e+07	2.96533e+07	9.09116e+07	6.09345e+07	9.16765e+07		4.66797e+07	7.09317e+07	7.97836e+07	6.23122e+07
Thrombospondin-1 OS=Homo sapiens GN=THBS1 PE=1 SV=2	6.22408e+06	5.52481e+06	5.80772e+06	4.08296e+06	2.43127e+06	3.28219e+06	3.16255e+06	5.29449e+06	3.68776e+06	2.92022e+06	3.72399e+06	4.64283e+06		3.95253e+06	5.8452e+06	3.69603e+06	3.19392e+06
Metallothionein-2 OS=Homo sapiens GN=MT2A PE=1 SV=1	6.71442e+07	6.78336e+07	6.16396e+07	3.19553e+07	6.77608e+07	3.42152e+07	6.67096e+07	6.55467e+07	2.00045e+07	4.76353e+07	6.6539e+07	6.01575e+07		4.43904e+07	6.54794e+07	5.7557e+07	4.19997e+07
Plasminogen activator inhibitor 2 OS=Homo sapiens GN=SERPINB2 PE=1 SV=2	1.18741e+07	1.69737e+07	2.15721e+07	1.6887e+07	9.10511e+06	1.01993e+07	1.20889e+07	1.12201e+07	1.13967e+07	1.11858e+07	1.10464e+07	1.86374e+07		1.15626e+07	1.63214e+07	1.32056e+07	1.16181e+07
DALR anticodon-binding domain-containing protein 3 OS=Homo sapiens GN=DALRD3 PE=1 SV=2	58696.9	40704.4	50083	53365	32918.7	32473.7	33484	31792.9	40435.3	57077.9	32023.3	49540.5		35046.3	49277.5	44905.4	38495.6
DnaJ homolog subfamily B member 6 OS=Homo sapiens GN=DNAJB6 PE=1 SV=1	141658	183914	198549	127873	152896	120796	115581	131345	126266	134723	184228	205655		124221	172945	172179	133171
Protein NipSnap homolog 3A OS=Homo sapiens GN=NIPSNAP3A PE=1 SV=2	420741	470184	551583	519965	479103	476805	300529	356294	390898	385814	407634	594063		347205	477857	453761	491565
EF-hand domain-containing protein D2 OS=Homo sapiens GN=EFHD2 PE=1 SV=1	5.66298e+06	6.27268e+06	5.8679e+06	4.51028e+06	5.64125e+06	5.15279e+06	4.86184e+06	4.1828e+06	4.22902e+06	4.80029e+06	5.52182e+06	4.85521e+06		4.41403e+06	5.92917e+06	5.04878e+06	5.08012e+06
Dynein light chain 2, cytoplasmic OS=Homo sapiens GN=DYNLL2 PE=1 SV=1	444217	464212	379440	339684	494986	500828	358270	424871	213266	434808	486496	342394		319004	427712	416838	438314
Probable ergosterol biosynthetic protein 28 OS=Homo sapiens GN=C14orf1 PE=1 SV=1	437849	529286	494227	414114	489159	512672	340173	462696	305870	462617	507811	569822		363785	485639	511550	470042
Protein NEDD8-MDP1 OS=Homo sapiens GN=NEDD8-MDP1 PE=4 SV=1	239681	117508	143491	496750	57083.7	419951	77604.5	53849.7	411122	363557	40838.1	121673		119770	159285	121790	228358
Metallothionein-1E OS=Homo sapiens GN=MT1E PE=1 SV=1	565798	578459	584678	475941	1.07643e+06	562501	761455	628564	178453	819374	1.08139e+06	809542		440392	576258	895161	660522
Fibronectin OS=Homo sapiens GN=FN1 PE=1 SV=4	1.36528e+07	1.52567e+07	1.72659e+07	1.66961e+07	1.64114e+07	1.49795e+07	1.06154e+07	1.20138e+07	1.2606e+07	1.09578e+07	1.22802e+07	1.79466e+07		1.17147e+07	1.53211e+07	1.34164e+07	1.6011e+07
Thymosin beta-10 OS=Homo sapiens GN=TMSB10 PE=1 SV=2	6.05476e+07	3.84186e+07	4.4486e+07	6.17308e+07	3.50785e+07	5.6518e+07	3.38438e+07	2.89461e+07	4.73811e+07	5.82809e+07	2.83774e+07	3.7891e+07		3.59383e+07	4.69484e+07	3.97202e+07	4.96489e+07
Cytochrome b-c1 complex subunit 9 OS=Homo sapiens GN=UQCR10 PE=1 SV=3	239440	220971	316275	203457	318536	288688	174088	209339	207704	200408	277617	377477		196345	255779	275899	265473
Fibrosin-1-like protein OS=Homo sapiens GN=FBRSL1 PE=1 SV=4	291133	591293	192466	327847	415136	364046	212126	479279	147438	368572	313408	359946		246565	321181	346436	367287
Translocon-associated protein subunit alpha OS=Homo sapiens GN=SSR1 PE=1 SV=1	3.42403e+06	3.63583e+06	2.86924e+06	3.59916e+06	3.31613e+06	3.53832e+06	2.85118e+06	2.97636e+06	1.92815e+06	3.61157e+06	3.28307e+06	3.38914e+06		2.53873e+06	3.29334e+06	3.42522e+06	3.48238e+06
MICOS complex subunit MIC13 OS=Homo sapiens GN=MIC13 PE=1 SV=1	1.01472e+06	968904	936098	1.21628e+06	1.04065e+06	1.02725e+06	715563	1.04758e+06	568448	1.26585e+06	938035	1.11744e+06		752503	972708	1.09886e+06	1.09145e+06
Lipopolysaccharide-induced tumor necrosis factor-alpha factor OS=Homo sapiens GN=LITAF PE=1 SV=2	258068	283757	262010	276515	171893	186374	204631	183453	238428	235126	187814	263426		207627	267711	226584	206913
Keratin, type I cytoskeletal 17 OS=Homo sapiens GN=KRT17 PE=1 SV=2	3.7549e+08	3.40523e+08	3.27816e+08	5.39585e+08	4.84948e+08	4.94889e+08	2.35048e+08	2.40482e+08	3.51744e+08	4.65872e+08	2.83128e+08	3.17783e+08		2.70908e+08	3.4737e+08	3.47371e+08	5.05927e+08
Keratin, type II cytoskeletal 5 OS=Homo sapiens GN=KRT5 PE=1 SV=3	5.39018e+08	4.88681e+08	4.82494e+08	6.23034e+08	6.41467e+08	6.39168e+08	3.52704e+08	3.97886e+08	4.31634e+08	6.17912e+08	4.14879e+08	4.69541e+08		3.92731e+08	5.02775e+08	4.9375e+08	6.34503e+08
Histone H4 OS=Homo sapiens GN=HIST1H4A PE=1 SV=2	2.69774e+08	3.49432e+08	2.07724e+08	1.99016e+08	2.73949e+08	2.498e+08	2.48297e+08	4.21727e+08	9.09964e+07	2.66762e+08	3.20544e+08	4.39603e+08		2.12003e+08	2.69536e+08	3.34984e+08	2.38809e+08
Ubiquitin-40S ribosomal protein S27a OS=Homo sapiens GN=RPS27A PE=1 SV=2	1.85886e+07	2.18321e+07	2.05579e+07	1.98227e+07	1.97429e+07	1.91015e+07	1.47394e+07	1.48822e+07	1.86317e+07	1.92079e+07	1.92626e+07	1.98592e+07		1.59882e+07	2.02818e+07	1.9441e+07	1.9553e+07
NADH dehydrogenase [ubiquinone] 1 beta subcomplex subunit 3 OS=Homo sapiens GN=NDUFB3 PE=1 SV=3	360524	410014	379376	309868	358785	377874	247903	352273	317003	351568	354103	410488		302511	382767	371090	347632
NADH dehydrogenase [ubiquinone] iron-sulfur protein 4, mitochondrial OS=Homo sapiens GN=NDUFS4 PE=1 SV=1	276844	305880	329802	243438	292808	291713	241462	303512	188265	187451	232707	325389		239845	303398	242121	274985
Large neutral amino acids transporter small subunit 1 OS=Homo sapiens GN=SLC7A5 PE=1 SV=2	1.10728e+07	1.09545e+07	1.12816e+07	1.13876e+07	1.13535e+07	9.57899e+06	9.13674e+06	9.72617e+06	7.65656e+06	1.13871e+07	9.82256e+06	1.15962e+07		8.7954e+06	1.11022e+07	1.09056e+07	1.07389e+07
Erythrocyte band 7 integral membrane protein OS=Homo sapiens GN=STOM PE=1 SV=3	136364	139331	168636	166458	195704	158231	126620	120226	105800	156638	109587	191366		117218	147423	148653	172742
Tetratricopeptide repeat protein 38 OS=Homo sapiens GN=TTC38 PE=1 SV=1	15788.7	14370	21876.9	12591.1	18793.4	12157.5	13582.6	11740.6	15918	11324	9400.32	19854.7		13641.2	17058.1	12833.2	14222.3
Zinc transporter SLC39A7 OS=Homo sapiens GN=SLC39A7 PE=1 SV=2	262753	289662	288676	314914	305143	296809	290051	274602	143575	268968	247582	280188		225296	280081	265231	305532
BTB/POZ domain-containing protein KCTD14 OS=Homo sapiens GN=KCTD14 PE=1 SV=2	59617	61232	62936.3	42332.2	36703.3	44027.9	41168.8	49398.7	59479.7	45815.2	45599.5	69058.9		49455.8	61246.8	52448.1	40897.9
MICOS complex subunit MIC10 OS=Homo sapiens GN=MINOS1 PE=1 SV=1	338415	389280	332003	269064	385182	311806	286284	416246	194089	245612	328570	416767		284915	352331	322793	318519
Immediate early response 3-interacting protein 1 OS=Homo sapiens GN=IER3IP1 PE=1 SV=1	364788	456780	450839	336836	347656	311931	350497	438295	261242	308737	372403	556834		342372	421945	400045	331799
Histone H2A type 1-B/E OS=Homo sapiens GN=HIST1H2AB PE=1 SV=2	5.37575e+07	4.487e+07	4.22766e+07	4.75872e+07	2.91267e+07	4.506e+07	3.21313e+07	4.87482e+07	3.49242e+07	5.30928e+07	3.76997e+07	6.31776e+07		3.7961e+07	4.67195e+07	5.01933e+07	3.96757e+07
Translation machinery-associated protein 7 OS=Homo sapiens GN=TMA7 PE=1 SV=1	1.68315e+06	1.712e+06	1.44325e+06	1.34878e+06	1.77256e+06	1.80014e+06	1.53225e+06	1.23102e+06	1.19099e+06	1.37247e+06	1.46983e+06	938045		1.30969e+06	1.60813e+06	1.23689e+06	1.6266e+06
Keratin, type I cytoskeletal 14 OS=Homo sapiens GN=KRT14 PE=1 SV=4	1.37964e+08	1.21839e+08	1.17792e+08	8.98809e+07	8.63025e+07	9.51074e+07	9.64645e+07	1.03148e+08	1.08489e+08	1.18535e+08	7.81035e+07	8.33325e+07		1.02582e+08	1.25571e+08	9.17158e+07	9.03584e+07
Gelsolin (Fragment) OS=Homo sapiens GN=GSN PE=1 SV=1	118081	120175	138123	124221	144619	139258	83507.7	116377	110224	107889	102389	144015		102319	125147	116738	135752
Costars family protein ABRACL OS=Homo sapiens GN=ABRACL PE=1 SV=1	1.48802e+06	1.32676e+06	1.78997e+06	1.06517e+06	1.182e+06	1.16858e+06	1.16529e+06	1.25659e+06	1.32534e+06	1.10716e+06	1.00956e+06	1.42631e+06		1.24734e+06	1.52317e+06	1.1682e+06	1.13736e+06
Histone H2A.Z OS=Homo sapiens GN=H2AFZ PE=1 SV=2	6.14681e+06	6.40499e+06	5.01787e+06	5.72395e+06	5.76215e+06	5.4245e+06	4.13956e+06	6.79345e+06	3.87993e+06	6.00293e+06	6.43101e+06	6.63073e+06		4.77848e+06	5.82411e+06	6.34943e+06	5.63482e+06
E3 ubiquitin-protein ligase UHRF2 OS=Homo sapiens GN=UHRF2 PE=1 SV=1	30257.6	36772.2	50077	40364.8	23016.8	32044.6	25064.9	27172.5	45308.9	32481.5	25644	55160		31366	38194.2	35816.4	30993.3
6.8 kDa mitochondrial proteolipid OS=Homo sapiens GN=MP68 PE=1 SV=1	339110	393265	332205	323947	292259	321640	264825	331147	279949	336024	293088	389209		290638	353843	337171	312275
Splicing factor, suppressor of white-apricot homolog OS=Homo sapiens GN=SFSWAP PE=1 SV=3	77037.6	82100.4	87502.1	73206.5	72677.2	64008.9	68121.8	90467.1	49778.3	62845.2	82438.5	99849.8		67443.4	82102.3	80275.5	69833.3
High mobility group protein HMGI-C OS=Homo sapiens GN=HMGA2 PE=1 SV=1	1.38811e+06	1.12345e+06	1.19758e+06	2.32464e+06	2.07632e+06	2.0552e+06	1.08273e+06	993091	965189	1.36062e+06	1.102e+06	1.06569e+06		1.01245e+06	1.23148e+06	1.16909e+06	2.14866e+06
Mitogen-activated protein kinase kinase kinase 4 OS=Homo sapiens GN=MAP3K4 PE=1 SV=2	74718.1	100967	94950.3	80472.4	67581.1	65109.7	69361.1	67728	85437.2	85796	69472.1	87868.1		73763.9	89474.8	80606.4	70746.7
Histone H1.2 OS=Homo sapiens GN=HIST1H1C PE=1 SV=2	8.11707e+07	6.70233e+07	6.30332e+07	7.07398e+07	5.6907e+07	6.12395e+07	5.4221e+07	7.14445e+07	4.9616e+07	8.88571e+07	7.24838e+07	7.91753e+07		5.77102e+07	6.99947e+07	7.98928e+07	6.27028e+07
BTB/POZ domain-containing protein KCTD9 OS=Homo sapiens GN=KCTD9 PE=1 SV=1	16459.3	24788	21903.1	16193.7	17421.4	10825.3	16891.3	21682.6	13700.7	16546.2	26647.8	18703.6		17120.1	20751.7	20203.6	14508.5
Ancient ubiquitous protein 1 OS=Homo sapiens GN=AUP1 PE=1 SV=1	93814.2	114592	112972	119764	100080	87305.8	91092.9	78305	95954.1	116673	96038.9	132463		88127.7	106692	114070	101525
ATP synthase subunit a OS=Homo sapiens GN=MT-ATP6 PE=1 SV=1	805249	758037	776780	771323	853550	973965	683930	671551	584132	853998	738744	780018		644962	779781	789500	862322
ATP-dependent RNA helicase DDX19B OS=Homo sapiens GN=DDX19B PE=1 SV=1	62017	80562	91052.4	62580.1	78251.4	91826.7	50289.2	70438.8	73609.6	42753.9	50147.8	72360.7		63886.2	76909	53733.3	76612.4
Dolichyl-diphosphooligosaccharide--protein glycosyltransferase subunit DAD1 OS=Homo sapiens GN=DAD1 PE=1 SV=3	1.16578e+06	1.29248e+06	1.17962e+06	1.08226e+06	1.36021e+06	1.30494e+06	1.13049e+06	1.3121e+06	688193	1.03722e+06	1.36393e+06	1.61034e+06		1.00689e+06	1.21133e+06	1.31581e+06	1.24311e+06
Metallothionein-1L OS=Homo sapiens GN=MT1L PE=2 SV=1	99047.5	88970.3	92822.4	68343.5	99011.6	68482.2	101695	92966	49836.4	93851	115187	98545.9		77813.8	93522	102132	77384.4
Dolichol-phosphate mannosyltransferase subunit 3 OS=Homo sapiens GN=DPM3 PE=1 SV=2	256211	209518	223973	280976	240808	247066	212060	207014	157823	240708	188195	285357		190638	229089	234690	255692
Laminin subunit alpha-2 OS=Homo sapiens GN=LAMA2 PE=1 SV=4	215000	231540	219448	204780	342698	257849	188504	253623	131722	193545	200083	202182		184667	221887	198569	262535
ATP synthase protein 8 OS=Homo sapiens GN=MT-ATP8 PE=1 SV=1	1.99597e+06	1.8433e+06	1.72003e+06	1.538e+06	1.58475e+06	1.48792e+06	1.47513e+06	1.91339e+06	1.29999e+06	1.3845e+06	1.37784e+06	1.71714e+06		1.54238e+06	1.84967e+06	1.48513e+06	1.53638e+06
Low-density lipoprotein receptor-related protein 10 OS=Homo sapiens GN=LRP10 PE=1 SV=2	41896.5	47136.1	77871.6	50350.8	32712	71124.1	40651.1	57363.1	38392.5	39883	44732.6	79563.6		44735.3	53575.9	52164.6	48930.1
Ganglioside GM2 activator OS=Homo sapiens GN=GM2A PE=1 SV=4	7.20811e+06	8.20044e+06	8.38901e+06	1.08568e+07	1.50801e+07	1.13251e+07	6.3933e+06	7.43694e+06	6.07152e+06	8.28483e+06	8.74523e+06	1.00987e+07		6.60905e+06	7.9151e+06	9.01102e+06	1.22852e+07
Protein THEM6 OS=Homo sapiens GN=THEM6 PE=1 SV=2	329715	324780	388499	349412	264309	253041	294041	316783	261887	356294	274083	478981		290020	346502	360305	285900
B-cell receptor-associated protein 31 OS=Homo sapiens GN=BCAP31 PE=1 SV=3	1.25103e+07	1.26748e+07	1.14632e+07	1.39242e+07	1.4518e+07	1.72579e+07	1.18758e+07	1.15607e+07	7.80011e+06	1.31619e+07	1.18458e+07	1.33378e+07		1.02309e+07	1.22041e+07	1.27641e+07	1.51666e+07
Hematopoietic lineage cell-specific protein OS=Homo sapiens GN=HCLS1 PE=1 SV=3	116025	130153	120214	62168.7	66160.7	84166.7	101117	126434	83819.4	50765.9	61645.9	88970.2		102332	121989	65299	70216.2
CDGSH iron-sulfur domain-containing protein 1 OS=Homo sapiens GN=CISD1 PE=1 SV=1	392132	359320	380005	373085	333553	375101	331774	363574	262598	322616	272103	360663		316404	376907	316354	360059
Histone H2AX OS=Homo sapiens GN=H2AFX PE=1 SV=2	1.38383e+08	1.47396e+08	1.13265e+08	1.18871e+08	8.82008e+07	9.5114e+07	1.01434e+08	1.61966e+08	8.33889e+07	1.37717e+08	1.2077e+08	1.9614e+08		1.11064e+08	1.32197e+08	1.4831e+08	9.99075e+07
Histone H1.0 OS=Homo sapiens GN=H1F0 PE=1 SV=3	1.29765e+06	1.1082e+06	1.36017e+06	2.40187e+06	2.06916e+06	2.37582e+06	776357	1.20197e+06	1.24783e+06	2.7351e+06	1.78665e+06	2.42454e+06		1.05205e+06	1.25061e+06	2.27972e+06	2.27712e+06
Exosome complex component RRP40 OS=Homo sapiens GN=EXOSC3 PE=1 SV=3	116619	141454	118128	99949.8	84179	84740.1	102075	127372	89939.5	98913.8	113603	131462		105353	124905	113889	89335.7
39S ribosomal protein L54, mitochondrial OS=Homo sapiens GN=MRPL54 PE=1 SV=1	251292	273216	289452	242026	205027	233155	210565	232326	244246	184454	189712	285245		228615	270866	215311	226172
Pleckstrin homology-like domain family A member 2 OS=Homo sapiens GN=PHLDA2 PE=1 SV=2	46640.9	47484.3	42766	42295.4	32134.5	39430.8	46260.2	34020.5	36246.8	45534.2	50355.1	41993.8		38495.2	45583.3	45834.1	37702.2
15 kDa selenoprotein OS=Homo sapiens GN=SEP15 PE=1 SV=1	378238	366972	443367	388764	465430	358712	334976	391196	283092	376655	418699	554725		333512	394809	443923	401879
DNA polymerase epsilon subunit 3 OS=Homo sapiens GN=POLE3 PE=1 SV=1	343825	360844	349963	284283	283090	264892	324223	281358	287129	315822	347062	348241		296980	351474	336700	277277
Fibroblast growth factor-binding protein 1 OS=Homo sapiens GN=FGFBP1 PE=1 SV=1	449062	392569	426152	234428	190494	208278	310671	447592	326985	256154	332139	306765		356920	421951	296626	210303
BH3-interacting domain death agonist OS=Homo sapiens GN=BID PE=1 SV=1	11317.5	20239	17545.8	12768	19430.5	11580.4	11562.9	11071.3	19012.4	10123	9937.6	19774		13451.4	15899	12576.6	14216
Syndecan-1 OS=Homo sapiens GN=SDC1 PE=1 SV=3	152026	135995	194845	124249	105030	114403	111407	155945	140817	147261	123035	218867		134745	159114	158282	114292
LanC-like protein 2 OS=Homo sapiens GN=LANCL2 PE=1 SV=1	48075.1	54615.7	60895.1	41670.6	52711.1	37521	61962.9	50948.5	30795	33788.4	50076.5	67333.5		45981.3	54275.8	48478	43518
AT-rich interactive domain-containing protein 3A OS=Homo sapiens GN=ARID3A PE=1 SV=2	8024.55	5402.47	4387.04	12407.7	8810.58	11083.1	4454.72	3799.93	6866.4	9988.29	4958.61	6006.95		4880.24	5750.8	6675.78	10660.7
Interferon-induced 35 kDa protein OS=Homo sapiens GN=IFI35 PE=1 SV=5	14153.3	31527.1	25382.9	18707.5	32180.5	27101.7	17711.6	15503.7	25307.3	22521.7	20348.9	24469.7		19083	22457.5	22383.3	25363
HEAT repeat-containing protein 3 OS=Homo sapiens GN=HEATR3 PE=1 SV=2	153760	150383	225378	145828	139894	96143.9	145162	141017	157032	162185	158549	236412		147584	173374	182508	125176
Nicastrin OS=Homo sapiens GN=NCSTN PE=1 SV=2	50051.9	56127	53346	60320.6	69929.4	55446.2	46406.5	42584.3	46799.8	61338.4	48349.9	66368.2		45222.8	53116.7	58169.6	61612
Mitochondrial import receptor subunit TOM7 homolog OS=Homo sapiens GN=TOMM7 PE=1 SV=2	166162	167004	155265	155101	140026	137965	155156	143127	120375	191964	167740	180793		138785	162721	179893	144167
Metallothionein-1X OS=Homo sapiens GN=MT1X PE=1 SV=1	23670	16233.6	23284.3	7454	7665.8	8961.3	19995.6	15903.8	17464.1	8798.82	9260.84	13908		17709	20759.9	10425.9	8000.29
Voltage-dependent anion-selective channel protein 1 OS=Homo sapiens GN=VDAC1 PE=1 SV=2	3.52686e+07	3.54405e+07	3.35902e+07	4.22037e+07	3.63973e+07	4.0838e+07	3.18871e+07	2.97827e+07	2.74672e+07	3.637e+07	2.93187e+07	3.72854e+07		2.96572e+07	3.47563e+07	3.41305e+07	3.97339e+07
Protein kish-A OS=Homo sapiens GN=TMEM167A PE=1 SV=1	617408	694907	710879	463272	587748	535111	561558	682270	494726	520984	657267	798894		574432	673129	649160	526207
DNA topoisomerase 1 OS=Homo sapiens GN=TOP1 PE=1 SV=2	1.15441e+07	1.08127e+07	1.08761e+07	1.1127e+07	9.61675e+06	1.02088e+07	9.07303e+06	1.18065e+07	7.88186e+06	1.15286e+07	1.18997e+07	1.59956e+07		9.45149e+06	1.10728e+07	1.29949e+07	1.02989e+07
Equilibrative nucleoside transporter 1 OS=Homo sapiens GN=SLC29A1 PE=1 SV=3	108023	157921	142458	94139.7	126596	80759	101453	122074	122098	100076	144303	183654		114780	134446	138421	98732.8
Transmembrane protein 33 OS=Homo sapiens GN=TMEM33 PE=1 SV=2	1.6284e+06	2.04399e+06	1.95442e+06	1.65395e+06	1.71424e+06	1.61848e+06	1.77753e+06	1.73839e+06	1.31297e+06	1.62829e+06	1.80381e+06	2.37986e+06		1.59492e+06	1.86675e+06	1.91201e+06	1.66175e+06
Sulfide:quinone oxidoreductase, mitochondrial OS=Homo sapiens GN=SQRDL PE=1 SV=1	1.24608e+07	1.21538e+07	1.25644e+07	1.72064e+07	1.54227e+07	1.65703e+07	9.48305e+06	1.1818e+07	1.06222e+07	1.21416e+07	1.04612e+07	1.42049e+07		1.05983e+07	1.23917e+07	1.21739e+07	1.6383e+07
Succinate dehydrogenase [ubiquinone] flavoprotein subunit, mitochondrial OS=Homo sapiens GN=SDHA PE=1 SV=2	8.68988e+06	8.24288e+06	8.30847e+06	8.65262e+06	6.9265e+06	7.7223e+06	6.34728e+06	8.30175e+06	7.07118e+06	7.40571e+06	6.6692e+06	9.29194e+06		7.19587e+06	8.41146e+06	7.71345e+06	7.73516e+06
Optic atrophy 3 protein OS=Homo sapiens GN=OPA3 PE=1 SV=1	39905.4	52544.8	56416.8	46007	24081.7	24301	38012.9	40124.4	48569.6	42936.7	34067.5	49234.2		41998.6	49089.7	41605	29971.7
Coiled-coil-helix-coiled-coil-helix domain-containing protein 5 OS=Homo sapiens GN=CHCHD5 PE=1 SV=1	12311	12924.8	20379.8	11245.3	10531	15849.2	11331.1	16123.5	11118.4	14248	12644	32131.8		12664.6	14801.5	17955.3	12335.3
Lysosomal acid lipase/cholesteryl ester hydrolase OS=Homo sapiens GN=LIPA PE=1 SV=2	482581	643345	578401	571022	657506	499646	478574	578929	407199	563053	652233	770634		483200	564176	656548	572451
ELMO domain-containing protein 2 OS=Homo sapiens GN=ELMOD2 PE=1 SV=1	244018	226517	217112	266331	202073	198962	135960	271033	205218	250779	188245	254364		196283	228947	228993	220411
ATPase inhibitor, mitochondrial OS=Homo sapiens GN=ATPIF1 PE=1 SV=1	4.66324e+06	4.22988e+06	4.02745e+06	6.4719e+06	5.6693e+06	6.47286e+06	3.62267e+06	3.45515e+06	4.00029e+06	5.62317e+06	3.92366e+06	5.15671e+06		3.68578e+06	4.29881e+06	4.84561e+06	6.19278e+06
4F2 cell-surface antigen heavy chain OS=Homo sapiens GN=SLC3A2 PE=1 SV=1	5.47198e+07	5.63182e+07	5.07938e+07	5.72246e+07	5.6165e+07	5.36189e+07	4.35187e+07	4.92828e+07	4.60137e+07	6.46474e+07	4.86304e+07	6.20621e+07		4.62118e+07	5.38933e+07	5.80001e+07	5.56488e+07
Phosphatidate cytidylyltransferase 1 OS=Homo sapiens GN=CDS1 PE=2 SV=2	49287.9	56031.5	45626.1	48425.9	50382	41659	46938.4	47596.3	35651.9	41410.9	47320.6	55016.8		43025.7	50133.6	47594.2	46668.2
Peptidyl-prolyl cis-trans isomerase F, mitochondrial OS=Homo sapiens GN=PPIF PE=1 SV=1	3.63116e+06	4.20901e+06	3.76136e+06	3.4052e+06	3.72799e+06	3.82341e+06	3.46074e+06	3.38006e+06	3.11199e+06	2.51714e+06	2.86897e+06	3.37679e+06		3.31419e+06	3.85943e+06	2.89987e+06	3.64773e+06
Mannose-P-dolichol utilization defect 1 protein OS=Homo sapiens GN=MPDU1 PE=1 SV=1	132742	152215	131458	101692	100659	117121	108061	144823	107781	100211	87952.7	125927		119037	138490	103537	106233
Histone H1.5 OS=Homo sapiens GN=HIST1H1B PE=1 SV=3	3.91882e+07	3.38387e+07	3.24659e+07	3.28917e+07	3.35141e+07	3.66562e+07	3.16196e+07	3.74003e+07	2.31245e+07	5.02451e+07	4.36049e+07	3.90145e+07		3.01278e+07	3.50482e+07	4.40506e+07	3.43152e+07
SPRY domain-containing protein 4 OS=Homo sapiens GN=SPRYD4 PE=1 SV=2	226801	273103	268327	255296	272794	259306	184840	252278	226604	241279	227265	357223		219439	255199	269565	262360
Protein transport protein Sec61 subunit alpha isoform 1 OS=Homo sapiens GN=SEC61A1 PE=1 SV=1	4.33431e+06	4.62081e+06	4.35674e+06	4.09424e+06	4.49985e+06	4.30843e+06	4.43725e+06	4.48662e+06	2.79853e+06	3.857e+06	4.1252e+06	4.9815e+06		3.81933e+06	4.4354e+06	4.29554e+06	4.29764e+06
Kinesin-like protein KIF13A OS=Homo sapiens GN=KIF13A PE=1 SV=2	32341.5	28736	71300.8	33542.4	33334.9	59255.8	33720.1	46157.9	27205.7	29768.3	31405	62317.8		34855	40466.3	38766.4	40464.6
Protein SCAF11 OS=Homo sapiens GN=SCAF11 PE=1 SV=2	91645.9	100033	139766	95880.6	87450.5	104842	90076.8	92090.7	98707.2	74478.1	104765	110538		93553.3	108614	95188.8	95794.9
Transmembrane protein 70, mitochondrial OS=Homo sapiens GN=TMEM70 PE=1 SV=2	229669	264095	277731	210720	176558	189747	206161	205077	255961	176227	172415	282664		221190	256347	204789	191833
ADP/ATP translocase 2 OS=Homo sapiens GN=SLC25A5 PE=1 SV=7	8.94761e+06	8.40472e+06	7.93493e+06	9.10905e+06	6.85137e+06	7.96097e+06	6.25224e+06	7.13478e+06	8.61645e+06	1.00926e+07	7.46785e+06	9.76237e+06		7.27079e+06	8.41895e+06	9.02785e+06	7.92025e+06
Dolichyl-diphosphooligosaccharide--protein glycosyltransferase subunit 2 OS=Homo sapiens GN=RPN2 PE=1 SV=3	6.52884e+06	6.6231e+06	6.50879e+06	6.23398e+06	5.9308e+06	6.21785e+06	6.0257e+06	6.55462e+06	4.59428e+06	6.39887e+06	6.29247e+06	8.35917e+06		5.6614e+06	6.55339e+06	6.95604e+06	6.12594e+06
Lysophospholipid acyltransferase 5 OS=Homo sapiens GN=LPCAT3 PE=1 SV=1	116509	112181	117934	103961	114738	125214	88317.2	97482.1	115809	111770	124456	162597		99901.3	115515	131266	114308
Nucleoporin NDC1 OS=Homo sapiens GN=NDC1 PE=1 SV=2	174188	150445	173858	181077	152164	131509	156820	159634	117911	153647	154721	199420		143448	165779	167989	153595
Heat shock protein beta-1 OS=Homo sapiens GN=HSPB1 PE=1 SV=2	5.18016e+06	5.21686e+06	5.45722e+06	7.76098e+06	1.06614e+07	8.39309e+06	4.47726e+06	4.57439e+06	4.66593e+06	8.06834e+06	6.08224e+06	6.96286e+06		4.57188e+06	5.28334e+06	6.99109e+06	8.8556e+06
Ig heavy chain V-II region SESS OS=Homo sapiens PE=2 SV=1	154673	215577	93332.3	146596	90441.4	73642.5	104899	192293	100040	178597	101280	207977		126368	145999	155526	99206.3
Nuclear body protein SP140-like protein OS=Homo sapiens GN=SP140L PE=2 SV=3	279153	241141	299318	277418	176747	197004	204963	312310	204645	276973	189126	368148		235733	272113	268166	212971
DNA-directed RNA polymerase III subunit RPC2 OS=Homo sapiens GN=POLR3B PE=1 SV=2	85272.8	88712.1	89295.3	85728.4	78885.8	82557.6	68045.5	80685.5	80162.8	69323.6	62853.4	103474		76065.8	87741.9	76679.7	82343
Focal adhesion kinase 1 OS=Homo sapiens GN=PTK2 PE=1 SV=1	693349	695431	762236	681353	585336	605003	506498	620773	766901	679370	562196	735157		622420	716306	654824	622556
NADH dehydrogenase [ubiquinone] 1 alpha subcomplex subunit 10, mitochondrial OS=Homo sapiens GN=NDUFA10 PE=1 SV=1	1.49741e+06	1.24783e+06	2.20868e+06	1.21996e+06	871076	664399	1.06458e+06	1.15665e+06	2.20355e+06	1.00604e+06	815917	1.57302e+06		1.39476e+06	1.60402e+06	1.08893e+06	890452
Plasminogen activator inhibitor 1 OS=Homo sapiens GN=SERPINE1 PE=1 SV=1	693669	790585	650583	649809	954946	762950	628962	656576	568094	557104	632959	627353		616751	709253	604795	779387
Mitochondrial dicarboxylate carrier OS=Homo sapiens GN=SLC25A10 PE=1 SV=1	170048	152583	153937	161904	112057	124826	129958	133058	152232	142771	110627	175440		138075	158662	140457	131321
Cytochrome c oxidase subunit 2 OS=Homo sapiens GN=MT-CO2 PE=1 SV=1	4.60333e+06	4.51147e+06	4.48161e+06	3.44356e+06	2.88995e+06	3.03267e+06	3.96591e+06	4.06505e+06	3.80965e+06	4.69497e+06	3.81888e+06	6.03988e+06		3.94547e+06	4.53184e+06	4.76649e+06	3.11344e+06
40S ribosomal protein S15a OS=Homo sapiens GN=RPS15A PE=1 SV=2	2.79566e+07	2.49803e+07	2.6074e+07	2.40509e+07	1.57853e+07	2.14623e+07	2.27574e+07	1.99998e+07	2.64011e+07	2.57841e+07	1.93905e+07	2.61036e+07		2.29046e+07	2.63086e+07	2.3544e+07	2.01227e+07
Protein CYR61 OS=Homo sapiens GN=CYR61 PE=1 SV=1	19510.5	20053.5	27458.8	24662	23482.2	24027.3	19508.3	15684.7	23231.2	17386.9	19672.9	23477.8		19227.5	22065.5	20025.5	24052.3
Fumarylacetoacetate hydrolase domain-containing protein 2A OS=Homo sapiens GN=FAHD2A PE=1 SV=1	181197	158912	187193	163051	150891	165090	145374	171744	142971	151890	141413	173738		152829	175334	155109	159552
Ras-related C3 botulinum toxin substrate 2 OS=Homo sapiens GN=RAC2 PE=1 SV=1	1.22295e+06	1.28499e+06	1.30312e+06	1.1358e+06	929812	921119	1.0002e+06	1.20772e+06	1.12282e+06	1.08411e+06	1.09571e+06	1.20319e+06		1.10693e+06	1.26988e+06	1.12642e+06	990840
Prosaposin OS=Homo sapiens GN=PSAP PE=1 SV=2	8.96183e+06	1.11381e+07	1.12937e+07	1.33396e+07	1.16326e+07	9.92344e+06	9.30453e+06	9.63891e+06	8.35087e+06	9.13292e+06	8.07162e+06	1.18531e+07		9.08137e+06	1.04075e+07	9.5602e+06	1.15477e+07
ER lumen protein-retaining receptor (Fragment) OS=Homo sapiens GN=KDELR1 PE=1 SV=1	118937	130601	121412	102015	200948	166003	117686	127632	83754.7	164842	182987	167200		107952	123550	171491	150414
Matrix-remodeling-associated protein 7 OS=Homo sapiens GN=MXRA7 PE=1 SV=1	32433.5	49656.4	38968.4	41577.9	78209.6	51525.2	38111.4	45304.1	24436.1	51204.6	65672.9	43150.2		34813	39740	52548.4	55129.1
Glutaminyl-peptide cyclotransferase-like protein OS=Homo sapiens GN=QPCTL PE=1 SV=2	55831.3	55483.2	63051	53100.8	46770.8	50663.8	43883.6	52645.2	56876.8	39168.5	40947.6	82315.1		50839.2	58019.9	50919.2	50110
Cyclin-dependent kinase 1 OS=Homo sapiens GN=CDK1 PE=1 SV=3	1.53082e+07	1.52269e+07	1.56404e+07	1.05865e+07	6.84581e+06	6.75965e+06	1.33648e+07	1.12983e+07	1.62987e+07	1.02871e+07	1.07039e+07	1.23865e+07		1.35013e+07	1.53908e+07	1.10899e+07	7.88317e+06
Tapasin OS=Homo sapiens GN=TAPBP PE=1 SV=1	188343	239799	189901	225198	242801	270285	160744	211234	170631	229053	203496	214216		179605	204696	215335	245402
Cytochrome c oxidase subunit 6C OS=Homo sapiens GN=COX6C PE=1 SV=2	5.1858e+06	4.78072e+06	4.46936e+06	3.84318e+06	2.52685e+06	2.80581e+06	4.09252e+06	4.31514e+06	4.24586e+06	4.67449e+06	3.19717e+06	5.28037e+06		4.21681e+06	4.80306e+06	4.28932e+06	3.00914e+06
7-dehydrocholesterol reductase OS=Homo sapiens GN=DHCR7 PE=1 SV=1	7.168e+06	6.16563e+06	6.42922e+06	7.6842e+06	7.02841e+06	6.61945e+06	6.79706e+06	6.72937e+06	4.21255e+06	6.69408e+06	6.78853e+06	8.48487e+06		5.77582e+06	6.57422e+06	7.27842e+06	7.09729e+06
Glutathione S-transferase C-terminal domain-containing protein OS=Homo sapiens GN=GSTCD PE=1 SV=2	26582.5	16136.6	44008.7	26106.5	19540.4	22042	19240.3	16015.8	41543.9	24748	17588.1	44347.6		23393.2	26626.6	26825.2	22403.2
U1 small nuclear ribonucleoprotein A OS=Homo sapiens GN=SNRPA PE=1 SV=3	2.0603e+06	2.10175e+06	2.03426e+06	1.86983e+06	2.43971e+06	1.91456e+06	2.14207e+06	1.79083e+06	1.5581e+06	2.13368e+06	2.83758e+06	2.05067e+06		1.8148e+06	2.06525e+06	2.31557e+06	2.05938e+06
CDP-diacylglycerol--inositol 3-phosphatidyltransferase OS=Homo sapiens GN=CDIPT PE=1 SV=1	204381	165216	253399	165337	196601	185846	199471	198560	146671	156846	174637	344504		179765	204534	211317	182125
ATPase family AAA domain-containing protein 1 OS=Homo sapiens GN=ATAD1 PE=1 SV=1	419315	477671	406109	418925	392746	351381	378379	454346	321255	412350	450573	508244		380821	433282	455373	386671
Barrier-to-autointegration factor OS=Homo sapiens GN=BANF1 PE=1 SV=1	3.2105e+06	5.15011e+06	5.18573e+06	5.17568e+06	3.08419e+06	2.31712e+06	3.49125e+06	4.79807e+06	3.47869e+06	2.66016e+06	3.15846e+06	5.79903e+06		3.87693e+06	4.40961e+06	3.65241e+06	3.33185e+06
Desmocollin-3 OS=Homo sapiens GN=DSC3 PE=1 SV=3	418695	376510	451224	493331	352620	540418	334700	353534	409673	472234	485457	493033		364621	414339	483498	454700
Phosphatidate phosphatase LPIN1 OS=Homo sapiens GN=LPIN1 PE=1 SV=2	95894.7	91572.4	78873.8	95948.4	81818.5	82518.1	76784.7	72266.7	85081.5	81617.1	99968.9	98940.8		77866.3	88477	93112.3	86525.9
Cytochrome c oxidase subunit NDUFA4 OS=Homo sapiens GN=NDUFA4 PE=1 SV=1	2.78187e+06	2.64754e+06	2.873e+06	1.92446e+06	1.94458e+06	1.84651e+06	2.36456e+06	2.86617e+06	2.1291e+06	2.39858e+06	2.43368e+06	3.15944e+06		2.43454e+06	2.76591e+06	2.64206e+06	1.90471e+06
Zinc finger ZZ-type and EF-hand domain-containing protein 1 OS=Homo sapiens GN=ZZEF1 PE=1 SV=6	75896.9	61720.3	99004.9	58954.4	54388.6	46577.1	66267.4	76037.7	62890.9	49356.4	54915.9	81956.5		68177.2	77405.1	60563.2	53055.7
Histone H2B type 1-J OS=Homo sapiens GN=HIST1H2BJ PE=1 SV=3	3.28732e+08	3.1598e+08	2.47454e+08	3.06571e+08	2.33246e+08	2.86929e+08	2.40437e+08	3.02865e+08	2.41293e+08	3.63108e+08	2.7637e+08	3.79397e+08		2.59975e+08	2.9512e+08	3.36414e+08	2.73762e+08
Ras-related protein Rab-8A OS=Homo sapiens GN=RAB8A PE=1 SV=1	3.15307e+06	3.30789e+06	3.31155e+06	3.42254e+06	2.8686e+06	3.03815e+06	2.8928e+06	2.77706e+06	2.94138e+06	3.19654e+06	2.86225e+06	3.7883e+06		2.86958e+06	3.25666e+06	3.26045e+06	3.10129e+06
Sarcoplasmic/endoplasmic reticulum calcium ATPase 2 OS=Homo sapiens GN=ATP2A2 PE=1 SV=1	1.88033e+07	1.97697e+07	1.8983e+07	2.00712e+07	2.14571e+07	2.04452e+07	1.82884e+07	2.00298e+07	1.31865e+07	1.85906e+07	1.91783e+07	2.28243e+07		1.69042e+07	1.91808e+07	2.01141e+07	2.06496e+07
Inhibitor of nuclear factor kappa-B kinase-interacting protein OS=Homo sapiens GN=IKBIP PE=1 SV=1	3.03977e+06	3.18672e+06	3.30118e+06	3.76553e+06	3.97144e+06	4.0545e+06	2.61751e+06	2.9995e+06	2.80052e+06	3.23182e+06	3.07074e+06	4.0949e+06		2.80151e+06	3.17408e+06	3.43804e+06	3.92859e+06
Mth938 domain-containing protein OS=Homo sapiens GN=AAMDC PE=1 SV=1	42173	34022.3	63968	31167.3	34592.4	38120.8	54135.3	37379.5	31205.1	32571.9	32452	50463.6		39821.1	45108	37643.3	34510.2
Vesicle transport through interaction with t-SNAREs homolog 1A OS=Homo sapiens GN=VTI1A PE=1 SV=2	78128.9	84444.1	93169.6	78844.4	94397.8	69867.2	84284.6	101866	49310.8	90029.6	95383.1	83999.7		75088.3	85026	89683.3	80414.7
Elongation factor Tu, mitochondrial OS=Homo sapiens GN=TUFM PE=1 SV=2	1.49376e+07	1.49568e+07	1.46144e+07	1.72802e+07	1.57515e+07	1.64628e+07	1.22801e+07	1.38761e+07	1.32135e+07	1.43284e+07	1.38588e+07	1.70636e+07		1.31067e+07	1.48354e+07	1.50198e+07	1.64863e+07
Aminoacylase-1 OS=Homo sapiens GN=ACY1 PE=1 SV=1	648303	683058	780055	816407	854376	864212	554348	661251	650643	688474	636374	726158		620151	701650	682669	844745
Protein transport protein Sec61 subunit beta OS=Homo sapiens GN=SEC61B PE=1 SV=2	1.94777e+06	2.07682e+06	2.21601e+06	1.82555e+06	1.85156e+06	1.8904e+06	1.85973e+06	1.99183e+06	1.67395e+06	1.5464e+06	1.84845e+06	2.41466e+06		1.83716e+06	2.07732e+06	1.90398e+06	1.85565e+06
AP-2 complex subunit sigma OS=Homo sapiens GN=AP2S1 PE=1 SV=1	887231	840331	885697	865860	658443	777165	720059	759571	835972	814226	729116	937794		770388	870811	822652	762360
NADH dehydrogenase [ubiquinone] 1 subunit C2 OS=Homo sapiens GN=NDUFC2 PE=1 SV=1	200999	180574	162903	146274	186852	167719	204151	172286	116746	133656	155783	151309		160133	180825	146597	166118
Uncharacterized protein (Fragment) OS=Homo sapiens PE=4 SV=2	635076	522633	629454	655627	489959	601799	605346	460521	521240	638063	464780	669943		525731	593375	583512	578215
Calreticulin OS=Homo sapiens GN=CALR PE=1 SV=1	4.01629e+07	3.96028e+07	3.71903e+07	4.79852e+07	4.41862e+07	4.7478e+07	3.44227e+07	4.01821e+07	2.98668e+07	4.2716e+07	3.93224e+07	4.63017e+07		3.45691e+07	3.89637e+07	4.26851e+07	4.65188e+07
Secretory carrier-associated membrane protein 2 OS=Homo sapiens GN=SCAMP2 PE=1 SV=2	130068	116983	117459	113716	107269	141038	100899	97511.8	126994	147892	113429	108473		107707	121356	122085	119824
Probable tRNA pseudouridine synthase 1 OS=Homo sapiens GN=TRUB1 PE=1 SV=1	116442	119120	110453	92166.7	89017	76737.9	116390	128327	71972.7	91766.8	102210	109450		102440	115281	100878	85707.5
Methyltransferase-like protein 13 OS=Homo sapiens GN=METTL13 PE=1 SV=1	205291	189645	177791	173870	174383	170943	150977	169236	190256	187256	174042	229917		169401	190578	195683	173058
Migration and invasion enhancer 1 OS=Homo sapiens GN=MIEN1 PE=1 SV=1	44571.8	47192.6	57031.6	37122.6	51330.7	37521.8	45085.3	51270.4	36492.2	41961.1	49087.4	49261.6		43856.5	49319.3	46641.8	41505
Protein arginine N-methyltransferase 1 OS=Homo sapiens GN=PRMT1 PE=1 SV=1	1.04577e+07	1.15162e+07	1.08774e+07	8.66308e+06	1.19151e+07	1.1002e+07	9.02407e+06	1.05155e+07	9.70863e+06	9.40716e+06	1.2018e+07	9.88104e+06		9.73038e+06	1.09419e+07	1.0376e+07	1.04331e+07
NADPH:adrenodoxin oxidoreductase, mitochondrial OS=Homo sapiens GN=FDXR PE=1 SV=3	536909	595128	548393	677139	556497	562115	427733	492552	585848	535183	421097	673634		497894	559587	533461	596104
NADH dehydrogenase [ubiquinone] 1 alpha subcomplex subunit 8 OS=Homo sapiens GN=NDUFA8 PE=1 SV=3	1.16232e+06	1.2728e+06	1.40216e+06	1.00526e+06	1.0618e+06	968069	1.10053e+06	1.26341e+06	1.05111e+06	882511	948909	1.7029e+06		1.13483e+06	1.27534e+06	1.12558e+06	1.01098e+06
PCI domain-containing protein 2 OS=Homo sapiens GN=PCID2 PE=1 SV=2	135488	142204	144013	133065	127171	139544	112150	138960	125445	120974	122541	100041		125040	140520	114038	133164
Cytochrome c-type heme lyase OS=Homo sapiens GN=HCCS PE=1 SV=1	589021	591632	608600	565244	602074	635045	507797	620606	474280	487293	554744	755958		530698	596355	589016	600109
Nucleolar protein 14 OS=Homo sapiens GN=NOP14 PE=1 SV=3	139006	136978	190363	126805	105938	79246.1	130399	157111	124707	147511	153417	227309		136707	153611	172625	102107
FAS-associated death domain protein OS=Homo sapiens GN=FADD PE=1 SV=1	85425.7	86576.8	119006	85716.7	67061.4	79623.2	74919.2	90542	91699	93903.8	68711.2	112995		85362.9	95833.9	90002.9	77065.3
Stearoyl-CoA desaturase 5 OS=Homo sapiens GN=SCD5 PE=1 SV=2	33846.1	34765.5	45397	53446	63106	58284.7	32467.4	32117.2	36245.5	33108.1	36159.3	59664.2		33559.3	37661.2	41491.2	58145.2
Acetolactate synthase-like protein OS=Homo sapiens GN=ILVBL PE=1 SV=2	476944	510247	528207	496557	433938	505494	427708	439870	483697	479646	459450	630595		449795	504681	517968	477571
Hyaluronan-binding protein 2 OS=Homo sapiens GN=HABP2 PE=1 SV=1	219618	200614	195529	204356	175516	197932	174580	178346	196147	172737	162838	172001		182788	204997	169132	192194
NADH dehydrogenase [ubiquinone] 1 beta subcomplex subunit 7 OS=Homo sapiens GN=NDUFB7 PE=1 SV=4	137125	133340	139027	123013	119323	123459	103050	134109	130465	107039	101748	159533		121712	136477	120219	121917
ATP synthase-coupling factor 6, mitochondrial OS=Homo sapiens GN=ATP5J PE=1 SV=1	3.13991e+06	3.4093e+06	2.71285e+06	3.00114e+06	3.32684e+06	3.4684e+06	2.73906e+06	3.13151e+06	2.40358e+06	2.94146e+06	2.73709e+06	3.11278e+06		2.74202e+06	3.07376e+06	2.9264e+06	3.25948e+06
Electron transfer flavoprotein subunit beta OS=Homo sapiens GN=ETFB PE=1 SV=3	6.6229e+06	6.67307e+06	7.3688e+06	6.43296e+06	5.6803e+06	6.25355e+06	5.61613e+06	6.18688e+06	6.65469e+06	5.7237e+06	4.49528e+06	7.06419e+06		6.13779e+06	6.88003e+06	5.66455e+06	6.11368e+06
Keratin, type I cytoskeletal 23 OS=Homo sapiens GN=KRT23 PE=1 SV=2	2.39925e+06	2.37318e+06	2.40918e+06	2.97427e+06	2.91248e+06	2.98352e+06	1.85358e+06	2.29678e+06	2.28996e+06	2.42167e+06	2.21561e+06	2.74276e+06		2.13626e+06	2.39382e+06	2.45056e+06	2.95659e+06
Lipase maturation factor 2 OS=Homo sapiens GN=LMF2 PE=1 SV=2	112070	119739	100611	107938	99001	95755.1	113904	111109	75882.9	101255	108170	111003		98660.9	110524	106730	100769
PHD finger protein 14 OS=Homo sapiens GN=PHF14 PE=1 SV=2	188379	188936	179116	221882	148582	192143	170181	145411	183319	191160	137127	184445		165541	185422	169094	185028
Propionyl-CoA carboxylase alpha chain, mitochondrial OS=Homo sapiens GN=PCCA PE=1 SV=4	59422.9	58063.4	65132.7	63885.7	53857.9	46567.6	49977.3	62050.7	51637.7	65298	49782.5	92780.5		54303.6	60797.4	67062.2	54314.1
NADH dehydrogenase [ubiquinone] 1 beta subcomplex subunit 10 OS=Homo sapiens GN=NDUFB10 PE=1 SV=3	1.01126e+06	1.05219e+06	1.19868e+06	885011	817652	914625	910509	941229	1.06125e+06	819549	769332	1.22403e+06		968871	1.08448e+06	917263	871472
Cytochrome c oxidase subunit 5A, mitochondrial OS=Homo sapiens GN=COX5A PE=1 SV=2	6.17198e+06	5.61859e+06	5.46144e+06	5.74184e+06	4.48516e+06	4.91116e+06	4.75425e+06	5.42929e+06	5.2335e+06	6.26234e+06	4.98833e+06	6.44631e+06		5.13104e+06	5.74275e+06	5.8614e+06	5.01962e+06
Transcription factor A, mitochondrial OS=Homo sapiens GN=TFAM PE=1 SV=1	3.64445e+06	3.32074e+06	3.54134e+06	3.72053e+06	3.181e+06	3.36861e+06	2.86392e+06	3.31052e+06	3.2254e+06	3.53234e+06	3.06126e+06	4.56082e+06		3.12714e+06	3.49954e+06	3.66721e+06	3.41617e+06
Gamma-interferon-inducible protein 16 OS=Homo sapiens GN=IFI16 PE=1 SV=3	1.44938e+06	1.48019e+06	1.39351e+06	1.15799e+06	1.26823e+06	1.20813e+06	1.24494e+06	1.4848e+06	1.15494e+06	1.17759e+06	1.13721e+06	1.20643e+06		1.28763e+06	1.44058e+06	1.1734e+06	1.21062e+06
Membrane magnesium transporter 1 OS=Homo sapiens GN=MMGT1 PE=1 SV=1	74666.7	69776.2	75216.7	72205.4	107050	81933.3	90509.8	77956.8	39701.8	65510.8	84967.4	71066.1		65431.5	73178.4	73407.9	85876.1
Transmembrane protein 230 OS=Homo sapiens GN=TMEM230 PE=1 SV=1	83577.4	83026.9	88150.3	84913.5	68101	81726	78721.9	74274.4	75016	80052.2	77623.1	88545.5		75979.5	84887.5	81942.7	77892.7
39S ribosomal protein L49, mitochondrial OS=Homo sapiens GN=MRPL49 PE=1 SV=1	442593	465096	403971	438236	449628	505934	373641	419425	380828	411687	410781	461904		390792	436481	427474	463680
rRNA methyltransferase 3, mitochondrial OS=Homo sapiens GN=RNMTL1 PE=1 SV=2	38774.1	34595.6	39819	34943.8	31436.8	33944.8	35766.2	33485	32023.1	33580.1	28502.8	34469		33723.2	37660.3	32072.5	33408.8
Mitochondrial import inner membrane translocase subunit Tim13 OS=Homo sapiens GN=TIMM13 PE=1 SV=1	1.05208e+06	1.11454e+06	1.22684e+06	1.03152e+06	935765	803993	1.06942e+06	1.05077e+06	919378	681185	954220	1.31609e+06		1.01092e+06	1.12887e+06	949292	918964
NADH dehydrogenase [ubiquinone] 1 alpha subcomplex subunit 3 OS=Homo sapiens GN=NDUFA3 PE=1 SV=1	537849	456578	507720	513601	435630	492038	364581	473789	518426	453143	394374	588391		447393	499574	471994	479271
Fructose-2,6-bisphosphatase TIGAR OS=Homo sapiens GN=TIGAR PE=1 SV=1	1.27737e+06	1.28262e+06	1.27556e+06	1.57031e+06	1.46365e+06	1.44408e+06	1.07183e+06	1.08962e+06	1.28634e+06	1.33642e+06	1.1558e+06	1.38899e+06		1.1453e+06	1.27851e+06	1.28976e+06	1.49166e+06
NADH dehydrogenase [ubiquinone] iron-sulfur protein 2, mitochondrial OS=Homo sapiens GN=NDUFS2 PE=1 SV=2	1.66239e+06	1.84808e+06	1.91645e+06	1.62805e+06	1.47922e+06	1.41268e+06	1.43425e+06	1.78894e+06	1.6503e+06	1.49262e+06	1.46427e+06	2.16147e+06		1.61781e+06	1.80572e+06	1.67793e+06	1.504e+06
Aldehyde dehydrogenase family 1 member A3 OS=Homo sapiens GN=ALDH1A3 PE=1 SV=2	2.93264e+07	3.14148e+07	3.06441e+07	3.12031e+07	3.90395e+07	3.67962e+07	2.78169e+07	2.88516e+07	2.53091e+07	2.73089e+07	3.25871e+07	2.78303e+07		2.72847e+07	3.04495e+07	2.91489e+07	3.55223e+07
Protein DPCD OS=Homo sapiens GN=DPCD PE=1 SV=2	263196	280226	333792	228062	262070	242245	267519	267615	247464	195377	243096	336966		260691	290907	252007	243730
Vacuolar ATPase assembly integral membrane protein VMA21 OS=Homo sapiens GN=VMA21 PE=1 SV=1	50617.1	28485.2	47277	58198.2	24947.1	42516.9	35395.2	29191.1	47544.1	47879.7	24782.8	65536.5		36623.8	40849.7	42683.7	39521.2
Dolichyl-diphosphooligosaccharide--protein glycosyltransferase 48 kDa subunit OS=Homo sapiens GN=DDOST PE=1 SV=4	1.10462e+07	1.16894e+07	1.08774e+07	1.14447e+07	1.0639e+07	1.07061e+07	1.00377e+07	1.15597e+07	8.72438e+06	1.21566e+07	1.08022e+07	1.3855e+07		1.00409e+07	1.11989e+07	1.2208e+07	1.09239e+07
Signal peptidase complex catalytic subunit SEC11A OS=Homo sapiens GN=SEC11A PE=1 SV=1	1.11731e+06	1.36221e+06	1.2485e+06	1.11596e+06	1.46368e+06	1.16345e+06	1.14682e+06	1.52783e+06	782125	1.02774e+06	1.40797e+06	1.5477e+06		1.11075e+06	1.23861e+06	1.30834e+06	1.23865e+06
Epsin-1 OS=Homo sapiens GN=EPN1 PE=1 SV=2	447749	438959	474131	414793	407568	361225	391025	407541	422003	449061	487459	476980		406659	453370	470885	393795
39S ribosomal protein L3, mitochondrial OS=Homo sapiens GN=MRPL3 PE=1 SV=1	1.12675e+06	1.15713e+06	1.26055e+06	1.13588e+06	908655	1.0374e+06	942690	1.02811e+06	1.22454e+06	1.05312e+06	907265	1.38817e+06		1.05875e+06	1.18011e+06	1.09872e+06	1.02304e+06
Ras-related protein Rab-14 OS=Homo sapiens GN=RAB14 PE=1 SV=4	8.13799e+06	8.64167e+06	8.54441e+06	8.38465e+06	8.81256e+06	8.96908e+06	7.71583e+06	7.83964e+06	7.17406e+06	7.51312e+06	7.98439e+06	8.5988e+06		7.57091e+06	8.43851e+06	8.01986e+06	8.71857e+06
NADH dehydrogenase [ubiquinone] iron-sulfur protein 8, mitochondrial OS=Homo sapiens GN=NDUFS8 PE=1 SV=1	758898	895881	897105	773723	732120	693326	725230	836019	726782	667723	723952	1.00714e+06		760966	848058	786682	732322
Anoctamin-10 OS=Homo sapiens GN=ANO10 PE=1 SV=2	237615	298649	322342	292534	350031	295485	251935	315031	208307	248616	280491	348423		254750	283868	289636	311606
NADH dehydrogenase [ubiquinone] 1 beta subcomplex subunit 4 OS=Homo sapiens GN=NDUFB4 PE=1 SV=3	681736	710645	655309	678483	619975	691297	517242	635048	698815	670758	596031	792725		612286	682190	681793	662510
Thioredoxin domain-containing protein 17 OS=Homo sapiens GN=TXNDC17 PE=1 SV=1	5.8064e+06	6.05165e+06	6.41281e+06	5.88096e+06	5.06279e+06	4.16222e+06	5.46943e+06	4.91151e+06	6.07598e+06	4.96235e+06	4.94654e+06	5.27217e+06		5.46501e+06	6.08522e+06	5.05816e+06	4.98564e+06
Cystatin-B OS=Homo sapiens GN=CSTB PE=1 SV=2	1.42448e+06	2.19286e+06	1.86667e+06	1.04382e+06	1.42483e+06	1.16568e+06	1.48799e+06	1.67765e+06	1.69263e+06	1.67603e+06	1.25377e+06	1.58867e+06		1.61667e+06	1.79988e+06	1.49455e+06	1.20131e+06
Farnesyl pyrophosphate synthase OS=Homo sapiens GN=FDPS PE=1 SV=4	1.38001e+07	1.43358e+07	1.35942e+07	1.29127e+07	1.38927e+07	1.42617e+07	1.22099e+07	1.3693e+07	1.16584e+07	1.35841e+07	1.27992e+07	1.17629e+07		1.24916e+07	1.39066e+07	1.26934e+07	1.3677e+07
Laminin subunit gamma-2 OS=Homo sapiens GN=LAMC2 PE=1 SV=2	1.58443e+07	1.50491e+07	1.54826e+07	9.53652e+06	6.88233e+06	8.02657e+06	1.25298e+07	1.71336e+07	1.24705e+07	8.88135e+06	9.33939e+06	1.19222e+07		1.38854e+07	1.54552e+07	9.96288e+06	8.07641e+06
Translational activator of cytochrome c oxidase 1 OS=Homo sapiens GN=TACO1 PE=1 SV=1	248750	244964	250666	262053	227435	240866	230506	259961	185003	243900	226158	252331		222975	248116	240546	243038
Conserved oligomeric Golgi complex subunit 6 OS=Homo sapiens GN=COG6 PE=1 SV=2	210125	226074	229332	189959	172018	185279	174155	247022	183808	176626	172112	276337		199226	221682	203283	182258
Cytoplasmic phosphatidylinositol transfer protein 1 OS=Homo sapiens GN=PITPNC1 PE=1 SV=3	57952.3	75379.2	51660.5	55687.6	49381.4	48427.9	53184	56904.1	54159.7	49241.8	55603.5	60486.9		54726.8	60882.7	54916.1	51066.9
Fatty acid desaturase 2 OS=Homo sapiens GN=FADS2 PE=1 SV=1	2.06455e+06	2.54779e+06	2.24925e+06	2.14765e+06	1.55522e+06	1.74465e+06	2.14582e+06	1.82899e+06	2.18959e+06	2.14032e+06	2.08524e+06	2.83823e+06		2.04828e+06	2.27864e+06	2.3311e+06	1.79951e+06
Alternative protein MKKS OS=Homo sapiens GN=MKKS PE=1 SV=1	233486	279319	298438	246015	227459	263936	219876	257773	249947	211210	209864	306041		241966	268992	238494	245351
Nicotinamide N-methyltransferase OS=Homo sapiens GN=NNMT PE=1 SV=1	163132	128619	153594	100085	114656	104980	105014	154996	144212	92277.4	82741.2	131831		132899	147709	100218	106404
Protein FAM210A OS=Homo sapiens GN=FAM210A PE=1 SV=2	123932	120125	137609	162849	102160	135451	107960	102764	134609	124639	99241.7	179107		114304	127005	130363	131104
Endothelial protein C receptor OS=Homo sapiens GN=PROCR PE=1 SV=1	281283	250449	306381	329816	202043	198900	236934	265658	250040	289833	236066	372550		250603	278425	294299	236655
Beta-1,4-galactosyltransferase 7 OS=Homo sapiens GN=B4GALT7 PE=1 SV=1	190760	163483	214063	216498	128274	153131	180436	142789	188963	204862	136762	249080		169485	188293	191097	162014
Angiopoietin-related protein 4 OS=Homo sapiens GN=ANGPTL4 PE=1 SV=2	296173	351278	341567	267199	165597	209474	311887	239921	346474	165307	246112	297911		295968	328769	229705	210058
10 kDa heat shock protein, mitochondrial OS=Homo sapiens GN=HSPE1 PE=1 SV=2	3.2303e+07	3.25457e+07	2.85666e+07	3.49934e+07	3.13218e+07	3.68483e+07	2.92688e+07	2.6934e+07	2.78211e+07	3.38422e+07	2.94838e+07	3.29664e+07		2.79916e+07	3.10836e+07	3.20409e+07	3.43097e+07
Four and a half LIM domains protein 1 (Fragment) OS=Homo sapiens GN=FHL1 PE=1 SV=1	1.45157e+06	1.34196e+06	1.42324e+06	901830	1.69187e+06	858733	1.3885e+06	1.74728e+06	837120	930811	1.60309e+06	1.51334e+06		1.26638e+06	1.40481e+06	1.31196e+06	1.09425e+06
Putative oxidoreductase GLYR1 OS=Homo sapiens GN=GLYR1 PE=1 SV=3	329426	336248	371314	316007	310873	287597	279317	352833	306056	277982	295551	387255		311283	345186	316870	304570
Citrate synthase, mitochondrial OS=Homo sapiens GN=CS PE=1 SV=2	1.27355e+07	1.25873e+07	1.10261e+07	1.27733e+07	1.13966e+07	1.14841e+07	1.07803e+07	1.12298e+07	1.07247e+07	1.24344e+07	1.09942e+07	1.21636e+07		1.09093e+07	1.20909e+07	1.18472e+07	1.18684e+07
Inorganic pyrophosphatase 2, mitochondrial OS=Homo sapiens GN=PPA2 PE=1 SV=2	2.39301e+06	2.37014e+06	2.41997e+06	2.54774e+06	2.31532e+06	2.52333e+06	1.89962e+06	2.28778e+06	2.32244e+06	2.18004e+06	1.94606e+06	2.49655e+06		2.1611e+06	2.39429e+06	2.19611e+06	2.45988e+06
Fatty acid synthase OS=Homo sapiens GN=FASN PE=1 SV=3	1.09627e+08	1.08606e+08	1.1264e+08	9.52875e+07	9.07591e+07	9.18894e+07	9.20427e+07	1.06727e+08	1.00393e+08	1.15919e+08	1.08499e+08	1.14785e+08		9.95381e+07	1.10278e+08	1.1302e+08	9.26255e+07
Mitochondrial ribonuclease P protein 1 OS=Homo sapiens GN=TRMT10C PE=1 SV=2	2.55443e+06	2.61054e+06	2.70219e+06	2.75896e+06	2.44461e+06	2.50263e+06	2.09847e+06	2.43368e+06	2.59487e+06	2.30065e+06	2.36173e+06	3.31311e+06		2.36643e+06	2.62168e+06	2.62083e+06	2.56518e+06
Ras-related protein Rab-3D OS=Homo sapiens GN=RAB3D PE=1 SV=1	411334	431273	508468	428173	442110	418602	375196	460963	383875	340653	363208	500258		404922	448473	395568	429520
CDGSH iron-sulfur domain-containing protein 2 OS=Homo sapiens GN=CISD2 PE=1 SV=1	1.22178e+06	1.25e+06	1.37381e+06	1.22264e+06	1.13901e+06	1.22808e+06	1.18808e+06	1.31048e+06	991988	1.07418e+06	1.12661e+06	1.51954e+06		1.15592e+06	1.2802e+06	1.22515e+06	1.19587e+06
Lysosomal alpha-glucosidase OS=Homo sapiens GN=GAA PE=1 SV=4	688036	665718	794035	704575	579025	619058	553805	688373	702324	607644	433713	666114		644525	713806	559930	632099
Adipocyte plasma membrane-associated protein OS=Homo sapiens GN=APMAP PE=1 SV=2	5.45374e+06	5.52541e+06	5.44685e+06	6.46155e+06	6.54181e+06	7.00675e+06	4.60517e+06	5.51205e+06	4.76618e+06	6.51943e+06	5.55378e+06	6.94988e+06		4.94588e+06	5.47522e+06	6.31333e+06	6.66577e+06
39S ribosomal protein L18, mitochondrial OS=Homo sapiens GN=MRPL18 PE=1 SV=1	489392	503189	560697	509619	387985	424894	388021	454805	577076	429514	383877	688823		466987	516859	484275	437973
Kinetochore protein Spc25 OS=Homo sapiens GN=SPC25 PE=1 SV=1	164554	182520	182068	135419	116548	108085	149203	162032	166867	143821	154188	159071		159190	176178	152226	119485
HIG1 domain family member 1A, mitochondrial OS=Homo sapiens GN=HIGD1A PE=1 SV=1	284594	249179	317031	214844	190797	181097	218631	199654	380723	215697	198362	324397		255192	282236	240322	195075
Uncharacterized protein (Fragment) OS=Homo sapiens PE=4 SV=1	130090	106776	102310	153493	93443.7	95315.9	118162	95524	93116.5	126470	105474	149059		101673	112429	125747	110986
Histone H3.3 OS=Homo sapiens GN=H3F3A PE=1 SV=2	121821	155537	153466	100672	128786	131294	145851	157473	93652.4	176462	142883	178007		129086	142732	164951	119401
28S ribosomal protein S30, mitochondrial OS=Homo sapiens GN=MRPS30 PE=1 SV=2	515215	567186	470665	541164	516690	552904	473525	476123	451287	520086	479925	497121		466844	516189	498774	536706
NADH dehydrogenase [ubiquinone] 1 beta subcomplex subunit 9 OS=Homo sapiens GN=NDUFB9 PE=1 SV=3	503332	529359	579666	488694	484500	485994	446890	488020	524139	441893	424297	598329		485320	536530	482291	486393
Epidermal growth factor receptor substrate 15 OS=Homo sapiens GN=EPS15 PE=1 SV=2	247379	248912	346086	206921	157631	151390	215106	267582	274035	188249	163384	253744		250787	277245	198357	170287
Acetyl-coenzyme A synthetase, cytoplasmic OS=Homo sapiens GN=ACSS2 PE=1 SV=1	6.10801e+06	6.23738e+06	6.64542e+06	5.75286e+06	6.80187e+06	6.39922e+06	5.05776e+06	7.01843e+06	5.28196e+06	7.02836e+06	7.03061e+06	7.56974e+06		5.72354e+06	6.32618e+06	7.20515e+06	6.30299e+06
Adenine phosphoribosyltransferase OS=Homo sapiens GN=APRT PE=1 SV=2	5.32573e+06	5.4742e+06	5.50611e+06	5.4458e+06	5.56963e+06	5.52609e+06	4.7416e+06	5.23507e+06	4.79075e+06	5.0596e+06	4.76239e+06	5.03377e+06		4.91757e+06	5.43477e+06	4.95007e+06	5.5136e+06
60S ribosomal protein L26-like 1 OS=Homo sapiens GN=RPL26L1 PE=1 SV=1	727359	919437	690146	619535	978044	826142	830127	868909	474196	753956	930767	612506		699346	772806	754685	794010
Ubiquitin-conjugating enzyme E2 N OS=Homo sapiens GN=UBE2N PE=1 SV=1	8.30468e+06	8.90533e+06	8.89051e+06	8.17316e+06	7.76514e+06	7.76568e+06	7.50325e+06	8.12514e+06	7.99726e+06	8.29503e+06	7.78547e+06	8.45427e+06		7.87059e+06	8.69561e+06	8.17322e+06	7.89901e+06
DNA topoisomerase 2-alpha OS=Homo sapiens GN=TOP2A PE=1 SV=3	2.2575e+06	2.30617e+06	2.48698e+06	1.79575e+06	1.55319e+06	1.78007e+06	1.96675e+06	2.37535e+06	2.05687e+06	1.86002e+06	2.16596e+06	2.5579e+06		2.12599e+06	2.34818e+06	2.17612e+06	1.70596e+06
Adaptin ear-binding coat-associated protein 2 OS=Homo sapiens GN=NECAP2 PE=1 SV=1	353829	318457	321730	357819	283558	326227	323019	270174	308319	343337	271355	323959		299657	330962	311351	321077
ATP synthase subunit epsilon, mitochondrial OS=Homo sapiens GN=ATP5E PE=1 SV=2	2.91601e+06	2.70877e+06	3.21337e+06	3.78855e+06	2.21949e+06	2.21926e+06	2.66995e+06	2.10608e+06	3.35058e+06	2.88153e+06	2.10157e+06	3.85518e+06		2.66092e+06	2.93882e+06	2.85806e+06	2.65244e+06
Protein disulfide-isomerase TMX3 OS=Homo sapiens GN=TMX3 PE=1 SV=2	1.43317e+06	1.54937e+06	1.53939e+06	1.4168e+06	1.63349e+06	1.62242e+06	1.29191e+06	1.66082e+06	1.18347e+06	1.42308e+06	1.5929e+06	1.74513e+06		1.36428e+06	1.50637e+06	1.58154e+06	1.55428e+06
Magnesium transporter protein 1 OS=Homo sapiens GN=MAGT1 PE=1 SV=1	1.35145e+06	1.3508e+06	1.50069e+06	1.52399e+06	1.37957e+06	1.39416e+06	1.24127e+06	1.40152e+06	1.17182e+06	1.46196e+06	1.29604e+06	1.88528e+06		1.26797e+06	1.39925e+06	1.52866e+06	1.43113e+06
Ribosomal protein S6 kinase beta-2 OS=Homo sapiens GN=RPS6KB2 PE=1 SV=2	42848.9	53554.4	42921.6	38822.1	40968.2	37710.7	42100.2	53816.6	32350.5	37068	43932.2	55921		41849.8	46181.7	44990.3	39143.8
Protein YIPF5 OS=Homo sapiens GN=YIPF5 PE=1 SV=1	365573	381648	441078	370462	390663	438012	403361	390673	290740	361410	380574	458409		357825	394806	398013	398729
Ceramide synthase 2 OS=Homo sapiens GN=CERS2 PE=1 SV=1	492971	502745	517303	416204	448259	395909	481984	514564	385017	406885	491503	593637		457071	504241	491480	419576
Succinyl-CoA ligase [ADP/GDP-forming] subunit alpha, mitochondrial OS=Homo sapiens GN=SUCLG1 PE=1 SV=4	2.1272e+06	2.31893e+06	2.26385e+06	2.22727e+06	2.07969e+06	2.16954e+06	1.8599e+06	2.26205e+06	1.97922e+06	2.0896e+06	2.00694e+06	2.65419e+06		2.02688e+06	2.23519e+06	2.23277e+06	2.15798e+06
Transmembrane protein 41B OS=Homo sapiens GN=TMEM41B PE=1 SV=1	170287	196287	224522	175034	165042	152472	189862	173039	170386	172060	182046	262744		177557	195784	201898	163921
Actin-related protein 2/3 complex subunit 4 OS=Homo sapiens GN=ARPC4-TTLL3 PE=3 SV=1	9.85187e+06	9.9931e+06	1.00043e+07	9.95595e+06	1.07345e+07	1.12658e+07	8.69462e+06	8.81781e+06	9.58359e+06	9.57686e+06	9.29174e+06	8.5694e+06		9.0236e+06	9.94953e+06	9.13601e+06	1.06384e+07
Mitochondrial carrier homolog 2 OS=Homo sapiens GN=MTCH2 PE=1 SV=1	1.31561e+06	1.26521e+06	1.53183e+06	1.56033e+06	1.36428e+06	1.49937e+06	1.19128e+06	1.37093e+06	1.16609e+06	1.42262e+06	1.23406e+06	1.82121e+06		1.23952e+06	1.36616e+06	1.4732e+06	1.47234e+06
Probable phospholipid-transporting ATPase IF OS=Homo sapiens GN=ATP11B PE=1 SV=2	37845.1	42683.5	53897.2	35868.5	34349.5	30951.7	38646.6	44017.5	38227.3	34287.5	35787	64414.5		40213.3	44321.2	42915.6	33659.4
Tyrosine-protein kinase BAZ1B OS=Homo sapiens GN=BAZ1B PE=1 SV=2	582276	581433	621304	565797	455102	436203	550830	599035	476147	549147	565968	753761		539598	594717	616460	482487
Keratin, type I cytoskeletal 19 OS=Homo sapiens GN=KRT19 PE=1 SV=4	2.91999e+08	2.79255e+08	2.75202e+08	3.54858e+08	3.19881e+08	3.51313e+08	2.32086e+08	2.54251e+08	2.84499e+08	3.34194e+08	2.49312e+08	2.68693e+08		2.56054e+08	2.82062e+08	2.81838e+08	3.41648e+08
Calnexin OS=Homo sapiens GN=CANX PE=1 SV=2	5.42918e+07	5.38558e+07	4.75249e+07	5.33014e+07	5.4311e+07	5.67456e+07	5.33196e+07	5.69819e+07	3.42556e+07	5.43165e+07	5.50973e+07	5.84127e+07		4.70383e+07	5.1796e+07	5.59143e+07	5.47671e+07
Mitochondrial 2-oxoglutarate/malate carrier protein OS=Homo sapiens GN=SLC25A11 PE=1 SV=3	1.91063e+06	1.86811e+06	2.24474e+06	2.0675e+06	1.72047e+06	1.54962e+06	1.5979e+06	1.88888e+06	1.98821e+06	1.89556e+06	1.63518e+06	2.80391e+06		1.81721e+06	2.001e+06	2.056e+06	1.76647e+06
Sorting and assembly machinery component 50 homolog OS=Homo sapiens GN=SAMM50 PE=1 SV=3	1.64433e+06	1.69312e+06	1.96412e+06	1.32909e+06	1.25058e+06	1.19616e+06	1.44775e+06	1.7927e+06	1.57827e+06	1.20435e+06	1.17314e+06	1.84035e+06		1.60003e+06	1.76177e+06	1.3751e+06	1.25743e+06
3-ketoacyl-CoA thiolase, mitochondrial OS=Homo sapiens GN=ACAA2 PE=1 SV=2	378168	396959	400072	498264	543816	540198	320308	357530	393159	424295	421042	513049		355754	391612	450869	527013
Pyrroline-5-carboxylate reductase 1, mitochondrial OS=Homo sapiens GN=PYCR1 PE=1 SV=2	212306	174646	183725	203443	194509	168382	179504	196727	144624	202315	168763	245390		172210	189567	203105	188174
E3 ubiquitin-protein ligase ARIH2 OS=Homo sapiens GN=ARIH2 PE=1 SV=1	95436.1	94354	97003.8	82830.2	88207.4	38698.2	96332.5	87179.5	78007.5	57597.3	76073.1	178794		86850.9	95591.8	92185.4	65633.9
Mannosyl-oligosaccharide glucosidase OS=Homo sapiens GN=MOGS PE=1 SV=5	2.87911e+06	2.89916e+06	3.08477e+06	3.36889e+06	2.85339e+06	3.2022e+06	2.58808e+06	2.92647e+06	2.54997e+06	2.67001e+06	2.53059e+06	3.81872e+06		2.68299e+06	2.95292e+06	2.95495e+06	3.134e+06
Regulation of nuclear pre-mRNA domain-containing protein 1A OS=Homo sapiens GN=RPRD1A PE=1 SV=1	320731	325785	362017	309359	271174	303675	294337	303943	317443	310208	280586	323298		305094	335686	304164	294244
Adenylate kinase 4, mitochondrial OS=Homo sapiens GN=AK4 PE=1 SV=1	1.72307e+06	1.75119e+06	1.67803e+06	2.27335e+06	2.45395e+06	2.53574e+06	1.51789e+06	1.6045e+06	1.56188e+06	1.7335e+06	1.75792e+06	2.02466e+06		1.56103e+06	1.71717e+06	1.8341e+06	2.41849e+06
Trifunctional enzyme subunit beta, mitochondrial OS=Homo sapiens GN=HADHB PE=1 SV=3	8.10945e+06	7.90523e+06	8.10108e+06	1.05285e+07	9.29199e+06	9.51972e+06	6.71262e+06	7.6348e+06	7.61385e+06	8.1043e+06	6.85511e+06	9.74397e+06		7.30743e+06	8.03803e+06	8.14996e+06	9.76563e+06
Inosine triphosphate pyrophosphatase OS=Homo sapiens GN=ITPA PE=1 SV=2	638137	618613	663138	594543	505656	461518	565576	581469	598160	528693	512948	646399		581583	639704	559662	517697
Schlafen family member 5 OS=Homo sapiens GN=SLFN5 PE=1 SV=1	69729.7	68490	70409.5	53194.4	62255.8	57599.6	61502.7	68152.2	60522.7	50173.3	57072.8	58908.6		63304	69538.5	55253.5	57564.5
78 kDa glucose-regulated protein OS=Homo sapiens GN=HSPA5 PE=1 SV=2	1.92338e+08	1.73845e+08	1.72054e+08	1.91786e+08	1.63816e+08	1.83206e+08	1.42595e+08	2.05911e+08	1.47888e+08	1.91883e+08	1.83663e+08	2.14076e+08		1.63144e+08	1.79183e+08	1.96129e+08	1.79214e+08
Transforming growth factor beta-1 OS=Homo sapiens GN=TGFB1 PE=1 SV=2	318270	297705	305428	375729	375164	395790	262750	290980	285820	390128	310900	416921		279576	307018	369794	382109
Pyruvate dehydrogenase E1 component subunit alpha, somatic form, mitochondrial OS=Homo sapiens GN=PDHA1 PE=1 SV=3	3.62343e+06	3.82798e+06	4.02721e+06	4.21003e+06	3.74957e+06	3.79499e+06	3.27691e+06	3.59414e+06	3.58697e+06	3.51309e+06	3.22021e+06	4.6734e+06		3.48281e+06	3.82265e+06	3.7532e+06	3.91284e+06
Tumor suppressor candidate 3 OS=Homo sapiens GN=TUSC3 PE=1 SV=1	59654.5	81584.1	77730.8	59567.4	49865.6	51890.4	61618.8	74473.8	62348.7	50052.1	49373.5	91749.4		65894.3	72323.7	60978	53616.6
AP-1 complex subunit sigma-1A OS=Homo sapiens GN=AP1S1 PE=1 SV=1	851940	949863	1.03063e+06	885638	857701	924472	747580	917476	920259	840645	862945	1.09379e+06		857803	941293	925785	888850
Protein S100-A10 OS=Homo sapiens GN=S100A10 PE=1 SV=2	7.51199e+07	6.75476e+07	5.9968e+07	7.07802e+07	6.80511e+07	9.46846e+07	5.94667e+07	6.10555e+07	6.3447e+07	8.23025e+07	5.83868e+07	5.90196e+07		6.13013e+07	6.72607e+07	6.57014e+07	7.69736e+07
MOB kinase activator 3A OS=Homo sapiens GN=MOB3A PE=1 SV=1	328068	361930	284891	270217	307035	315492	309180	341533	242769	379431	366622	344497		294858	323412	363228	296914
Transcription initiation factor IIE subunit beta OS=Homo sapiens GN=GTF2E2 PE=1 SV=1	111571	128923	133725	109601	106262	126178	118502	101465	121274	116732	115130	127812		113398	124365	119762	113691
TraB domain-containing protein OS=Homo sapiens GN=TRABD PE=1 SV=1	111442	110431	98155.7	104598	91408	104241	92398.9	93345.3	106208	96177.4	103042	123137		97119.3	106500	106863	99888.4
Serpin B8 OS=Homo sapiens GN=SERPINB8 PE=1 SV=2	517004	548203	562317	521120	670030	545976	412333	531682	551889	427642	610978	669508		494596	542174	559269	575531
Ubiquinol-cytochrome-c reductase complex assembly factor 1 OS=Homo sapiens GN=UQCC1 PE=1 SV=3	342074	374106	413098	345079	388031	330546	318691	395267	318759	317983	368543	553254		342432	375309	401734	353731
ATP-binding cassette sub-family D member 3 OS=Homo sapiens GN=ABCD3 PE=1 SV=1	1.27741e+06	1.26059e+06	1.239e+06	1.32955e+06	1.17279e+06	1.27406e+06	1.06861e+06	1.20246e+06	1.18024e+06	1.23641e+06	1.02799e+06	1.29309e+06		1.14891e+06	1.2589e+06	1.18012e+06	1.25711e+06
LYR motif-containing protein 4 OS=Homo sapiens GN=LYRM4 PE=1 SV=1	149726	139798	119421	200387	176176	178076	110933	131072	130743	139848	137011	170494		123879	135714	148380	184561
Vesicle-associated membrane protein-associated protein A OS=Homo sapiens GN=VAPA PE=1 SV=3	9.04872e+06	8.77747e+06	8.4643e+06	9.60236e+06	9.27887e+06	1.03854e+07	9.10509e+06	8.09656e+06	6.94001e+06	8.78892e+06	8.54692e+06	7.98068e+06		7.998e+06	8.76024e+06	8.43195e+06	9.74462e+06
Galectin-3-binding protein OS=Homo sapiens GN=LGALS3BP PE=1 SV=1	627596	633420	681894	683755	773554	634440	547845	565378	666093	596463	475162	674208		590895	647187	575979	694908
CD44 antigen OS=Homo sapiens GN=CD44 PE=1 SV=3	5.74674e+06	5.51611e+06	5.47372e+06	5.09169e+06	4.77018e+06	4.95055e+06	4.8188e+06	6.10307e+06	4.4906e+06	4.77984e+06	4.98191e+06	5.22991e+06		5.0925e+06	5.57758e+06	4.99384e+06	4.93571e+06
Protein S100-A14 OS=Homo sapiens GN=S100A14 PE=1 SV=1	9.76456e+06	9.54668e+06	8.82974e+06	8.89362e+06	8.91383e+06	9.05049e+06	8.08649e+06	9.74217e+06	7.96225e+06	8.04102e+06	7.20207e+06	8.86955e+06		8.5602e+06	9.37169e+06	8.0086e+06	8.95238e+06
Ribosomal protein S6 kinase alpha-3 OS=Homo sapiens GN=RPS6KA3 PE=1 SV=1	316438	306496	342471	306557	296616	282844	285214	312349	284208	275594	291690	345512		293640	321449	302843	295178
DnaJ homolog subfamily B member 14 OS=Homo sapiens GN=DNAJB14 PE=1 SV=1	96365	109799	105770	104523	128220	103057	100385	105902	80329.8	85419.4	106687	125354		94874.7	103823	104537	111365
NADH dehydrogenase [ubiquinone] iron-sulfur protein 7, mitochondrial OS=Homo sapiens GN=NDUFS7 PE=1 SV=3	814866	759850	1.05095e+06	812965	762942	848083	717721	733605	943471	823763	656293	1.13409e+06		791982	866559	849537	807236
Derlin-1 OS=Homo sapiens GN=DERL1 PE=1 SV=1	278098	265188	282130	283630	157839	174421	276686	238097	241241	190798	187174	347880		251419	275043	231606	198391
Acyl-protein thioesterase 2 OS=Homo sapiens GN=LYPLA2 PE=1 SV=1	4.21236e+06	4.50775e+06	4.32716e+06	4.88772e+06	4.27511e+06	4.47616e+06	3.82266e+06	3.89463e+06	4.21578e+06	4.23075e+06	3.71063e+06	4.44655e+06		3.97408e+06	4.3474e+06	4.11746e+06	4.53928e+06
Protein XRP2 OS=Homo sapiens GN=RP2 PE=1 SV=4	126558	131007	143135	102882	132403	123825	120946	144664	103658	105592	131192	146391		121951	133386	126576	119037
Core histone macro-H2A.1 OS=Homo sapiens GN=H2AFY PE=1 SV=4	1.73772e+07	1.62385e+07	1.48627e+07	1.75195e+07	1.53891e+07	1.71039e+07	1.31926e+07	1.73772e+07	1.3981e+07	1.59349e+07	1.52667e+07	1.86909e+07		1.4744e+07	1.61265e+07	1.65669e+07	1.66447e+07
Elongation of very long chain fatty acids protein 1 OS=Homo sapiens GN=ELOVL1 PE=1 SV=1	94879.9	94873.8	101778	86949	95517	87921.5	95907.9	99695.5	73235.1	71336.1	99852.1	125236		88800.7	97123.7	96264.4	90049.3
ADP-ribosylation factor 3 OS=Homo sapiens GN=ARF3 PE=1 SV=2	1.09201e+07	1.22725e+07	1.19429e+07	1.01889e+07	1.33989e+07	1.27919e+07	1.06586e+07	1.17575e+07	9.77704e+06	1.07645e+07	1.26281e+07	1.26809e+07		1.07006e+07	1.16974e+07	1.19902e+07	1.20424e+07
NADH dehydrogenase [ubiquinone] 1 beta subcomplex subunit 1 OS=Homo sapiens GN=NDUFB1 PE=1 SV=1	129847	176847	166735	125675	121031	161402	108642	160236	168846	108160	126869	197631		143246	156442	139452	134902
Hepatocyte growth factor receptor OS=Homo sapiens GN=MET PE=1 SV=4	47014.4	57908.2	56561.1	51236.9	43212.6	37492.1	48815.6	46098	52554.5	44782.9	31894.2	58658.8		49085.1	53599.8	43757.5	43622.6
Transmembrane and coiled-coil domain-containing protein 1 OS=Homo sapiens GN=TMCO1 PE=1 SV=1	1.62145e+06	1.55423e+06	1.59552e+06	2.01941e+06	1.44663e+06	1.59564e+06	1.81362e+06	1.34047e+06	1.27093e+06	1.75454e+06	1.44728e+06	2.27489e+06		1.45649e+06	1.59016e+06	1.79429e+06	1.67047e+06
Voltage-dependent anion-selective channel protein 2 OS=Homo sapiens GN=VDAC2 PE=1 SV=2	1.41456e+07	1.50106e+07	1.47699e+07	1.78809e+07	1.60358e+07	1.68695e+07	1.35608e+07	1.33881e+07	1.32749e+07	1.52496e+07	1.34557e+07	1.74947e+07		1.34074e+07	1.46375e+07	1.53117e+07	1.6912e+07
Transmembrane protein 109 OS=Homo sapiens GN=TMEM109 PE=1 SV=1	853304	855638	867279	842925	763278	801769	844571	807961	713165	775530	667975	989496		786573	858719	800309	801999
Ras-related protein Rab-43 OS=Homo sapiens GN=RAB43 PE=1 SV=1	257647	234986	293704	243532	182204	182782	249660	248949	220097	213655	197836	319569		239161	261011	238156	200916
Dolichyl-diphosphooligosaccharide--protein glycosyltransferase subunit STT3B OS=Homo sapiens GN=STT3B PE=1 SV=1	3.12372e+06	3.18268e+06	3.24966e+06	3.32667e+06	2.91164e+06	3.03999e+06	2.98294e+06	3.35029e+06	2.48966e+06	3.20617e+06	3.02506e+06	4.349e+06		2.91937e+06	3.18494e+06	3.48099e+06	3.08797e+06
Aldehyde dehydrogenase X, mitochondrial OS=Homo sapiens GN=ALDH1B1 PE=1 SV=3	1.62102e+06	1.55189e+06	1.55458e+06	1.78951e+06	1.67548e+06	1.83974e+06	1.44415e+06	1.47631e+06	1.41269e+06	1.39071e+06	1.24179e+06	1.70645e+06		1.44415e+06	1.57551e+06	1.43371e+06	1.76689e+06
Proline-serine-threonine phosphatase-interacting protein 2 OS=Homo sapiens GN=PSTPIP2 PE=1 SV=4	383728	344907	404468	350632	345056	368718	339931	374781	323952	301997	286161	302961		345581	376880	296938	354660
Very-long-chain enoyl-CoA reductase OS=Homo sapiens GN=TECR PE=1 SV=1	2.4627e+06	2.48986e+06	2.58211e+06	2.27573e+06	3.12297e+06	2.45112e+06	2.62628e+06	2.78644e+06	1.66817e+06	2.36842e+06	2.93812e+06	2.82817e+06		2.30256e+06	2.51104e+06	2.69988e+06	2.59229e+06
Tyrosine-protein phosphatase non-receptor type 1 OS=Homo sapiens GN=PTPN1 PE=1 SV=1	7.27744e+06	7.5816e+06	7.52151e+06	8.89306e+06	1.08603e+07	1.11538e+07	6.73034e+06	7.63752e+06	6.22785e+06	8.26902e+06	9.61109e+06	9.92842e+06		6.84084e+06	7.45902e+06	9.24065e+06	1.02511e+07
Cysteine-rich protein 2 OS=Homo sapiens GN=CRIP2 PE=1 SV=1	838772	845309	889977	681101	932260	568564	799178	909241	670651	617307	714079	734053		786937	857721	686528	712048
Interleukin-1 alpha OS=Homo sapiens GN=IL1A PE=1 SV=1	367053	422400	422194	298044	243867	272857	353247	449107	318697	223566	400175	350838		369773	403015	315443	270680
Amyloid-like protein 2 OS=Homo sapiens GN=APLP2 PE=1 SV=2	70411.4	54513.9	42479.3	45264.7	50439.1	71046.2	47441.4	57542.1	46138.1	37660.7	55810.1	43900.1		50126.6	54631.4	45187.9	54536.8
Splicing factor 1 (Fragment) OS=Homo sapiens GN=SF1 PE=1 SV=1	132407	123389	139049	135972	69973.1	95276.8	132825	90138.3	146612	125054	111334	164683		120629	131457	131863	96780.9
Unconventional myosin-Ib OS=Homo sapiens GN=MYO1B PE=1 SV=3	1.3493e+07	1.39454e+07	1.45288e+07	1.6764e+07	1.82436e+07	1.72793e+07	1.1717e+07	1.37544e+07	1.3112e+07	1.39611e+07	1.30407e+07	1.50452e+07		1.28324e+07	1.39827e+07	1.39918e+07	1.74183e+07
Ras-related protein Rab-13 OS=Homo sapiens GN=RAB13 PE=1 SV=1	759909	741812	780713	890924	906829	1.1494e+06	642278	707017	750125	825726	715749	916239		698386	760646	815083	975617
Mimitin, mitochondrial OS=Homo sapiens GN=NDUFAF2 PE=1 SV=1	1.56155e+06	1.52962e+06	1.57537e+06	1.54404e+06	1.36034e+06	1.47843e+06	1.29614e+06	1.5414e+06	1.45822e+06	1.27702e+06	1.16393e+06	1.65671e+06		1.42822e+06	1.55539e+06	1.35038e+06	1.45893e+06
Keratin, type I cytoskeletal 16 OS=Homo sapiens GN=KRT16 PE=1 SV=4	279159	176899	223172	284094	161207	267694	214984	157391	252208	399758	182592	258724		204354	222539	266300	230584
Mitochondrial inner membrane protein OXA1L OS=Homo sapiens GN=OXA1L PE=1 SV=1	770956	672438	716951	584580	644545	625094	642725	779997	574252	563045	620271	738899		660298	718992	636654	617563
TRAF-type zinc finger domain-containing protein 1 OS=Homo sapiens GN=TRAFD1 PE=1 SV=1	73663.1	65962.8	92381.8	71691.5	62440.5	55422.3	73121.6	72426.5	65693.4	57521.5	60522.2	100921		70332.3	76567.6	70562.7	62835.7
Granulins OS=Homo sapiens GN=GRN PE=1 SV=2	324034	479266	441813	550443	455078	373786	354414	351237	427461	331132	364625	553890		376128	409388	405904	454088
Dolichol-phosphate mannosyltransferase subunit 1 (Fragment) OS=Homo sapiens GN=DPM1 PE=1 SV=1	1.03479e+06	1.11929e+06	1.1428e+06	1.14146e+06	1.2032e+06	1.19378e+06	875230	1.17939e+06	994572	1.04445e+06	955084	1.24109e+06		1.0088e+06	1.09796e+06	1.07377e+06	1.17916e+06
Ubiquitin carboxyl-terminal hydrolase isozyme L1 OS=Homo sapiens GN=UCHL1 PE=1 SV=2	408477	893981	772117	644647	380947	389658	421920	584720	886467	709589	355258	1.3219e+06		602486	655732	693292	457394
Amine oxidase [flavin-containing] A OS=Homo sapiens GN=MAOA PE=1 SV=1	477011	486124	449957	587568	572533	586168	372615	500199	434239	504359	372687	552664		432558	470777	470091	582050
Acyl-coenzyme A thioesterase 13 OS=Homo sapiens GN=ACOT13 PE=1 SV=1	674314	648233	747950	770990	701869	817767	506572	669410	747866	627986	536629	856976		632974	688898	660994	762041
GTP-binding protein Rheb OS=Homo sapiens GN=RHEB PE=1 SV=1	679735	689930	622747	623670	705626	677421	618632	749381	489080	631277	691900	671342		609778	663466	664358	668030
Catechol O-methyltransferase OS=Homo sapiens GN=COMT PE=1 SV=2	2.53916e+06	2.46159e+06	2.31533e+06	2.70361e+06	2.78592e+06	2.69276e+06	2.40859e+06	2.56012e+06	1.82238e+06	2.42127e+06	2.21149e+06	2.26316e+06		2.23986e+06	2.43691e+06	2.29693e+06	2.72711e+06
39S ribosomal protein L24, mitochondrial OS=Homo sapiens GN=MRPL24 PE=1 SV=1	1.25834e+06	1.24261e+06	1.27723e+06	1.30424e+06	1.12742e+06	1.21482e+06	1.12449e+06	1.1859e+06	1.163e+06	1.17429e+06	1.05371e+06	1.4764e+06		1.15752e+06	1.25931e+06	1.22246e+06	1.21335e+06
Lamina-associated polypeptide 2, isoforms beta/gamma OS=Homo sapiens GN=TMPO PE=1 SV=2	2.33192e+06	2.3952e+06	2.11172e+06	2.36923e+06	2.1397e+06	2.39339e+06	2.37591e+06	2.1981e+06	1.754e+06	2.33254e+06	2.36798e+06	2.41246e+06		2.09236e+06	2.2763e+06	2.37077e+06	2.29786e+06
Actin-related protein 2/3 complex subunit 2 OS=Homo sapiens GN=ARPC2 PE=1 SV=1	1.15409e+07	1.18987e+07	1.20262e+07	1.15453e+07	1.10879e+07	1.09558e+07	1.04156e+07	1.09195e+07	1.12838e+07	1.03001e+07	1.04166e+07	1.10736e+07		1.08671e+07	1.18201e+07	1.05914e+07	1.11935e+07
ATP synthase F(0) complex subunit B1, mitochondrial OS=Homo sapiens GN=ATP5F1 PE=1 SV=2	3.56727e+06	3.69222e+06	3.70827e+06	3.36757e+06	3.31598e+06	3.58046e+06	3.18458e+06	3.54842e+06	3.3606e+06	3.03469e+06	2.78918e+06	3.97516e+06		3.36126e+06	3.65537e+06	3.22836e+06	3.41945e+06
Dolichyl-diphosphooligosaccharide--protein glycosyltransferase subunit STT3A OS=Homo sapiens GN=STT3A PE=1 SV=2	4.575e+06	4.84592e+06	4.83475e+06	4.51922e+06	4.65749e+06	4.63982e+06	4.53763e+06	5.09841e+06	3.60311e+06	4.6289e+06	4.9051e+06	6.23676e+06		4.36831e+06	4.75022e+06	5.21229e+06	4.6051e+06
Peptidyl-tRNA hydrolase 2, mitochondrial OS=Homo sapiens GN=PTRH2 PE=1 SV=1	759306	753697	856566	833554	723628	650450	704768	731026	739957	713056	715667	1.085e+06		725095	788481	821148	732073
Vesicle-trafficking protein SEC22b OS=Homo sapiens GN=SEC22B PE=1 SV=4	1.66366e+06	1.64586e+06	1.73179e+06	1.72509e+06	1.89957e+06	1.92225e+06	1.62436e+06	1.59581e+06	1.42417e+06	1.55975e+06	1.50651e+06	1.73974e+06		1.54552e+06	1.68003e+06	1.59896e+06	1.84683e+06
Tight junction-associated protein 1 OS=Homo sapiens GN=TJAP1 PE=1 SV=1	254513	317632	277767	239710	252232	230572	264152	245169	269939	233532	268018	317945		259535	282123	270990	240675
Geranylgeranyl pyrophosphate synthase OS=Homo sapiens GN=GGPS1 PE=1 SV=1	233412	245351	239430	252302	223169	260917	202032	222024	238001	209998	201206	245052		220191	239348	217957	244917
Zinc-binding alcohol dehydrogenase domain-containing protein 2 OS=Homo sapiens GN=ZADH2 PE=1 SV=1	52147.8	62645	88500.2	65183.6	62707.2	62544	41362	62786.2	86817.4	47964.3	60174.2	97595.7		60863.6	66123.4	65552.1	63466.9
ATP synthase subunit d, mitochondrial OS=Homo sapiens GN=ATP5H PE=1 SV=3	1.01314e+07	1.03785e+07	1.0489e+07	1.08892e+07	9.61137e+06	1.04643e+07	8.79113e+06	9.7009e+06	1.00862e+07	9.44757e+06	8.335e+06	1.14211e+07		9.51033e+06	1.03319e+07	9.6526e+06	1.03078e+07
Creatine kinase U-type, mitochondrial OS=Homo sapiens GN=CKMT1A PE=1 SV=1	1.60781e+06	1.65626e+06	1.72058e+06	1.44307e+06	1.38407e+06	1.45659e+06	1.42309e+06	1.50138e+06	1.67415e+06	1.27156e+06	1.12102e+06	1.63937e+06		1.52935e+06	1.66091e+06	1.32702e+06	1.42756e+06
COX assembly mitochondrial protein 2 homolog OS=Homo sapiens GN=CMC2 PE=1 SV=1	416102	473961	440459	397637	352671	338113	384179	468258	377332	325384	354070	505789		407926	442877	387690	361942
Metastasis-associated protein MTA1 OS=Homo sapiens GN=MTA1 PE=1 SV=2	142584	173461	155291	132532	135885	128897	124754	156885	153363	143073	144225	171386		144251	156605	152355	132407
Voltage-dependent anion-selective channel protein 3 OS=Homo sapiens GN=VDAC3 PE=1 SV=1	3.21153e+06	3.0473e+06	3.43068e+06	3.09723e+06	2.90801e+06	2.92412e+06	2.75083e+06	3.1099e+06	3.06731e+06	3.23468e+06	2.7734e+06	3.77908e+06		2.97159e+06	3.22603e+06	3.23651e+06	2.97524e+06
GMP reductase OS=Homo sapiens GN=GMPR2 PE=1 SV=1	948852	950120	989110	1.27818e+06	1.07254e+06	1.14078e+06	810910	938002	916317	1.09214e+06	907668	1.07341e+06		886626	962514	1.02092e+06	1.16074e+06
Thioredoxin-related transmembrane protein 1 OS=Homo sapiens GN=TMX1 PE=1 SV=1	3.1406e+06	3.14843e+06	2.93345e+06	3.06056e+06	2.86768e+06	3.00995e+06	3.1247e+06	3.10698e+06	2.33697e+06	3.0244e+06	3.00296e+06	3.29686e+06		2.83095e+06	3.07252e+06	3.10525e+06	2.97827e+06
Transgelin-2 OS=Homo sapiens GN=TAGLN2 PE=1 SV=3	3.72877e+07	4.2574e+07	4.44013e+07	3.22671e+07	4.00477e+07	2.81057e+07	3.52628e+07	3.21358e+07	4.86544e+07	2.87474e+07	3.84898e+07	3.93949e+07		3.80606e+07	4.13081e+07	3.51934e+07	3.31165e+07
Succinate dehydrogenase [ubiquinone] iron-sulfur subunit, mitochondrial OS=Homo sapiens GN=SDHB PE=1 SV=3	2.46128e+06	2.23224e+06	2.34473e+06	2.65913e+06	2.24847e+06	2.78036e+06	2.09951e+06	2.10972e+06	2.27637e+06	2.17908e+06	1.83139e+06	2.71619e+06		2.16037e+06	2.34422e+06	2.21312e+06	2.55217e+06
Ubiquilin-4 OS=Homo sapiens GN=UBQLN4 PE=1 SV=2	104972	106807	128661	97864.1	106871	87252.2	88392.3	108446	117831	91647.2	97311.6	148054		104143	112990	109707	96995.8
Hypoxia up-regulated protein 1 OS=Homo sapiens GN=HYOU1 PE=1 SV=1	2.14191e+07	2.11064e+07	2.03871e+07	2.37208e+07	2.11653e+07	2.34274e+07	1.7926e+07	2.2095e+07	1.8225e+07	2.24528e+07	2.17301e+07	2.63434e+07		1.93263e+07	2.09664e+07	2.34244e+07	2.27419e+07
ATP-binding cassette sub-family F member 1 OS=Homo sapiens GN=ABCF1 PE=1 SV=2	1.65662e+06	1.78077e+06	1.87902e+06	1.64096e+06	1.5295e+06	1.63358e+06	1.57958e+06	1.63998e+06	1.67617e+06	1.52722e+06	1.60724e+06	1.87312e+06		1.63142e+06	1.76978e+06	1.66284e+06	1.60053e+06
Matrix metalloproteinase-14 OS=Homo sapiens GN=MMP14 PE=1 SV=3	973212	900638	862514	1.04116e+06	838150	1.04632e+06	806672	884480	830763	928774	887513	958514		840016	910978	924473	970140
Trafficking protein particle complex subunit 10 OS=Homo sapiens GN=TRAPPC10 PE=1 SV=2	23957.5	24937.5	25185.5	18929.8	13906	15358.1	28429.6	14370.8	28878.2	15595.8	12368.5	27235.2		22765.3	24687.7	17384.1	15930.5
Aspartyl aminopeptidase OS=Homo sapiens GN=DNPEP PE=1 SV=2	131936	126111	190683	130239	138086	134661	128029	157721	123254	125344	124021	164014		135519	146941	136613	134290
Beta-hexosaminidase subunit beta OS=Homo sapiens GN=HEXB PE=1 SV=3	6.59558e+06	6.48806e+06	6.15619e+06	6.5676e+06	5.92789e+06	6.3774e+06	5.71686e+06	6.14713e+06	5.88116e+06	5.96038e+06	4.93573e+06	5.80322e+06		5.91241e+06	6.41052e+06	5.54751e+06	6.28517e+06
Signal recognition particle receptor subunit alpha OS=Homo sapiens GN=SRPR PE=1 SV=2	3.17739e+06	2.95672e+06	3.2906e+06	2.95844e+06	2.48679e+06	2.81077e+06	3.0216e+06	2.94059e+06	2.73051e+06	2.72273e+06	2.56427e+06	3.35329e+06		2.89493e+06	3.13848e+06	2.86075e+06	2.74479e+06
AF4/FMR2 family member 4 OS=Homo sapiens GN=AFF4 PE=1 SV=1	83220.4	74347.6	82025.8	74104.1	55471.2	53147.4	78355.2	71532.2	71087.1	69297.1	66839.1	90715.2		73584.6	79765.6	74898.9	60227.8
Mitochondrial carrier homolog 1 OS=Homo sapiens GN=MTCH1 PE=1 SV=1	170745	176856	177411	172959	190199	211211	158544	179335	147991	190538	166690	166199		161442	174978	174117	190820
NADH dehydrogenase [ubiquinone] 1 alpha subcomplex subunit 2 OS=Homo sapiens GN=NDUFA2 PE=1 SV=3	603384	647001	643750	627916	574033	659061	512818	591988	650236	593915	543384	626953		582258	631062	587068	619329
Trifunctional enzyme subunit alpha, mitochondrial OS=Homo sapiens GN=HADHA PE=1 SV=2	1.90302e+07	1.83626e+07	1.89829e+07	2.19489e+07	2.17703e+07	2.28537e+07	1.564e+07	1.88665e+07	1.76676e+07	1.82973e+07	1.62462e+07	2.1535e+07		1.73395e+07	1.87894e+07	1.85678e+07	2.21859e+07
Vacuolar protein sorting-associated protein 53 homolog OS=Homo sapiens GN=VPS53 PE=1 SV=1	271399	265218	279870	294472	279039	251081	224177	241647	292487	259515	264407	285208		251165	272096	269484	274267
Tropomyosin alpha-4 chain (Fragment) OS=Homo sapiens GN=TPM4 PE=1 SV=1	424589	463998	481918	543141	606080	544807	357095	474907	440827	375936	409787	385781		421263	456198	390246	563934
ATP synthase subunit O, mitochondrial OS=Homo sapiens GN=ATP5O PE=1 SV=1	1.1891e+07	1.12636e+07	1.17378e+07	1.31197e+07	1.07598e+07	1.25681e+07	1.00579e+07	1.06222e+07	1.15956e+07	1.06889e+07	9.57989e+06	1.31461e+07		1.074e+07	1.16277e+07	1.10415e+07	1.21059e+07
Sphingosine-1-phosphate lyase 1 OS=Homo sapiens GN=SGPL1 PE=1 SV=3	1.34471e+06	1.36395e+06	1.42349e+06	1.33136e+06	1.2745e+06	1.22375e+06	1.31977e+06	1.30373e+06	1.19682e+06	1.22721e+06	1.17088e+06	1.51272e+06		1.27225e+06	1.37698e+06	1.29538e+06	1.27578e+06
Aurora kinase A-interacting protein OS=Homo sapiens GN=AURKAIP1 PE=1 SV=1	77937.7	73748.1	52647	64645.1	68328.8	56261.5	60682.3	75990.6	51766.1	73672.9	60032.7	74037.9		62032.9	67136.3	68926	62871
40S ribosomal protein S9 OS=Homo sapiens GN=RPS9 PE=1 SV=3	4.25707e+07	3.86061e+07	4.16039e+07	3.27916e+07	3.7075e+07	3.88019e+07	3.98884e+07	4.0893e+07	3.30698e+07	3.68404e+07	4.37593e+07	3.9138e+07		3.77841e+07	4.08915e+07	3.98105e+07	3.61326e+07
Interleukin enhancer-binding factor 3 OS=Homo sapiens GN=ILF3 PE=1 SV=3	1.56562e+07	1.54674e+07	1.63239e+07	1.60505e+07	1.49673e+07	1.3732e+07	1.35541e+07	1.47508e+07	1.55994e+07	1.43396e+07	1.44465e+07	1.62576e+07		1.46105e+07	1.58116e+07	1.49895e+07	1.48864e+07
DNA damage-binding protein 2 OS=Homo sapiens GN=DDB2 PE=1 SV=1	262266	231630	281648	278420	272578	310075	211148	262426	243766	282477	233525	323355		238153	257680	277331	286563
Dehydrogenase/reductase SDR family member 7B OS=Homo sapiens GN=DHRS7B PE=1 SV=2	514889	520315	558049	551656	449924	449300	440331	505754	530169	509369	442338	713222		490581	530743	543672	481336
MOB kinase activator 2 OS=Homo sapiens GN=MOB2 PE=1 SV=1	235724	228658	261797	250879	233681	246532	210521	212727	248915	233760	241294	246824		223386	241649	240566	243587
Fos-related antigen 2 OS=Homo sapiens GN=FOSL2 PE=1 SV=1	173616	180046	166911	209409	264142	215905	193055	180336	118398	215709	217584	183535		160338	173442	204993	228576
Serpin H1 OS=Homo sapiens GN=SERPINH1 PE=1 SV=2	6.88766e+06	7.26739e+06	6.77689e+06	9.27239e+06	8.57131e+06	9.16276e+06	6.15181e+06	6.76778e+06	6.43771e+06	7.5821e+06	7.54587e+06	8.52992e+06		6.44753e+06	6.97418e+06	7.87314e+06	8.99681e+06
Protein enabled homolog OS=Homo sapiens GN=ENAH PE=1 SV=2	288875	339040	325782	316436	352753	331644	272664	313864	294593	297207	286894	322068		293222	317173	301700	333280
Signal recognition particle receptor subunit beta OS=Homo sapiens GN=SRPRB PE=1 SV=3	1.40838e+06	1.58104e+06	1.53773e+06	1.26415e+06	1.31243e+06	1.26899e+06	1.53267e+06	1.5894e+06	1.11105e+06	1.18683e+06	1.38854e+06	1.74173e+06		1.3936e+06	1.50723e+06	1.42116e+06	1.28167e+06
Carboxylic ester hydrolase OS=Homo sapiens GN=CES2 PE=1 SV=1	98713.4	108425	93246.9	123754	133504	133529	90829.7	97389	89258.2	94179.3	88037.4	99110.4		92426.2	99934	93665.7	130180
Coronin-1A OS=Homo sapiens GN=CORO1A PE=1 SV=4	3.63194e+06	3.77093e+06	3.99831e+06	3.68202e+06	3.73423e+06	3.60663e+06	3.38586e+06	3.59512e+06	3.55997e+06	2.75516e+06	2.72861e+06	3.1598e+06		3.51245e+06	3.79741e+06	2.87463e+06	3.67392e+06
Stomatin-like protein 2, mitochondrial OS=Homo sapiens GN=STOML2 PE=1 SV=1	4.61085e+06	4.8291e+06	5.2354e+06	4.84039e+06	4.73698e+06	4.89285e+06	4.46134e+06	4.67009e+06	4.42785e+06	4.26884e+06	4.1287e+06	6.23332e+06		4.5185e+06	4.88501e+06	4.7894e+06	4.82297e+06
GPI transamidase component PIG-T OS=Homo sapiens GN=PIGT PE=1 SV=1	888848	908771	978950	882727	843643	861730	754064	876093	947405	921726	837726	1.11849e+06		855391	924728	952312	862552
Diacylglycerol kinase alpha OS=Homo sapiens GN=DGKA PE=1 SV=3	3.23097e+06	3.24392e+06	3.65821e+06	2.83051e+06	2.9249e+06	2.70522e+06	2.84728e+06	3.63677e+06	2.93291e+06	2.48968e+06	2.60125e+06	3.38469e+06		3.11995e+06	3.37202e+06	2.79865e+06	2.81877e+06
NADH dehydrogenase [ubiquinone] iron-sulfur protein 5 OS=Homo sapiens GN=NDUFS5 PE=1 SV=3	499114	495191	694958	501335	449477	401412	504439	494942	545220	395217	399747	697171		514412	555875	479351	448892
Very-long-chain 3-oxoacyl-CoA reductase OS=Homo sapiens GN=HSD17B12 PE=1 SV=2	4.99013e+06	4.9322e+06	4.8008e+06	5.11423e+06	4.77606e+06	5.20058e+06	4.61892e+06	5.09135e+06	3.98376e+06	4.40966e+06	4.46188e+06	5.27524e+06		4.54174e+06	4.90707e+06	4.69954e+06	5.0269e+06
2-oxoglutarate dehydrogenase, mitochondrial OS=Homo sapiens GN=OGDH PE=1 SV=1	3.74009e+06	3.94077e+06	4.23026e+06	4.36948e+06	3.66142e+06	3.98057e+06	3.25459e+06	3.89824e+06	3.89649e+06	3.63795e+06	3.47107e+06	5.38626e+06		3.67012e+06	3.96531e+06	4.08196e+06	3.99339e+06
Phosphatidylinositide phosphatase SAC1 OS=Homo sapiens GN=SACM1L PE=1 SV=2	917872	1.01237e+06	969357	919408	787601	804740	927955	1.01771e+06	756247	952136	841273	1.25429e+06		893865	965757	1.00156e+06	835263
Phosphatidylinositol 4-kinase type 2-alpha OS=Homo sapiens GN=PI4K2A PE=1 SV=1	737506	515420	746982	765015	469464	601590	627558	522639	686711	700183	431912	911048		608429	657273	650703	600055
Laminin subunit beta-3 OS=Homo sapiens GN=LAMB3 PE=1 SV=1	1.98202e+07	1.95783e+07	2.06594e+07	1.35779e+07	1.05062e+07	1.13374e+07	1.66891e+07	2.13215e+07	1.78719e+07	1.1652e+07	1.34638e+07	1.79695e+07		1.85271e+07	2.0014e+07	1.41265e+07	1.17381e+07
ATP synthase subunit g, mitochondrial OS=Homo sapiens GN=ATP5L PE=1 SV=3	3.40826e+06	3.00507e+06	3.26824e+06	3.59757e+06	2.9025e+06	3.15386e+06	2.74574e+06	2.91476e+06	3.31907e+06	3.3341e+06	2.72181e+06	3.41613e+06		2.98373e+06	3.2228e+06	3.1414e+06	3.20534e+06
Pyruvate dehydrogenase phosphatase regulatory subunit, mitochondrial OS=Homo sapiens GN=PDPR PE=1 SV=2	81298.9	85236.2	100370	97184.4	111044	91764.6	76793.1	98849.5	72743.5	92983.9	90998.3	113491		82040.9	88600.8	98658.5	99675.7
Surfeit locus protein 1 OS=Homo sapiens GN=SURF1 PE=1 SV=1	80674.6	80062.5	85636.4	90670	89772.7	80414	70925.3	74493.2	83127.2	76504.2	72386.8	103163		76012.8	82087.1	82976.8	86825.4
Cytochrome b-c1 complex subunit 1, mitochondrial OS=Homo sapiens GN=UQCRC1 PE=1 SV=3	6.38391e+06	6.31079e+06	6.61434e+06	6.87936e+06	5.85682e+06	5.621e+06	5.66177e+06	6.34028e+06	5.89688e+06	5.52909e+06	5.25697e+06	8.23429e+06		5.95974e+06	6.43506e+06	6.20876e+06	6.09548e+06
Calcium uniporter protein, mitochondrial OS=Homo sapiens GN=MCU PE=1 SV=1	57869.9	61303.1	136604	71656.1	57428.7	68564.3	56769.6	58440.1	116069	57286	52453	134233		72752.6	78547.5	73885.6	65588.3
Hepatoma-derived growth factor OS=Homo sapiens GN=HDGF PE=1 SV=1	6.94279e+06	6.5388e+06	6.94213e+06	7.887e+06	6.77548e+06	7.92654e+06	5.76333e+06	6.30924e+06	6.88701e+06	6.09126e+06	5.46149e+06	6.29784e+06		6.30319e+06	6.80521e+06	5.93932e+06	7.51009e+06
Apoptosis regulator BAX OS=Homo sapiens GN=BAX PE=1 SV=1	701287	762461	732820	839981	901913	750612	697993	685058	651450	692983	692036	793988		677881	731763	724806	828482
Inositol 1,4,5-trisphosphate receptor type 3 OS=Homo sapiens GN=ITPR3 PE=1 SV=2	3.81803e+06	3.92651e+06	4.12458e+06	3.56566e+06	3.5302e+06	3.46863e+06	3.58181e+06	4.0713e+06	3.37147e+06	3.30117e+06	3.20764e+06	4.37139e+06		3.66341e+06	3.95435e+06	3.59053e+06	3.52127e+06
Acyl-CoA-binding protein OS=Homo sapiens GN=DBI PE=1 SV=1	7.12406e+06	1.07314e+07	9.17532e+06	5.89591e+06	1.06627e+07	6.63419e+06	8.61647e+06	7.99169e+06	8.10188e+06	7.14339e+06	1.21342e+07	7.95503e+06		8.23224e+06	8.88523e+06	8.83459e+06	7.4714e+06
ADP/ATP translocase 3 OS=Homo sapiens GN=SLC25A6 PE=1 SV=4	3.6554e+07	3.78084e+07	3.61302e+07	3.08898e+07	2.97373e+07	3.22143e+07	3.52151e+07	3.29802e+07	3.42023e+07	3.14516e+07	3.02634e+07	3.71869e+07		3.41203e+07	3.6824e+07	3.28335e+07	3.09306e+07
COX assembly mitochondrial protein homolog (Fragment) OS=Homo sapiens GN=CMC1 PE=1 SV=1	204605	186759	254544	240890	165797	169898	153816	202102	248982	203757	144741	293357		197809	213462	205290	189319
Tropomyosin alpha-3 chain OS=Homo sapiens GN=TPM3 PE=1 SV=1	3.63927e+06	3.9499e+06	3.55469e+06	2.2683e+06	5.37291e+06	3.72173e+06	4.44389e+06	4.45307e+06	2.05558e+06	2.37333e+06	4.07968e+06	2.59739e+06		3.43916e+06	3.7108e+06	2.92982e+06	3.5663e+06
Kinesin-like protein KIF3B OS=Homo sapiens GN=KIF3B PE=1 SV=1	492474	600799	503454	515573	521332	531498	424218	588391	475124	513244	503076	572755		491309	530099	528821	522760
Methylsterol monooxygenase 1 OS=Homo sapiens GN=MSMO1 PE=1 SV=1	1.12791e+06	1.43063e+06	1.39028e+06	970309	1.13857e+06	1.13842e+06	1.28736e+06	1.34326e+06	1.03354e+06	985800	1.16716e+06	1.33604e+06		1.21356e+06	1.30909e+06	1.15411e+06	1.07942e+06
Selenoprotein O OS=Homo sapiens GN=SELO PE=2 SV=3	118858	109264	128448	122520	100411	107044	96279.5	108693	127031	128805	95338.3	142800		109955	118598	120590	109610
SCARB1 protein OS=Homo sapiens GN=SCARB1 PE=1 SV=1	821088	872904	836678	1.02757e+06	886555	942047	739976	795266	812771	825302	810008	1.1191e+06		782047	843279	907800	950304
Etoposide-induced protein 2.4 homolog OS=Homo sapiens GN=EI24 PE=1 SV=4	457543	422878	537816	554350	359145	426113	503932	442015	372631	403701	306465	624459		436210	470356	425907	439400
NADH dehydrogenase [ubiquinone] flavoprotein 1, mitochondrial OS=Homo sapiens GN=NDUFV1 PE=1 SV=4	1.91282e+06	1.93333e+06	2.02717e+06	1.88133e+06	1.77178e+06	1.97271e+06	1.63507e+06	1.9163e+06	1.90938e+06	1.71958e+06	1.601e+06	2.24191e+06		1.81536e+06	1.95714e+06	1.83433e+06	1.87347e+06
Transmembrane protein 165 OS=Homo sapiens GN=TMEM165 PE=1 SV=1	67504.2	69287.6	61208.9	74466.7	67643.1	75100.4	54082.6	87178.3	48480.5	69984	47373.9	61974.3		61142.6	65907.3	59008.8	72322.9
Neutral cholesterol ester hydrolase 1 OS=Homo sapiens GN=NCEH1 PE=1 SV=1	1.60869e+06	1.63152e+06	1.75602e+06	1.33125e+06	1.09223e+06	1.16356e+06	1.45855e+06	1.68282e+06	1.5002e+06	1.37251e+06	1.30864e+06	1.8959e+06		1.5442e+06	1.66417e+06	1.50447e+06	1.19157e+06
Protein numb homolog OS=Homo sapiens GN=NUMB PE=1 SV=2	221662	141726	157455	178555	109992	127012	153128	157485	164001	175373	130027	195944		158141	170386	164706	135621
Uncharacterized protein CXorf38 OS=Homo sapiens GN=CXorf38 PE=1 SV=1	201113	186173	210162	168117	119768	131898	184065	186237	183562	176159	132247	210981		184618	198901	170025	138483
28S ribosomal protein S27, mitochondrial OS=Homo sapiens GN=MRPS27 PE=1 SV=3	1.27538e+06	1.29287e+06	1.30187e+06	1.27149e+06	1.2555e+06	1.18806e+06	1.24055e+06	1.22772e+06	1.12895e+06	1.13619e+06	1.18859e+06	1.51489e+06		1.19802e+06	1.28999e+06	1.26947e+06	1.23782e+06
Tuberin OS=Homo sapiens GN=TSC2 PE=1 SV=2	16461.6	10181.9	18422.9	18244.9	19140.8	14344.1	20079.4	16670.8	7390.46	19923.5	14401.6	17539.1		13524.7	14561.9	17136.7	17110.3
Keratin, type I cytoskeletal 15 OS=Homo sapiens GN=KRT15 PE=1 SV=3	1.63434e+06	1.642e+06	1.61973e+06	2.00678e+06	2.20383e+06	2.30633e+06	1.41157e+06	1.44907e+06	1.70264e+06	2.09767e+06	1.50697e+06	1.70072e+06		1.51579e+06	1.632e+06	1.75183e+06	2.1687e+06
Hydroxysteroid dehydrogenase-like protein 2 OS=Homo sapiens GN=HSDL2 PE=1 SV=1	1.3671e+06	1.33124e+06	1.42668e+06	1.63599e+06	1.52455e+06	1.41908e+06	1.16913e+06	1.3563e+06	1.31229e+06	1.34551e+06	1.20549e+06	1.84791e+06		1.27669e+06	1.37444e+06	1.44182e+06	1.52397e+06
SKNY protein OS=Homo sapiens GN=SMPD4 PE=1 SV=1	154429	144527	150668	159019	146868	142088	143978	146473	127798	133685	147743	185201		139164	149819	154079	149157
OCIA domain-containing protein 2 OS=Homo sapiens GN=OCIAD2 PE=1 SV=1	3.4637e+06	3.4678e+06	3.75948e+06	3.95084e+06	3.39141e+06	3.88643e+06	3.11126e+06	3.24758e+06	3.58395e+06	2.87591e+06	2.62861e+06	3.70709e+06		3.30841e+06	3.56102e+06	3.03747e+06	3.73428e+06
EGF-containing fibulin-like extracellular matrix protein 1 OS=Homo sapiens GN=EFEMP1 PE=1 SV=2	827238	824826	890655	1.17874e+06	923877	927238	591389	954373	863520	1.01574e+06	979360	1.35052e+06		786964	847034	1.10342e+06	1.00325e+06
Transcription initiation factor IIA subunit 2 OS=Homo sapiens GN=GTF2A2 PE=1 SV=1	369182	416039	444663	374831	394902	389535	352770	395135	393021	381858	471025	449549		379797	408760	432422	386329
Serine--tRNA ligase, mitochondrial OS=Homo sapiens GN=SARS2 PE=1 SV=1	124331	134785	148889	140825	134748	101874	113594	142295	123830	127185	104082	178231		126025	135632	133127	124573
Plastin-3 OS=Homo sapiens GN=PLS3 PE=1 SV=4	3.03096e+07	3.28492e+07	3.11689e+07	2.93639e+07	3.47068e+07	3.14775e+07	2.86303e+07	2.92844e+07	2.96954e+07	2.807e+07	3.07145e+07	2.83877e+07		2.92001e+07	3.1425e+07	2.90339e+07	3.17743e+07
Nuclear mitotic apparatus protein 1 (Fragment) OS=Homo sapiens GN=NUMA1 PE=1 SV=1	153482	180930	176813	146577	165874	142471	133876	182203	161511	173134	180385	209795		157938	169966	187123	151306
Transmembrane protein 40 OS=Homo sapiens GN=TMEM40 PE=1 SV=2	607666	758931	671008	1.0385e+06	1.17722e+06	1.13859e+06	635374	779826	501390	689791	783668	872500		628638	676392	778404	1.11655e+06
DNA topoisomerase 2-beta OS=Homo sapiens GN=TOP2B PE=1 SV=3	779561	656526	774103	684488	585044	643101	580340	760566	721142	678910	588311	780998		682779	734458	678198	636226
Ubiquitin-conjugating enzyme E2 D3 OS=Homo sapiens GN=UBE2D3 PE=1 SV=1	4.01835e+06	4.6377e+06	4.49716e+06	3.90221e+06	3.72472e+06	3.98597e+06	4.03069e+06	4.23244e+06	3.94705e+06	4.03033e+06	4.08412e+06	4.88827e+06		4.06831e+06	4.37619e+06	4.31716e+06	3.86942e+06
39S ribosomal protein L11, mitochondrial OS=Homo sapiens GN=MRPL11 PE=1 SV=1	1.07464e+06	1.04644e+06	1.07171e+06	1.10831e+06	941705	1.09675e+06	926387	1.0226e+06	1.02284e+06	1.01919e+06	942044	1.07123e+06		989545	1.06419e+06	1.00942e+06	1.04607e+06
Peptidyl-prolyl cis-trans isomerase B OS=Homo sapiens GN=PPIB PE=1 SV=2	5.33765e+07	5.194e+07	5.34084e+07	6.23446e+07	6.00044e+07	6.23258e+07	4.90668e+07	4.75323e+07	5.10551e+07	5.03842e+07	5.1202e+07	6.48245e+07		4.9197e+07	5.29038e+07	5.50943e+07	6.15484e+07
Uncharacterized protein (Fragment) OS=Homo sapiens PE=3 SV=1	105181	105989	112360	110529	84500.9	96166.6	97906.2	91313.7	112735	104144	94559.3	140000		100262	107796	111298	96483.8
NADH dehydrogenase [ubiquinone] 1 beta subcomplex subunit 5, mitochondrial (Fragment) OS=Homo sapiens GN=NDUFB5 PE=1 SV=1	425660	411409	492485	357952	329384	383739	353602	397923	493404	327400	305355	436692		410997	441818	352116	356331
Mitochondrial import inner membrane translocase subunit Tim21 OS=Homo sapiens GN=TIMM21 PE=1 SV=1	199524	188817	216517	189725	166454	171018	188146	187829	185831	162576	155410	234250		187266	201299	180886	175450
Cleft lip and palate transmembrane protein 1 OS=Homo sapiens GN=CLPTM1 PE=1 SV=1	846573	992915	1.06283e+06	806855	719039	748693	933467	1.01331e+06	760444	842182	790558	1.36806e+06		895991	963118	969352	757328
Protein deglycase DJ-1 OS=Homo sapiens GN=PARK7 PE=1 SV=2	2.27326e+07	2.28059e+07	2.21358e+07	1.999e+07	2.3661e+07	2.42372e+07	2.25167e+07	2.13057e+07	1.92644e+07	2.2847e+07	2.22684e+07	2.01959e+07		2.09854e+07	2.25561e+07	2.17401e+07	2.25481e+07
39S ribosomal protein L15, mitochondrial OS=Homo sapiens GN=MRPL15 PE=1 SV=1	630284	587472	732798	607636	559231	575452	490592	540449	824212	545378	570720	709157		602335	647395	604349	580427
NADH-cytochrome b5 reductase 1 OS=Homo sapiens GN=CYB5R1 PE=1 SV=1	211311	248943	236009	288041	329233	399801	210587	273415	173777	270483	242824	244928		215484	231553	252439	335944
Methylosome subunit pICln OS=Homo sapiens GN=CLNS1A PE=1 SV=1	301204	305124	339689	301584	273296	266621	283238	249920	355628	264561	280013	363060		293078	314876	299613	280099
Peroxiredoxin-1 OS=Homo sapiens GN=PRDX1 PE=1 SV=1	7.96734e+07	8.53143e+07	7.63826e+07	7.75709e+07	9.55662e+07	8.9028e+07	8.26637e+07	7.63497e+07	6.63407e+07	8.13556e+07	8.46061e+07	6.47354e+07		7.48113e+07	8.0373e+07	7.63795e+07	8.7065e+07
ATP-citrate synthase OS=Homo sapiens GN=ACLY PE=1 SV=3	4.93373e+07	5.06917e+07	5.24807e+07	4.76505e+07	4.78898e+07	4.83843e+07	4.63827e+07	4.87911e+07	4.67796e+07	4.86249e+07	5.0773e+07	4.90131e+07		4.73062e+07	5.08203e+07	4.94615e+07	4.79739e+07
Death-associated protein kinase 3 OS=Homo sapiens GN=DAPK3 PE=1 SV=1	326754	391978	386954	406555	430780	383588	323203	379915	325702	375078	427050	457478		341975	367323	418463	406518
Zinc transporter 7 OS=Homo sapiens GN=SLC30A7 PE=2 SV=1	452993	488677	579145	457273	401894	479475	401743	490436	525220	459628	453305	622036		469487	504235	506062	444991
Mitochondrial glutamate carrier 1 OS=Homo sapiens GN=SLC25A22 PE=1 SV=1	667088	663162	761412	705175	588489	607845	577625	646321	728298	580099	555011	922975		647840	695784	667316	631843
Annexin A4 OS=Homo sapiens GN=ANXA4 PE=1 SV=4	5.71369e+06	6.16917e+06	6.3225e+06	6.26064e+06	7.14928e+06	5.68964e+06	5.61622e+06	5.23297e+06	6.12187e+06	5.1747e+06	5.33256e+06	5.60796e+06		5.64537e+06	6.06286e+06	5.36878e+06	6.33853e+06
Mesencephalic astrocyte-derived neurotrophic factor OS=Homo sapiens GN=MANF PE=1 SV=1	6.08229e+06	5.82248e+06	5.70865e+06	6.54921e+06	5.49535e+06	6.28101e+06	5.00963e+06	5.87819e+06	5.54264e+06	6.38979e+06	6.04655e+06	6.79297e+06		5.46498e+06	5.86908e+06	6.40253e+06	6.09169e+06
Thioredoxin-like protein 4A OS=Homo sapiens GN=TXNL4A PE=1 SV=1	204735	194255	147549	181615	213746	273327	175912	161330	166956	217474	187525	140974		167959	180371	179144	219741
5'-AMP-activated protein kinase subunit gamma-1 OS=Homo sapiens GN=PRKAG1 PE=1 SV=1	583582	623293	627101	592157	576663	563334	510756	608201	593838	544443	562058	675866		569258	611004	591378	577265
Dynein light chain Tctex-type 1 OS=Homo sapiens GN=DYNLT1 PE=1 SV=1	314584	295289	271656	288561	268008	300426	275258	301316	246102	312683	295237	227550		273291	293315	275921	285348
Ubiquitin-conjugating enzyme E2 D1 OS=Homo sapiens GN=UBE2D1 PE=1 SV=1	153790	163946	182592	148233	126410	129978	157515	187318	126387	152422	148514	201051		155073	166356	165719	134544
Small nuclear ribonucleoprotein F OS=Homo sapiens GN=SNRPF PE=1 SV=1	1.67328e+06	1.65883e+06	1.61599e+06	1.75638e+06	968420	1.24749e+06	1.4204e+06	1.40737e+06	1.81753e+06	1.29496e+06	1.09371e+06	1.64016e+06		1.53733e+06	1.64919e+06	1.32439e+06	1.28501e+06
ATP synthase subunit alpha, mitochondrial OS=Homo sapiens GN=ATP5A1 PE=1 SV=1	5.41591e+07	5.16414e+07	5.16663e+07	5.61636e+07	5.03206e+07	5.59227e+07	4.44603e+07	4.87168e+07	5.40805e+07	5.18574e+07	4.38007e+07	5.82845e+07		4.89287e+07	5.24758e+07	5.09661e+07	5.40667e+07
BRCA1-A complex subunit BRE OS=Homo sapiens GN=BRE PE=1 SV=2	370377	382536	502495	383119	381261	347230	340713	423913	399726	337917	338778	560761		386494	414460	400407	370161
Alpha-aminoadipic semialdehyde dehydrogenase OS=Homo sapiens GN=ALDH7A1 PE=1 SV=5	1.3454e+07	1.34986e+07	1.34141e+07	1.37589e+07	1.42684e+07	1.41363e+07	1.20093e+07	1.33092e+07	1.23675e+07	1.45489e+07	1.25518e+07	1.43249e+07		1.25502e+07	1.34555e+07	1.37787e+07	1.40529e+07
Platelet-activating factor acetylhydrolase IB subunit beta OS=Homo sapiens GN=PAFAH1B2 PE=1 SV=1	1.05237e+06	1.19485e+06	1.36695e+06	1.16656e+06	1.02346e+06	1.02815e+06	1.01123e+06	1.07819e+06	1.27926e+06	1.11128e+06	949273	1.33739e+06		1.1173e+06	1.19788e+06	1.12156e+06	1.07073e+06
Glucose-6-phosphate 1-dehydrogenase OS=Homo sapiens GN=G6PD PE=1 SV=4	2.06506e+07	2.24632e+07	2.33555e+07	2.00028e+07	2.21361e+07	2.06529e+07	2.02699e+07	2.04984e+07	2.11596e+07	1.83637e+07	1.72908e+07	1.92408e+07		2.06392e+07	2.21274e+07	1.8281e+07	2.09118e+07
Signal-transducing adaptor protein 2 OS=Homo sapiens GN=STAP2 PE=1 SV=2	236565	242584	260331	259903	214832	243286	216294	223930	250341	223609	238221	249513		229737	246290	236876	238603
Sodium/potassium-transporting ATPase subunit beta-3 OS=Homo sapiens GN=ATP1B3 PE=1 SV=1	3.71268e+06	3.69697e+06	3.63104e+06	3.08424e+06	3.17934e+06	3.18113e+06	3.00577e+06	3.83764e+06	3.50713e+06	3.71066e+06	3.44741e+06	4.04816e+06		3.43287e+06	3.68006e+06	3.72735e+06	3.14791e+06
Protein ATP5J2-PTCD1 OS=Homo sapiens GN=ATP5J2-PTCD1 PE=4 SV=1	772107	787567	908058	844394	640586	721398	705684	781490	813001	697544	639303	1.04966e+06		765376	820401	776442	730745
Lysophospholipase-like protein 1 OS=Homo sapiens GN=LYPLAL1 PE=1 SV=3	507815	565652	582466	523452	530796	525240	460655	533933	552725	457184	463606	528932		514190	551030	482184	526487
Ras-related protein Rab-5C OS=Homo sapiens GN=RAB5C PE=1 SV=2	3.31413e+06	3.46699e+06	3.29627e+06	3.56962e+06	3.72045e+06	4.00427e+06	2.98355e+06	3.45242e+06	2.99205e+06	3.38341e+06	3.35326e+06	3.59381e+06		3.13527e+06	3.35826e+06	3.44185e+06	3.76052e+06
Quinone oxidoreductase OS=Homo sapiens GN=CRYZ PE=1 SV=1	2.05372e+06	2.15483e+06	2.17658e+06	2.18197e+06	2.14633e+06	2.24596e+06	1.81062e+06	2.12244e+06	2.04171e+06	1.90744e+06	1.69328e+06	2.2222e+06		1.98709e+06	2.12769e+06	1.92895e+06	2.19103e+06
Ras-related protein Rab-5A OS=Homo sapiens GN=RAB5A PE=1 SV=2	53624.7	43131.4	80116.7	55345.1	59509.9	55124.5	50166.5	49541.6	60753.7	45790.2	55786.3	93039.6		53249.9	57011.2	61942.6	56624.5
Growth factor receptor-bound protein 2 OS=Homo sapiens GN=GRB2 PE=1 SV=1	1.58824e+06	1.51533e+06	1.64703e+06	1.63028e+06	1.61085e+06	1.44711e+06	1.3544e+06	1.51277e+06	1.57663e+06	1.46532e+06	1.37792e+06	1.73903e+06		1.47826e+06	1.58261e+06	1.51992e+06	1.56053e+06
U6 snRNA-associated Sm-like protein LSm2 OS=Homo sapiens GN=LSM2 PE=1 SV=1	500483	718333	755087	580299	829489	540816	730425	789281	383975	538836	882898	685245		604928	647497	688236	638514
Endoplasmic reticulum-Golgi intermediate compartment protein 3 (Fragment) OS=Homo sapiens GN=ERGIC3 PE=1 SV=1	1.16136e+06	1.09009e+06	1.09039e+06	1.16634e+06	865446	982038	1.06219e+06	959798	1.10465e+06	925238	778883	1.19645e+06		1.04041e+06	1.11345e+06	951788	997083
V-type proton ATPase subunit C 1 OS=Homo sapiens GN=ATP6V1C1 PE=1 SV=4	1.77357e+06	1.97071e+06	1.93585e+06	1.74451e+06	1.94031e+06	1.70201e+06	1.78334e+06	1.97959e+06	1.56493e+06	1.62619e+06	1.89989e+06	2.08045e+06		1.7678e+06	1.89139e+06	1.85931e+06	1.79268e+06
Golgi phosphoprotein 3-like OS=Homo sapiens GN=GOLPH3L PE=1 SV=1	247031	230540	225699	239111	221165	270019	206153	231377	220395	260404	226248	243663		219064	234248	243038	242607
Protein Niban OS=Homo sapiens GN=FAM129A PE=1 SV=1	530279	531643	540833	452882	393475	384372	462072	482399	559542	355623	287671	391592		499631	534231	342169	409152
NADH dehydrogenase [ubiquinone] 1 alpha subcomplex subunit 9, mitochondrial OS=Homo sapiens GN=NDUFA9 PE=1 SV=2	1.11084e+06	1.21903e+06	1.40486e+06	978863	1.10517e+06	1.01352e+06	1.01137e+06	1.2782e+06	1.20383e+06	918082	1.00538e+06	1.53139e+06		1.15884e+06	1.23908e+06	1.12227e+06	1.03117e+06
Heterochromatin protein 1-binding protein 3 OS=Homo sapiens GN=HP1BP3 PE=1 SV=1	2.2115e+06	1.93132e+06	2.32942e+06	2.2027e+06	2.19506e+06	2.34576e+06	1.93845e+06	2.15032e+06	1.95296e+06	2.06006e+06	1.90934e+06	2.32414e+06		2.01164e+06	2.15078e+06	2.09094e+06	2.24679e+06
Actin, alpha cardiac muscle 1 OS=Homo sapiens GN=ACTC1 PE=1 SV=1	6.22233e+07	7.05676e+07	5.73242e+07	4.72282e+07	9.37657e+07	7.84561e+07	7.21404e+07	7.33129e+07	3.89498e+07	5.72719e+07	9.03747e+07	5.3519e+07		5.90593e+07	6.31392e+07	6.51877e+07	7.03003e+07
Cytochrome b-c1 complex subunit Rieske, mitochondrial OS=Homo sapiens GN=UQCRFS1 PE=1 SV=2	2.63475e+06	2.60327e+06	2.47181e+06	3.03116e+06	2.63081e+06	2.80883e+06	2.32315e+06	2.57126e+06	2.32473e+06	2.58992e+06	2.33919e+06	3.02748e+06		2.40362e+06	2.56897e+06	2.63721e+06	2.81886e+06
Isochorismatase domain-containing protein 1 OS=Homo sapiens GN=ISOC1 PE=1 SV=3	780777	777188	789855	742600	630650	717617	664285	760670	777429	807701	657223	740456		732381	782589	732523	695257
Malate dehydrogenase, mitochondrial OS=Homo sapiens GN=MDH2 PE=1 SV=3	2.66722e+07	2.6804e+07	2.71464e+07	2.99515e+07	2.75253e+07	2.86447e+07	2.42761e+07	2.63076e+07	2.49107e+07	2.61335e+07	2.29029e+07	3.24738e+07		2.51506e+07	2.68734e+07	2.68869e+07	2.86901e+07
ATPase family AAA domain-containing protein 3B OS=Homo sapiens GN=ATAD3B PE=1 SV=1	947950	1.03559e+06	821398	916297	956660	1.09133e+06	878821	970522	774998	1.00166e+06	970433	877603		871101	930770	948407	985334
Enoyl-CoA hydratase, mitochondrial OS=Homo sapiens GN=ECHS1 PE=1 SV=4	4.64034e+06	4.92972e+06	4.80219e+06	5.35463e+06	5.56871e+06	5.36803e+06	4.41239e+06	4.95296e+06	4.12229e+06	4.30102e+06	4.45288e+06	5.92898e+06		4.4829e+06	4.78928e+06	4.84244e+06	5.42958e+06
Lysophosphatidylcholine acyltransferase 2 OS=Homo sapiens GN=LPCAT2 PE=1 SV=1	559841	570874	610737	446109	445104	433532	547723	625593	467177	409584	427067	633472		542973	580078	480311	441545
DNA-dependent protein kinase catalytic subunit OS=Homo sapiens GN=PRKDC PE=1 SV=3	3.69495e+07	3.62709e+07	3.87044e+07	3.45733e+07	3.34176e+07	3.39981e+07	3.24228e+07	3.79799e+07	3.45503e+07	3.38613e+07	3.45432e+07	3.93334e+07		3.49102e+07	3.72943e+07	3.58324e+07	3.39931e+07
Glucosamine-6-phosphate isomerase 1 OS=Homo sapiens GN=GNPDA1 PE=1 SV=1	3.58019e+06	3.43086e+06	3.83947e+06	3.15021e+06	3.52799e+06	3.44548e+06	2.91145e+06	3.48345e+06	3.81427e+06	3.11257e+06	3.13736e+06	3.40902e+06		3.38202e+06	3.61293e+06	3.2169e+06	3.37059e+06
Rho-related GTP-binding protein RhoG OS=Homo sapiens GN=RHOG PE=1 SV=1	594333	615657	664986	764400	595486	639293	538827	562858	658218	673188	532025	676463		584439	624301	623406	662670
Cartilage-associated protein OS=Homo sapiens GN=CRTAP PE=1 SV=1	395699	380488	478895	373501	274985	315997	377140	351899	445880	326856	318072	485229		389685	416213	369496	318979
Guanine nucleotide-binding protein G(I)/G(S)/G(O) subunit gamma-5 OS=Homo sapiens GN=GNG5 PE=1 SV=3	1.01184e+06	986625	1.09157e+06	1.17162e+06	1.40851e+06	1.34875e+06	981412	1.1082e+06	822545	1.33439e+06	1.2421e+06	1.62648e+06		963555	1.02905e+06	1.39175e+06	1.30565e+06
Acylamino-acid-releasing enzyme OS=Homo sapiens GN=APEH PE=1 SV=1	5.19202e+06	5.44429e+06	5.5828e+06	4.58565e+06	4.71808e+06	4.64803e+06	4.88259e+06	5.48273e+06	4.84e+06	4.80634e+06	4.77399e+06	5.1494e+06		5.06016e+06	5.40393e+06	4.90702e+06	4.65027e+06
Interleukin enhancer-binding factor 2 OS=Homo sapiens GN=ILF2 PE=1 SV=2	7.25386e+06	7.55274e+06	7.46228e+06	7.40772e+06	7.05662e+06	8.11765e+06	6.44141e+06	6.98534e+06	7.46148e+06	6.95995e+06	6.74917e+06	7.41523e+06		6.95021e+06	7.4219e+06	7.03602e+06	7.51456e+06
Serine/threonine-protein kinase MARK2 OS=Homo sapiens GN=MARK2 PE=1 SV=2	895045	888943	952222	951036	853595	886845	782876	878705	904637	912294	855255	1.03674e+06		853762	911631	931751	896256
28S ribosomal protein S18b, mitochondrial OS=Homo sapiens GN=MRPS18B PE=1 SV=1	116840	134853	129265	135019	114400	134138	117436	126830	112332	118324	95707.1	132129		118716	126759	114377	127485
Fatty aldehyde dehydrogenase OS=Homo sapiens GN=ALDH3A2 PE=1 SV=1	2.34041e+06	2.53519e+06	2.60949e+06	2.16813e+06	2.50052e+06	2.25553e+06	2.25536e+06	2.45667e+06	2.2958e+06	2.19241e+06	1.94374e+06	2.86628e+06		2.33434e+06	2.49241e+06	2.30299e+06	2.30386e+06
Protein-methionine sulfoxide oxidase MICAL2 OS=Homo sapiens GN=MICAL2 PE=1 SV=1	158197	132615	143710	143744	105933	107483	150274	116799	141143	112706	108431	126864		135309	144464	115739	117847
DNA-directed RNA polymerases I and III subunit RPAC2 OS=Homo sapiens GN=POLR1D PE=1 SV=1	177641	191174	205055	208718	175445	180825	167945	194710	175035	204710	179009	206640		178879	190962	196370	187782
Succinyl-CoA ligase [ADP-forming] subunit beta, mitochondrial OS=Homo sapiens GN=SUCLA2 PE=1 SV=3	3.71748e+06	3.52983e+06	3.78049e+06	3.81247e+06	3.16926e+06	3.34825e+06	3.18316e+06	3.28726e+06	3.89948e+06	3.47621e+06	3.10089e+06	4.51121e+06		3.4427e+06	3.67438e+06	3.65001e+06	3.4329e+06
ADP-ribosylation factor 4 OS=Homo sapiens GN=ARF4 PE=1 SV=3	4.20373e+06	4.91216e+06	4.70404e+06	3.74459e+06	5.13176e+06	4.0354e+06	4.5727e+06	5.2957e+06	3.29984e+06	3.73454e+06	5.41727e+06	5.03288e+06		4.30721e+06	4.59684e+06	4.66958e+06	4.26435e+06
Vitamin K epoxide reductase complex subunit 1-like protein 1 OS=Homo sapiens GN=VKORC1L1 PE=1 SV=2	198385	185166	193305	220913	172882	178877	215621	191220	141687	202807	175389	282865		180102	192208	215885	189747
Tumor-associated calcium signal transducer 2 OS=Homo sapiens GN=TACSTD2 PE=1 SV=3	341359	355776	403796	315956	324037	317731	321400	348017	360738	303961	293483	436361		342988	366030	338908	319223
40S ribosomal protein S19 OS=Homo sapiens GN=RPS19 PE=1 SV=2	2.87153e+07	2.71194e+07	2.66386e+07	2.56247e+07	2.33454e+07	2.56413e+07	2.80727e+07	2.31923e+07	2.62249e+07	3.00904e+07	2.75235e+07	2.54034e+07		2.57502e+07	2.74769e+07	2.76063e+07	2.48466e+07
Transportin-2 OS=Homo sapiens GN=TNPO2 PE=1 SV=3	25327.4	33022.7	33698	27993.8	23366.9	22354.4	22071.8	37429	28113.3	26914.1	21449.8	30266.6		28531.1	30432.4	25949.1	24453.6
Protein arginine N-methyltransferase 5 OS=Homo sapiens GN=PRMT5 PE=1 SV=4	5.69987e+06	5.89661e+06	5.91184e+06	5.32428e+06	5.46654e+06	5.57699e+06	5.3877e+06	5.72638e+06	5.30728e+06	5.62436e+06	5.74984e+06	5.95834e+06		5.47081e+06	5.8353e+06	5.77588e+06	5.45496e+06
Protein sel-1 homolog 1 OS=Homo sapiens GN=SEL1L PE=1 SV=3	230059	257849	274743	216052	253766	258727	268384	299004	167378	246323	260779	327548		237708	253539	276069	242072
Gelsolin OS=Homo sapiens GN=GSN PE=1 SV=1	6.42124e+06	7.10664e+06	7.34808e+06	7.11691e+06	8.06347e+06	7.13897e+06	6.55868e+06	7.06199e+06	5.96687e+06	5.65746e+06	5.28867e+06	5.89754e+06		6.51374e+06	6.94735e+06	5.60893e+06	7.42705e+06
Sorting nexin-9 OS=Homo sapiens GN=SNX9 PE=1 SV=1	724813	773517	778464	649607	800483	749115	651805	859410	642662	666875	763904	756132		711377	758539	727601	730326
Synapse-associated protein 1 OS=Homo sapiens GN=SYAP1 PE=1 SV=1	1.96613e+06	1.77697e+06	1.83195e+06	1.25079e+06	1.19462e+06	1.38419e+06	1.67986e+06	1.77895e+06	1.76692e+06	1.27593e+06	1.28172e+06	1.18732e+06		1.74134e+06	1.85667e+06	1.24757e+06	1.2741e+06
Alternative protein SLC35A4 OS=Homo sapiens GN=SLC35A4 PE=4 SV=1	452488	462818	445779	491646	364016	373644	409015	442139	426085	407005	357644	526982		425531	453641	424896	405892
CD63 antigen OS=Homo sapiens GN=CD63 PE=1 SV=2	526225	613868	537313	612577	1.06937e+06	650118	542996	691375	381764	580864	889538	614373		523321	557816	682166	752361
Beclin-1 OS=Homo sapiens GN=BECN1 PE=1 SV=2	88240	85329	104422	101053	82180.6	82884.8	81590	91992.3	86518.8	92417.3	74581.1	104903		86596.4	92296.3	89754.7	88293.9
H/ACA ribonucleoprotein complex subunit 4 OS=Homo sapiens GN=DKC1 PE=1 SV=3	2.66291e+06	2.41032e+06	2.60752e+06	3.0084e+06	2.40403e+06	2.63412e+06	2.31431e+06	2.39903e+06	2.49016e+06	2.52928e+06	2.59605e+06	2.99028e+06		2.40009e+06	2.55791e+06	2.69778e+06	2.67077e+06
28S ribosomal protein S6, mitochondrial OS=Homo sapiens GN=MRPS6 PE=1 SV=3	798965	707736	836526	785515	721719	801356	725899	734585	733102	690715	705327	976470		731186	779159	780638	768746
Peroxiredoxin-6 OS=Homo sapiens GN=PRDX6 PE=1 SV=3	2.26595e+07	2.36319e+07	2.31608e+07	2.01559e+07	2.59115e+07	2.29615e+07	2.19954e+07	2.43249e+07	1.91602e+07	2.04005e+07	2.47667e+07	2.30313e+07		2.17234e+07	2.31473e+07	2.26609e+07	2.28892e+07
Mitochondrial import inner membrane translocase subunit Tim8 B OS=Homo sapiens GN=TIMM8B PE=1 SV=1	1.06874e+06	1.04083e+06	1.11328e+06	1.10445e+06	852797	864470	969360	994391	1.06252e+06	898864	837080	1.04887e+06		1.008e+06	1.07387e+06	924119	933786
Signal peptidase complex subunit 2 OS=Homo sapiens GN=SPCS2 PE=1 SV=1	5.00502e+06	4.97755e+06	4.58243e+06	5.31269e+06	4.45287e+06	4.77317e+06	4.88579e+06	4.88537e+06	3.95599e+06	4.9021e+06	4.56054e+06	5.91607e+06		4.55368e+06	4.85109e+06	5.09499e+06	4.83341e+06
Exportin-4 OS=Homo sapiens GN=XPO4 PE=1 SV=1	88459.6	86983.1	91739.8	95512.1	84827.1	87085.9	82018.7	103993	68486	113474	83525	98020.9		83593.6	89038.8	97576.2	89025.4
Ras-related C3 botulinum toxin substrate 1 OS=Homo sapiens GN=RAC1 PE=1 SV=1	9.03548e+06	9.6509e+06	9.45746e+06	9.20641e+06	8.38871e+06	8.88062e+06	8.43134e+06	9.07281e+06	8.92396e+06	8.47017e+06	8.47845e+06	9.62623e+06		8.80505e+06	9.37773e+06	8.84209e+06	8.8188e+06
RuvB-like 2 OS=Homo sapiens GN=RUVBL2 PE=1 SV=3	1.1002e+07	1.08364e+07	1.09612e+07	1.16168e+07	1.06009e+07	1.08019e+07	9.7634e+06	1.01663e+07	1.09065e+07	1.06275e+07	1.02718e+07	1.13695e+07		1.02679e+07	1.0933e+07	1.07467e+07	1.09979e+07
Rho-related GTP-binding protein RhoC OS=Homo sapiens GN=RHOC PE=1 SV=1	8.84525e+06	9.92194e+06	1.01609e+07	8.32744e+06	9.98569e+06	9.61623e+06	8.88319e+06	9.76674e+06	8.51445e+06	8.08928e+06	9.27216e+06	1.01283e+07		9.03979e+06	9.62526e+06	9.12451e+06	9.28178e+06
Protein phosphatase inhibitor 2 OS=Homo sapiens GN=PPP1R2 PE=1 SV=2	147648	130396	153782	142936	187212	175342	145905	133528	125897	154328	149557	146293		134861	143592	150023	167412
Cyclin-dependent kinase inhibitor 1 OS=Homo sapiens GN=CDKN1A PE=1 SV=3	74466.3	94326.3	68360.5	97854	146817	106244	69955.3	86785.4	65523.2	82916.6	80177.8	98827.1		73545.2	78306.8	86934.2	115138
Peroxisomal multifunctional enzyme type 2 OS=Homo sapiens GN=HSD17B4 PE=1 SV=3	8.2229e+06	8.03645e+06	9.05958e+06	9.17546e+06	7.87837e+06	9.02857e+06	7.22325e+06	7.85956e+06	8.73817e+06	8.49804e+06	7.55405e+06	1.06464e+07		7.91621e+06	8.42815e+06	8.80848e+06	8.67417e+06
Replication factor C subunit 1 OS=Homo sapiens GN=RFC1 PE=1 SV=4	519090	431891	476348	494000	335508	395370	448871	457435	430968	463198	386971	476583		445621	474439	440414	403161
Mitochondrial-processing peptidase subunit alpha OS=Homo sapiens GN=PMPCA PE=1 SV=2	1.76894e+06	1.76196e+06	1.75091e+06	2.00138e+06	1.89131e+06	1.89874e+06	1.52282e+06	1.75516e+06	1.69189e+06	1.6596e+06	1.49344e+06	2.05839e+06		1.65366e+06	1.76059e+06	1.7215e+06	1.92983e+06
Disco-interacting protein 2 homolog B OS=Homo sapiens GN=DIP2B PE=1 SV=3	140527	129495	230613	146730	154217	124289	142288	140716	173684	144722	149735	226827		151503	161299	170027	141154
28S ribosomal protein S26, mitochondrial OS=Homo sapiens GN=MRPS26 PE=1 SV=1	1.14503e+06	1.05876e+06	1.01904e+06	1.06564e+06	1.14977e+06	1.11425e+06	997765	1.07238e+06	957184	1.00164e+06	1.07469e+06	1.34084e+06		1.00799e+06	1.073e+06	1.13012e+06	1.10935e+06
28S ribosomal protein S28, mitochondrial OS=Homo sapiens GN=MRPS28 PE=1 SV=1	638504	629579	667424	736844	613798	642724	528955	602406	698343	711329	564886	870798		605981	644968	704665	662433
Cytochrome c oxidase subunit 4 isoform 1, mitochondrial OS=Homo sapiens GN=COX4I1 PE=1 SV=1	6.08217e+06	5.80922e+06	6.00976e+06	5.30961e+06	4.73133e+06	5.00664e+06	5.34774e+06	5.51981e+06	5.96947e+06	6.02162e+06	5.26396e+06	7.12729e+06		5.6063e+06	5.96593e+06	6.09046e+06	5.0103e+06
Acyl-Coenzyme A dehydrogenase, C-4 to C-12 straight chain, isoform CRA_a OS=Homo sapiens GN=ACADM PE=1 SV=1	1.23259e+06	1.30648e+06	1.45405e+06	1.46133e+06	1.42771e+06	1.44664e+06	1.09726e+06	1.29258e+06	1.37018e+06	1.34944e+06	1.32928e+06	1.92557e+06		1.2479e+06	1.3279e+06	1.51162e+06	1.44516e+06
Caldesmon OS=Homo sapiens GN=CALD1 PE=1 SV=1	146283	159918	137585	195324	235072	189485	136020	149754	131170	142003	150689	127613		138762	147645	139774	205673
Probable asparagine--tRNA ligase, mitochondrial OS=Homo sapiens GN=NARS2 PE=1 SV=3	301221	296271	305446	308368	259634	254684	257970	295846	296663	299981	251726	398503		282900	300956	311041	273198
Ras-related protein Rab-1B OS=Homo sapiens GN=RAB1B PE=1 SV=1	2.00497e+07	2.01111e+07	2.0263e+07	2.04888e+07	2.22137e+07	2.18172e+07	1.94478e+07	2.08344e+07	1.67505e+07	2.01708e+07	2.04383e+07	2.21287e+07		1.89333e+07	2.01411e+07	2.0895e+07	2.14937e+07
Nuclear ubiquitous casein and cyclin-dependent kinase substrate 1 OS=Homo sapiens GN=NUCKS1 PE=1 SV=1	698799	677070	628146	766236	852502	758882	719851	720882	476123	893626	682191	677562		627492	667343	744738	791427
NADH dehydrogenase [ubiquinone] 1 alpha subcomplex assembly factor 4 OS=Homo sapiens GN=NDUFAF4 PE=1 SV=1	296507	284336	350425	322436	264813	288222	289718	288182	294555	262821	241159	356709		290806	309139	282765	290873
Serine beta-lactamase-like protein LACTB, mitochondrial OS=Homo sapiens GN=LACTB PE=1 SV=2	158456	158699	181791	177309	201563	198785	145880	154765	168596	134902	145393	210599		156137	165966	160450	192239
39S ribosomal protein L17, mitochondrial OS=Homo sapiens GN=MRPL17 PE=1 SV=1	763143	688051	648218	781489	636002	752029	620858	691326	660396	710905	608539	773876		656891	698204	694369	720342
Tetratricopeptide repeat protein 1 OS=Homo sapiens GN=TTC1 PE=1 SV=1	1.72474e+06	1.99845e+06	1.91978e+06	1.65104e+06	1.76951e+06	1.62878e+06	1.94405e+06	1.95542e+06	1.44992e+06	1.50748e+06	1.71337e+06	1.80327e+06		1.76644e+06	1.8774e+06	1.67002e+06	1.682e+06
Glutathione S-transferase P OS=Homo sapiens GN=GSTP1 PE=1 SV=2	3.30033e+07	3.5356e+07	3.23026e+07	2.7343e+07	3.51045e+07	2.92709e+07	3.2496e+07	3.51165e+07	2.75186e+07	2.89017e+07	3.25991e+07	2.66389e+07		3.15492e+07	3.35289e+07	2.92785e+07	3.04005e+07
Clathrin light chain B OS=Homo sapiens GN=CLTB PE=1 SV=1	1.25947e+07	1.1906e+07	1.2138e+07	1.27559e+07	1.26173e+07	1.23503e+07	1.25116e+07	1.09242e+07	1.10944e+07	1.12447e+07	1.07517e+07	1.12323e+07		1.14887e+07	1.22096e+07	1.10738e+07	1.25734e+07
28S ribosomal protein S18a, mitochondrial OS=Homo sapiens GN=MRPS18A PE=1 SV=1	474131	460371	514915	486015	447794	439844	400567	466721	500969	397741	414130	571031		454131	482593	454777	457449
Adenosine 3'-phospho 5'-phosphosulfate transporter 1 OS=Homo sapiens GN=SLC35B2 PE=1 SV=1	1.06103e+06	1.06291e+06	1.13535e+06	1.10332e+06	982150	1.01816e+06	954983	1.06879e+06	1.0457e+06	1.00624e+06	930562	1.19664e+06		1.02196e+06	1.08589e+06	1.03865e+06	1.03331e+06
Cytochrome b-c1 complex subunit 2, mitochondrial OS=Homo sapiens GN=UQCRC2 PE=1 SV=3	4.65829e+06	4.7031e+06	4.73205e+06	5.27993e+06	4.77774e+06	4.93125e+06	4.08298e+06	4.38642e+06	4.82818e+06	4.75239e+06	4.40693e+06	5.63808e+06		4.42205e+06	4.69771e+06	4.90599e+06	4.99194e+06
Zinc finger FYVE domain-containing protein 16 OS=Homo sapiens GN=ZFYVE16 PE=1 SV=3	205782	209325	258701	225867	176737	226608	221068	185622	226844	208344	230555	260891		210359	223362	232276	208362
Alcohol dehydrogenase class-3 OS=Homo sapiens GN=ADH5 PE=1 SV=4	1.10078e+07	1.18103e+07	1.05745e+07	1.08332e+07	1.38085e+07	1.24572e+07	1.11277e+07	1.14963e+07	8.97845e+06	1.19069e+07	1.25444e+07	9.77657e+06		1.04726e+07	1.11192e+07	1.13452e+07	1.23058e+07
ATP-dependent 6-phosphofructokinase, muscle type OS=Homo sapiens GN=PFKM PE=1 SV=2	2.39406e+06	2.42752e+06	2.61971e+06	2.4171e+06	2.29795e+06	2.33276e+06	2.17371e+06	2.4353e+06	2.40326e+06	2.29056e+06	2.28581e+06	2.6889e+06		2.33445e+06	2.47847e+06	2.41464e+06	2.34874e+06
E3 ubiquitin-protein ligase listerin OS=Homo sapiens GN=LTN1 PE=1 SV=6	507926	502214	564179	520566	428950	453476	449627	491136	544732	450969	447195	580015		493642	524045	489059	466100
ER membrane protein complex subunit 6 OS=Homo sapiens GN=EMC6 PE=1 SV=1	229674	247614	259509	241160	220503	225665	217584	241726	234570	209433	219334	322731		231068	245290	245658	228944
UPF0600 protein C5orf51 OS=Homo sapiens GN=C5orf51 PE=1 SV=1	36364	45127.7	54390.8	41143.5	33491.5	43202.9	35374.6	43047.2	49032.9	40779.3	38965.9	72093		42109	44690.3	48566.8	39046.6
Sodium-coupled neutral amino acid transporter 2 OS=Homo sapiens GN=SLC38A2 PE=1 SV=2	274974	300415	305499	336929	283729	363944	250124	347344	243005	280997	418178	398415		276382	293319	360412	326457
Histone H2B type 3-B OS=Homo sapiens GN=HIST3H2BB PE=1 SV=3	806374	875807	764402	841922	775998	713299	923393	836971	584501	1.03069e+06	716852	1.13897e+06		767292	814246	944113	775297
NADH dehydrogenase [ubiquinone] 1 beta subcomplex subunit 8, mitochondrial OS=Homo sapiens GN=NDUFB8 PE=1 SV=1	145671	149114	160240	135564	114193	98706.1	124863	143463	162644	137168	109244	195719		142825	151550	143140	115180
Transgelin OS=Homo sapiens GN=TAGLN PE=1 SV=4	325909	498572	441171	569620	992338	689744	309438	462083	419725	403619	324523	559003		391519	415410	418354	730540
Glycolipid transfer protein OS=Homo sapiens GN=GLTP PE=1 SV=3	281806	310237	288300	275633	294372	287081	265190	298367	266755	291978	268131	251508		276359	293199	270033	285591
Transmembrane protein 192 OS=Homo sapiens GN=TMEM192 PE=1 SV=1	120981	120756	119087	118633	120359	118390	114603	126473	100587	105215	109170	147783		113391	120271	119289	119124
60S ribosomal protein L36a-like OS=Homo sapiens GN=RPL36AL PE=1 SV=3	392801	243292	401704	402121	482344	498498	502883	197008	324761	428850	456607	330758		318057	337341	401593	458979
Syntaxin-12 OS=Homo sapiens GN=STX12 PE=1 SV=1	397719	389793	420760	419450	424932	368000	360727	443381	341832	317558	349559	476246		379539	402546	375311	403289
UAP56-interacting factor OS=Homo sapiens GN=FYTTD1 PE=1 SV=3	61523.7	72125.9	84248.3	61775.1	61199.1	51716.8	59776.7	76790.7	68319.5	53046.1	54850.7	85889.3		67940.4	72038.5	62988.1	58040.3
Signal transducer and activator of transcription 6 OS=Homo sapiens GN=STAT6 PE=1 SV=1	323562	333516	346884	360532	329072	368424	281057	348374	320713	342027	297038	428806		315490	334518	351866	352258
MAP/microtubule affinity-regulating kinase 3 OS=Homo sapiens GN=MARK3 PE=1 SV=2	46839.4	50389.3	63764.1	47880.1	44563.9	43131.3	50230.1	58612	42894.4	39846.1	39097.4	57902.7		50170.7	53191.5	44848.1	45148.5
Ribosomal protein S6 kinase alpha-1 OS=Homo sapiens GN=RPS6KA1 PE=1 SV=2	5.14131e+06	5.45341e+06	5.57641e+06	4.87499e+06	5.07801e+06	4.93744e+06	4.81419e+06	5.24263e+06	5.19835e+06	4.76636e+06	5.02502e+06	5.342e+06		5.08136e+06	5.38723e+06	5.03898e+06	4.96276e+06
Inactive hydroxysteroid dehydrogenase-like protein 1 OS=Homo sapiens GN=HSDL1 PE=1 SV=3	148377	139526	145489	139817	138948	151574	144047	137665	127510	134409	134614	169796		136235	144417	145372	143333
Transmembrane emp24 domain-containing protein 9 OS=Homo sapiens GN=TMED9 PE=1 SV=2	3.71819e+06	3.61695e+06	3.7541e+06	4.30579e+06	2.87446e+06	3.35031e+06	3.45194e+06	3.36472e+06	3.64984e+06	4.32273e+06	3.14786e+06	4.85907e+06		3.48681e+06	3.69596e+06	4.04367e+06	3.46124e+06
Pyruvate dehydrogenase protein X component, mitochondrial OS=Homo sapiens GN=PDHX PE=1 SV=3	374349	382248	423369	366366	388032	406680	354561	381346	376509	375335	330063	471539		370620	392748	388011	386674
GTP:AMP phosphotransferase AK3, mitochondrial OS=Homo sapiens GN=AK3 PE=1 SV=4	1.47311e+06	1.50301e+06	1.4807e+06	1.63883e+06	1.64458e+06	1.78934e+06	1.27825e+06	1.51827e+06	1.42012e+06	1.52721e+06	1.37123e+06	1.80314e+06		1.40205e+06	1.48555e+06	1.55721e+06	1.68951e+06
Specifically androgen-regulated gene protein OS=Homo sapiens GN=SARG PE=1 SV=2	811519	788998	822405	827344	819933	857067	761230	728340	798491	876409	769349	872778		762149	807520	838001	834628
Poly(rC)-binding protein 3 OS=Homo sapiens GN=PCBP3 PE=2 SV=2	144265	209525	211844	222107	98868	80467	221090	153022	159173	124850	113546	247566		175280	185697	151968	120896
Regulator of chromosome condensation OS=Homo sapiens GN=RCC1 PE=1 SV=1	2.73524e+06	2.73983e+06	2.88709e+06	2.91295e+06	2.23174e+06	2.37718e+06	2.56049e+06	2.45187e+06	2.89839e+06	2.4488e+06	2.41065e+06	2.95711e+06		2.63022e+06	2.7865e+06	2.59409e+06	2.49084e+06
39S ribosomal protein L16, mitochondrial OS=Homo sapiens GN=MRPL16 PE=1 SV=1	409353	411977	445247	384273	454397	390678	357968	387098	455787	374703	389259	499551		398238	421881	417672	408600
Alpha/beta hydrolase domain-containing protein 11 OS=Homo sapiens GN=ABHD11 PE=1 SV=1	256191	240221	292247	246524	188025	208956	218239	258819	267859	245168	184759	356119		247331	262004	252671	213162
Unconventional myosin-XVIIIa OS=Homo sapiens GN=MYO18A PE=1 SV=3	1.14016e+06	1.19362e+06	1.26167e+06	1.20705e+06	1.34505e+06	1.30421e+06	1.01144e+06	1.25037e+06	1.14214e+06	1.09377e+06	1.03856e+06	1.28647e+06		1.1304e+06	1.19746e+06	1.1348e+06	1.28411e+06
Dynein light chain roadblock-type 1 OS=Homo sapiens GN=DYNLRB1 PE=1 SV=1	449913	448298	569166	503243	446217	508759	471940	421420	485646	506974	446949	583466		458818	486010	509432	485228
DNA-directed RNA polymerase OS=Homo sapiens GN=POLR2A PE=1 SV=1	1.54836e+06	1.51023e+06	1.62991e+06	1.54037e+06	1.30896e+06	1.36345e+06	1.43683e+06	1.53182e+06	1.45703e+06	1.50805e+06	1.43753e+06	1.90507e+06		1.47467e+06	1.56204e+06	1.60441e+06	1.40087e+06
Uncharacterized protein (Fragment) OS=Homo sapiens PE=4 SV=1	138523	96496.4	113859	140387	74519.3	110248	117857	107298	101312	118515	70848.5	129338		108610	115027	102788	104871
Translocation protein SEC63 homolog OS=Homo sapiens GN=SEC63 PE=1 SV=2	1.74198e+06	1.86555e+06	1.76601e+06	1.78187e+06	1.93087e+06	1.77436e+06	1.73221e+06	2.02775e+06	1.37572e+06	1.72484e+06	1.96588e+06	2.28334e+06		1.69063e+06	1.79039e+06	1.9783e+06	1.82764e+06
Dolichyl-diphosphooligosaccharide--protein glycosyltransferase subunit 1 OS=Homo sapiens GN=RPN1 PE=1 SV=1	2.23924e+07	2.25572e+07	2.1893e+07	2.27502e+07	2.24676e+07	2.31403e+07	2.23182e+07	2.34375e+07	1.78167e+07	2.29451e+07	2.21126e+07	2.81811e+07		2.10442e+07	2.22791e+07	2.42715e+07	2.27843e+07
Actin-related protein 2/3 complex subunit 3 OS=Homo sapiens GN=ARPC3 PE=1 SV=3	5.63037e+06	6.13622e+06	6.68e+06	5.46359e+06	5.58114e+06	5.30151e+06	6.06694e+06	5.10342e+06	6.28198e+06	5.08804e+06	4.99548e+06	5.86056e+06		5.79397e+06	6.13392e+06	5.30097e+06	5.44754e+06
39S ribosomal protein L41, mitochondrial OS=Homo sapiens GN=MRPL41 PE=1 SV=1	446178	472373	493600	536546	279629	296132	407359	385851	557818	411599	313821	649041		444252	470315	437666	354181
Lysophospholipid acyltransferase 7 OS=Homo sapiens GN=MBOAT7 PE=1 SV=2	325615	305012	340266	370786	362747	357401	301664	336910	280267	290947	313607	442820		305400	323306	343144	363603
Integrin beta-4 OS=Homo sapiens GN=ITGB4 PE=1 SV=5	1.71893e+07	1.67067e+07	1.76301e+07	1.88291e+07	1.6925e+07	1.67185e+07	1.59876e+07	1.68647e+07	1.58291e+07	1.87481e+07	1.72532e+07	2.32615e+07		1.62208e+07	1.71712e+07	1.95954e+07	1.74657e+07
Retinol dehydrogenase 11 OS=Homo sapiens GN=RDH11 PE=1 SV=2	1.8624e+06	1.81312e+06	1.61548e+06	2.2364e+06	2.08872e+06	2.58945e+06	1.72941e+06	1.59322e+06	1.67018e+06	2.10628e+06	1.89085e+06	1.95603e+06		1.66333e+06	1.76036e+06	1.98236e+06	2.29551e+06
Vinculin OS=Homo sapiens GN=VCL PE=1 SV=4	2.41293e+07	2.69132e+07	2.64784e+07	2.29897e+07	2.6196e+07	2.312e+07	2.26206e+07	2.18031e+07	2.94334e+07	2.13292e+07	2.31305e+07	2.41543e+07		2.43942e+07	2.58108e+07	2.28412e+07	2.40575e+07
Glutaredoxin-3 OS=Homo sapiens GN=GLRX3 PE=1 SV=2	2.65262e+06	2.97969e+06	3.10985e+06	2.41901e+06	2.48821e+06	2.59158e+06	2.66255e+06	2.78001e+06	2.80456e+06	2.60876e+06	2.86895e+06	2.90256e+06		2.74834e+06	2.90756e+06	2.79027e+06	2.4986e+06
TSC22 domain family protein 1 OS=Homo sapiens GN=TSC22D1 PE=1 SV=3	605326	619993	679915	484560	547452	448621	702035	640232	479766	511249	570869	659596		599665	634274	577407	491878
Adenosylhomocysteinase OS=Homo sapiens GN=AHCY PE=1 SV=4	5.0363e+07	5.35254e+07	5.1639e+07	5.79099e+07	5.69027e+07	5.99409e+07	4.82582e+07	4.70385e+07	5.18292e+07	5.83928e+07	5.98834e+07	5.55668e+07		4.90004e+07	5.18262e+07	5.79198e+07	5.82375e+07
PRA1 family protein 3 OS=Homo sapiens GN=ARL6IP5 PE=1 SV=1	3.24156e+06	3.14816e+06	3.20774e+06	3.31563e+06	3.83168e+06	3.50979e+06	3.39849e+06	3.42239e+06	2.38073e+06	3.16453e+06	3.14801e+06	3.59388e+06		3.02535e+06	3.19892e+06	3.29587e+06	3.54606e+06
Monocarboxylate transporter 4 OS=Homo sapiens GN=SLC16A3 PE=1 SV=1	2.10876e+06	2.33331e+06	2.02382e+06	2.42873e+06	3.09288e+06	3.16241e+06	2.23975e+06	2.36678e+06	1.58943e+06	2.80116e+06	2.75608e+06	2.77354e+06		2.03485e+06	2.15141e+06	2.77686e+06	2.87466e+06
Cyclin-T1 OS=Homo sapiens GN=CCNT1 PE=1 SV=1	66000.2	62624.3	60078.2	63340	67094.1	66883.2	65710	60453.7	52896.8	63366.7	67843	53471.9		59451.3	62854.3	61258.2	65749.6
Pleiotropic regulator 1 OS=Homo sapiens GN=PLRG1 PE=1 SV=1	993681	1.0469e+06	1.00176e+06	951142	939539	863545	810693	953723	1.14105e+06	923615	1.11565e+06	1.15464e+06		959095	1.01385e+06	1.05963e+06	917237
Hydroxyacyl-coenzyme A dehydrogenase, mitochondrial OS=Homo sapiens GN=HADH PE=1 SV=1	3.67521e+06	3.62657e+06	3.48792e+06	3.66106e+06	3.83276e+06	3.90086e+06	3.27343e+06	3.77132e+06	3.18824e+06	3.20768e+06	2.9055e+06	3.6002e+06		3.4016e+06	3.59568e+06	3.22537e+06	3.79687e+06
L-lactate dehydrogenase B chain OS=Homo sapiens GN=LDHB PE=1 SV=2	5.26298e+07	5.3817e+07	4.86514e+07	4.32543e+07	5.0319e+07	4.96252e+07	5.01033e+07	5.0804e+07	4.58523e+07	5.42979e+07	5.60407e+07	4.41907e+07		4.88699e+07	5.16514e+07	5.12317e+07	4.76235e+07
Sodium/potassium-transporting ATPase subunit alpha-1 OS=Homo sapiens GN=ATP1A1 PE=1 SV=1	1.22505e+07	1.28567e+07	1.29033e+07	1.10251e+07	1.07168e+07	9.9801e+06	1.09324e+07	1.34091e+07	1.17459e+07	1.22027e+07	1.10564e+07	1.46225e+07		1.19858e+07	1.26666e+07	1.25419e+07	1.05648e+07
THO complex subunit 4 OS=Homo sapiens GN=ALYREF PE=1 SV=1	1.18568e+06	1.20108e+06	1.29937e+06	1.24138e+06	1.06779e+06	989937	965679	1.27026e+06	1.27868e+06	1.30636e+06	1.19918e+06	1.54137e+06		1.16188e+06	1.2277e+06	1.34159e+06	1.09479e+06
Cyclin-dependent kinase 9 OS=Homo sapiens GN=CDK9 PE=1 SV=3	135406	134358	138008	154459	120281	125527	120092	143253	123734	131308	133453	155511		128638	135915	139678	132612
4-trimethylaminobutyraldehyde dehydrogenase OS=Homo sapiens GN=ALDH9A1 PE=1 SV=3	3.46686e+06	3.72571e+06	3.63837e+06	3.47178e+06	3.44203e+06	3.70815e+06	3.33722e+06	3.48205e+06	3.42971e+06	3.4386e+06	3.14648e+06	3.4509e+06		3.4158e+06	3.6087e+06	3.34231e+06	3.53868e+06
Myotrophin OS=Homo sapiens GN=MTPN PE=1 SV=2	2.55044e+06	2.65807e+06	2.93817e+06	2.34637e+06	2.94965e+06	2.36859e+06	2.51324e+06	2.94487e+06	2.28351e+06	2.18184e+06	2.72817e+06	2.35292e+06		2.56626e+06	2.71073e+06	2.41046e+06	2.5403e+06
40S ribosomal protein S3 OS=Homo sapiens GN=RPS3 PE=1 SV=2	5.70724e+07	6.02076e+07	5.67086e+07	4.52161e+07	5.17338e+07	5.13759e+07	5.64586e+07	5.80236e+07	5.04784e+07	5.24104e+07	6.1106e+07	5.24012e+07		5.48883e+07	5.79752e+07	5.51587e+07	4.93487e+07
Pyruvate dehydrogenase E1 component subunit beta, mitochondrial OS=Homo sapiens GN=PDHB PE=1 SV=3	2.76255e+06	2.93111e+06	3.14083e+06	3.0447e+06	2.97036e+06	3.02739e+06	2.48703e+06	3.0508e+06	2.84625e+06	2.55749e+06	2.57522e+06	3.69647e+06		2.78477e+06	2.94078e+06	2.89826e+06	3.01398e+06
L-aminoadipate-semialdehyde dehydrogenase-phosphopantetheinyl transferase OS=Homo sapiens GN=AASDHPPT PE=1 SV=2	698459	759703	773991	689119	652628	632971	654609	672014	793384	670707	696075	799645		704068	743316	720049	657831
Transcription elongation factor B polypeptide 2 OS=Homo sapiens GN=TCEB2 PE=1 SV=1	7.5154e+06	8.25507e+06	8.57867e+06	7.35648e+06	9.74329e+06	8.47781e+06	7.62106e+06	8.37857e+06	7.0869e+06	7.45355e+06	9.17076e+06	7.61337e+06		7.67739e+06	8.10396e+06	8.04357e+06	8.47006e+06
GTP-binding protein SAR1a OS=Homo sapiens GN=SAR1A PE=1 SV=1	3.96985e+06	3.96318e+06	4.02865e+06	3.85909e+06	4.07703e+06	4.034e+06	3.72633e+06	4.01257e+06	3.60471e+06	3.74937e+06	4.13721e+06	4.19933e+06		3.77739e+06	3.98712e+06	4.0236e+06	3.98892e+06
39S ribosomal protein L1, mitochondrial OS=Homo sapiens GN=MRPL1 PE=1 SV=2	1.5823e+06	1.68996e+06	1.76251e+06	1.68525e+06	1.49055e+06	1.5966e+06	1.41672e+06	1.685e+06	1.67909e+06	1.412e+06	1.42211e+06	1.96659e+06		1.5885e+06	1.67661e+06	1.58062e+06	1.5888e+06
Phosphoenolpyruvate carboxykinase [GTP], mitochondrial OS=Homo sapiens GN=PCK2 PE=1 SV=2	45994.2	48667.5	45103.2	78058.6	41563	45491	34575.6	57466.9	43237.4	50507.9	45937	69093.4		44124.8	46563.9	54323.3	52846.7
RNA-binding protein 6 OS=Homo sapiens GN=RBM6 PE=1 SV=5	101014	125724	106837	122429	102226	90958.8	108271	123316	86524	87439.2	109323	103243		104927	110707	99561.8	104415
40S ribosomal protein S18 OS=Homo sapiens GN=RPS18 PE=1 SV=3	2.42011e+07	2.44483e+07	2.62058e+07	2.16331e+07	1.95152e+07	1.96497e+07	2.44709e+07	2.27707e+07	2.37089e+07	2.18519e+07	2.33704e+07	2.37689e+07		2.36399e+07	2.4936e+07	2.2982e+07	2.02434e+07
Calcium-transporting ATPase OS=Homo sapiens GN=ATP2C1 PE=1 SV=1	576279	577850	616995	687828	603796	634084	556543	550372	571530	585209	564599	704704		559412	590079	615204	640972
Nucleoside diphosphate kinase OS=Homo sapiens GN=NME1-NME2 PE=1 SV=1	7.48391e+07	7.86216e+07	7.31016e+07	7.19366e+07	8.52756e+07	8.64353e+07	7.4322e+07	7.36318e+07	6.69818e+07	7.62649e+07	8.72968e+07	6.13628e+07		7.15671e+07	7.54859e+07	7.42009e+07	8.09385e+07
CD320 antigen OS=Homo sapiens GN=CD320 PE=1 SV=1	75382	88857	75912.8	86921.1	54289.5	70843.8	66854	82039.9	79022.8	77826	70000.8	113820		75677.8	79816.3	85273.8	69403.4
Absent in melanoma 1 protein OS=Homo sapiens GN=AIM1 PE=1 SV=1	7.56061e+06	7.02755e+06	7.34771e+06	7.38561e+06	7.48721e+06	7.66848e+06	6.42691e+06	7.47217e+06	6.92996e+06	8.51544e+06	7.23275e+06	7.78918e+06		6.92989e+06	7.30866e+06	7.8283e+06	7.51286e+06
28S ribosomal protein S35, mitochondrial OS=Homo sapiens GN=MRPS35 PE=1 SV=1	1.22622e+06	1.19162e+06	1.21732e+06	1.30884e+06	1.15006e+06	1.16933e+06	1.00412e+06	1.17843e+06	1.28161e+06	1.12352e+06	1.10873e+06	1.41187e+06		1.1489e+06	1.21163e+06	1.20708e+06	1.20739e+06
Rab9 effector protein with kelch motifs OS=Homo sapiens GN=RABEPK PE=1 SV=1	88986.8	83360.7	92161.4	93581.3	84551.1	73714.7	88376.2	92244.5	71545.3	82208.7	82730.7	126940		83551.1	88093.8	95220	83551.5
Syntaxin-5 OS=Homo sapiens GN=STX5 PE=1 SV=2	882914	853868	848238	858730	943890	946738	811522	877516	766117	789117	896015	824622		817115	861540	835418	915523
Proteasome assembly chaperone 2 OS=Homo sapiens GN=PSMG2 PE=1 SV=1	519925	510514	523422	436806	450168	454330	461507	517392	496816	483175	495637	592146		491358	517925	521474	447038
Carboxypeptidase OS=Homo sapiens GN=CTSA PE=1 SV=1	1.56724e+06	1.55046e+06	1.66034e+06	2.0006e+06	1.64528e+06	1.6911e+06	1.32482e+06	1.40093e+06	1.85719e+06	1.72768e+06	1.38471e+06	2.1284e+06		1.51058e+06	1.59195e+06	1.72038e+06	1.77224e+06
UPF0568 protein C14orf166 OS=Homo sapiens GN=C14orf166 PE=1 SV=1	3.3646e+06	3.56196e+06	3.97982e+06	3.0597e+06	3.37651e+06	3.15229e+06	3.14246e+06	3.64398e+06	3.55867e+06	3.13253e+06	3.29037e+06	3.95601e+06		3.44121e+06	3.62656e+06	3.44191e+06	3.19343e+06
Trafficking protein particle complex subunit 3 OS=Homo sapiens GN=TRAPPC3 PE=1 SV=1	1.09016e+06	1.19959e+06	1.15344e+06	1.04346e+06	1.03335e+06	1.03954e+06	967897	1.14427e+06	1.16458e+06	1.04561e+06	1.05772e+06	1.11951e+06		1.08853e+06	1.14685e+06	1.0738e+06	1.03878e+06
Endoplasmin OS=Homo sapiens GN=HSP90B1 PE=1 SV=1	1.62985e+08	1.55891e+08	1.47307e+08	1.62306e+08	1.43295e+08	1.59446e+08	1.3253e+08	1.75129e+08	1.37916e+08	1.79763e+08	1.5417e+08	1.85763e+08		1.47377e+08	1.55262e+08	1.72671e+08	1.54784e+08
Growth hormone-inducible transmembrane protein OS=Homo sapiens GN=GHITM PE=1 SV=2	154827	152739	142803	159042	179742	181488	147552	165520	118266	166207	139774	189113		142414	150030	163782	173116
Uncharacterized protein OS=Homo sapiens GN=VPS11 PE=1 SV=1	296595	288939	299275	291009	305295	288735	260467	284481	296118	266870	292405	358387		279956	294904	303538	294923
Aspartate--tRNA ligase, mitochondrial OS=Homo sapiens GN=DARS2 PE=1 SV=1	2.02701e+06	1.99764e+06	2.01996e+06	2.03368e+06	1.78747e+06	1.86374e+06	1.70813e+06	2.03369e+06	2.01456e+06	1.88062e+06	1.66406e+06	2.324e+06		1.91277e+06	2.01483e+06	1.93747e+06	1.8922e+06
Leucine-rich repeat-containing protein 59 OS=Homo sapiens GN=LRRC59 PE=1 SV=1	1.21352e+07	1.17468e+07	1.13135e+07	1.24107e+07	1.12756e+07	1.16391e+07	1.39584e+07	1.12455e+07	8.79103e+06	1.11101e+07	1.19407e+07	1.19759e+07		1.11332e+07	1.1727e+07	1.16686e+07	1.17657e+07
Ubiquitin-fold modifier-conjugating enzyme 1 OS=Homo sapiens GN=UFC1 PE=1 SV=3	203367	190685	217150	263088	201875	172873	116260	310439	199674	244551	181636	220717		193156	203448	214027	209397
Ras-related protein Rap-1b OS=Homo sapiens GN=RAP1B PE=1 SV=1	4.23394e+06	4.30655e+06	4.6184e+06	4.61009e+06	5.08997e+06	4.87681e+06	4.30903e+06	4.47235e+06	3.7401e+06	4.36891e+06	4.58953e+06	5.49481e+06		4.16166e+06	4.38317e+06	4.794e+06	4.85497e+06
Proteasome subunit alpha type-3 OS=Homo sapiens GN=PSMA3 PE=1 SV=2	9.49844e+06	9.87009e+06	9.90754e+06	9.06207e+06	8.41279e+06	8.51726e+06	9.33611e+06	9.19753e+06	9.26077e+06	8.51178e+06	8.57689e+06	9.42632e+06		9.26463e+06	9.75693e+06	8.82872e+06	8.65943e+06
NADH dehydrogenase [ubiquinone] iron-sulfur protein 6, mitochondrial OS=Homo sapiens GN=NDUFS6 PE=1 SV=1	395701	409741	409570	356964	345043	316739	326729	437943	397436	330113	322251	461072		384554	404950	366051	339156
Endoplasmic reticulum-Golgi intermediate compartment protein 1 OS=Homo sapiens GN=ERGIC1 PE=1 SV=1	2.98088e+06	3.19053e+06	3.05311e+06	3.026e+06	3.02381e+06	2.98631e+06	2.84099e+06	3.2689e+06	2.67962e+06	2.90004e+06	2.67028e+06	3.53464e+06		2.91954e+06	3.07362e+06	3.01371e+06	3.01199e+06
BolA-like protein 2 OS=Homo sapiens GN=BOLA2 PE=1 SV=1	3.62908e+06	3.91009e+06	3.82634e+06	3.64294e+06	3.51675e+06	3.50403e+06	3.44906e+06	3.47931e+06	3.87855e+06	3.17851e+06	3.12547e+06	3.58995e+06		3.59711e+06	3.78665e+06	3.29162e+06	3.55402e+06
Sideroflexin-1 OS=Homo sapiens GN=SFXN1 PE=1 SV=4	6.00866e+06	6.45058e+06	6.29964e+06	6.20764e+06	5.79646e+06	5.97313e+06	5.32884e+06	6.36335e+06	6.17563e+06	5.46271e+06	5.30124e+06	7.6292e+06		5.93836e+06	6.25025e+06	6.04535e+06	5.99005e+06
Fragile X mental retardation syndrome-related protein 2 OS=Homo sapiens GN=FXR2 PE=1 SV=2	291392	324301	510623	297593	298822	224099	321447	366721	351109	260707	331861	574413		345910	364062	367658	271118
Gasdermin-A OS=Homo sapiens GN=GSDMA PE=1 SV=4	176253	159678	172238	196677	235617	200585	136845	164708	184478	134759	127240	189394		160804	169240	148087	210258
Delta(24)-sterol reductase OS=Homo sapiens GN=DHCR24 PE=1 SV=2	3.5066e+06	3.33256e+06	3.16548e+06	5.40611e+06	5.69826e+06	5.54794e+06	3.55247e+06	3.20363e+06	2.78862e+06	5.40825e+06	5.31465e+06	6.19972e+06		3.16607e+06	3.33197e+06	5.62731e+06	5.54949e+06
ADP-ribosylation factor-like protein 8B OS=Homo sapiens GN=ARL8B PE=1 SV=1	851454	861208	832326	994974	923187	1.11955e+06	843529	926455	670224	942926	782127	985386		806086	848244	899057	1.00937e+06
Baculoviral IAP repeat-containing protein 6 OS=Homo sapiens GN=BIRC6 PE=1 SV=2	404774	475895	492536	377180	373159	349837	394918	485170	425047	376794	393129	526556		433457	456094	427262	366524
Carnitine O-palmitoyltransferase 2, mitochondrial OS=Homo sapiens GN=CPT2 PE=1 SV=2	964747	898246	1.07817e+06	1.13936e+06	1.06934e+06	1.1594e+06	892568	937273	959103	997462	860049	1.30547e+06		929232	977609	1.03847e+06	1.12203e+06
Neuroplastin OS=Homo sapiens GN=NPTN PE=1 SV=2	118866	93603	135693	127027	68221.6	87957.4	125433	99440.5	103963	100368	68355.3	163326		109048	114719	103866	91347.4
Coiled-coil domain-containing protein 90B, mitochondrial OS=Homo sapiens GN=CCDC90B PE=1 SV=2	145328	165774	154990	152401	164114	130693	129742	193279	127960	148908	149307	196742		147496	155140	163543	148410
Dehydrogenase/reductase SDR family member 7 OS=Homo sapiens GN=DHRS7 PE=1 SV=1	1.55631e+06	1.55993e+06	1.66317e+06	1.62541e+06	1.5572e+06	1.76488e+06	1.59811e+06	1.63219e+06	1.3303e+06	1.47971e+06	1.47881e+06	1.89909e+06		1.51394e+06	1.59238e+06	1.60772e+06	1.64693e+06
Peptidyl-prolyl cis-trans isomerase NIMA-interacting 1 OS=Homo sapiens GN=PIN1 PE=1 SV=1	310227	271060	322849	281216	259299	332342	303165	243632	315887	251361	270694	305080		285747	300549	274830	289385
EH domain-binding protein 1 OS=Homo sapiens GN=EHBP1 PE=1 SV=3	34907.5	38780.7	49108.7	41794.9	39181.2	36295.4	40767.1	38843.5	36087.2	36702.2	34245.4	55588.5		38517.8	40510.2	41187	39025.7
Translocation protein SEC62 OS=Homo sapiens GN=SEC62 PE=1 SV=1	1.03408e+06	1.12791e+06	1.0286e+06	975589	936405	1.26179e+06	1.01567e+06	1.07697e+06	942815	1.08009e+06	1.03873e+06	1.34916e+06		1.01032e+06	1.06257e+06	1.14817e+06	1.04851e+06
Cytochrome c oxidase subunit 5B, mitochondrial OS=Homo sapiens GN=COX5B PE=1 SV=2	2.62479e+06	2.88475e+06	2.48239e+06	2.46176e+06	2.32475e+06	2.48761e+06	2.20102e+06	2.82197e+06	2.60235e+06	2.92121e+06	2.35413e+06	2.75276e+06		2.52841e+06	2.65883e+06	2.66515e+06	2.42364e+06
ADP-ribosylation factor 5 OS=Homo sapiens GN=ARF5 PE=1 SV=2	611122	643603	652859	635702	654464	661335	558623	665297	594241	580054	600179	627791		604457	635607	602358	650409
Vesicle-associated membrane protein 8 OS=Homo sapiens GN=VAMP8 PE=1 SV=1	1.76903e+06	1.73236e+06	1.85363e+06	1.92037e+06	2.20855e+06	2.17318e+06	1.66068e+06	1.8702e+06	1.574e+06	1.38965e+06	1.53602e+06	1.77786e+06		1.69717e+06	1.78429e+06	1.55979e+06	2.09667e+06
NADH-cytochrome b5 reductase 3 OS=Homo sapiens GN=CYB5R3 PE=1 SV=3	3.3787e+06	3.52848e+06	3.86534e+06	3.47925e+06	3.69587e+06	3.78108e+06	3.23223e+06	3.83514e+06	3.19966e+06	3.49911e+06	3.53138e+06	4.68116e+06		3.41032e+06	3.58516e+06	3.8674e+06	3.64983e+06
Epithelial discoidin domain-containing receptor 1 OS=Homo sapiens GN=DDR1 PE=1 SV=1	297982	310673	346718	349639	285720	311091	278257	297396	333854	311557	295350	383757		302306	317802	328078	314400
Serine/threonine-protein phosphatase OS=Homo sapiens GN=PPP1CC PE=1 SV=1	261645	265167	351079	236325	232678	219729	230276	300408	303109	186180	235625	327478		275753	289876	243097	229466
Serine/arginine-rich splicing factor 3 OS=Homo sapiens GN=SRSF3 PE=1 SV=1	9.87182e+06	1.00756e+07	1.15403e+07	1.13471e+07	5.53271e+06	6.70627e+06	9.90798e+06	7.0372e+06	1.41732e+07	1.01262e+07	6.48029e+06	1.34206e+07		9.96057e+06	1.04704e+07	9.58526e+06	7.49494e+06
RNA 3'-terminal phosphate cyclase-like protein OS=Homo sapiens GN=RCL1 PE=1 SV=3	201381	239030	254105	195130	174616	144842	214992	271797	180232	178420	212510	285615		219196	230407	221242	170255
Torsin-1A-interacting protein 1 OS=Homo sapiens GN=TOR1AIP1 PE=1 SV=2	1.97182e+06	1.91965e+06	1.90712e+06	1.9926e+06	1.95567e+06	1.86509e+06	1.79922e+06	2.08128e+06	1.66081e+06	1.71685e+06	1.8052e+06	2.24854e+06		1.83898e+06	1.93266e+06	1.91008e+06	1.93704e+06
Eukaryotic translation initiation factor 2 subunit 1 OS=Homo sapiens GN=EIF2S1 PE=1 SV=3	1.45877e+07	1.42514e+07	1.42849e+07	1.32271e+07	1.30235e+07	1.32713e+07	1.38479e+07	1.34078e+07	1.37811e+07	1.2651e+07	1.35936e+07	1.38515e+07		1.36776e+07	1.43739e+07	1.33553e+07	1.31735e+07
Ornithine aminotransferase, mitochondrial OS=Homo sapiens GN=OAT PE=1 SV=1	6.79404e+06	7.23933e+06	6.76962e+06	5.86084e+06	5.7487e+06	5.74201e+06	5.94129e+06	7.47888e+06	6.45625e+06	6.2378e+06	6.30376e+06	7.71909e+06		6.59527e+06	6.93102e+06	6.72046e+06	5.78359e+06
Four and a half LIM domains protein 3 OS=Homo sapiens GN=FHL3 PE=1 SV=4	256887	267790	272252	301220	283933	214585	266328	280290	216196	211992	251211	284202		252711	265564	247359	263775
Adenylate kinase 2, mitochondrial OS=Homo sapiens GN=AK2 PE=1 SV=2	6.42233e+06	6.59392e+06	6.81263e+06	8.23006e+06	6.06504e+06	6.40029e+06	5.78781e+06	6.32304e+06	6.79808e+06	6.05834e+06	5.54624e+06	8.28761e+06		6.28939e+06	6.6077e+06	6.53021e+06	6.83616e+06
Fibronectin type-III domain-containing protein 3A OS=Homo sapiens GN=FNDC3A PE=1 SV=4	165089	155829	153912	186167	180270	177713	144968	150834	156157	156803	151501	177687		150584	158202	161612	181349
Retinol dehydrogenase 13 OS=Homo sapiens GN=RDH13 PE=1 SV=2	55910.5	43256.5	39993.5	57452.5	41970.1	48078.9	41410.3	46396.4	43416.5	44509.8	41964.4	59621.5		43693.4	45903.4	48111.2	48760.5
Mitochondrial import inner membrane translocase subunit Tim8 A OS=Homo sapiens GN=TIMM8A PE=1 SV=1	398049	400477	420719	476502	419972	422098	353883	402914	405699	373286	354726	471824		386746	406289	396800	438766
Very long-chain specific acyl-CoA dehydrogenase, mitochondrial OS=Homo sapiens GN=ACADVL PE=1 SV=1	4.94298e+06	4.62854e+06	5.51076e+06	4.90802e+06	4.62487e+06	4.70424e+06	4.42596e+06	4.90344e+06	5.01105e+06	4.43919e+06	3.94169e+06	5.98366e+06		4.77323e+06	5.01435e+06	4.71322e+06	4.74422e+06
RUN and FYVE domain-containing protein 1 OS=Homo sapiens GN=RUFY1 PE=1 SV=2	1.69444e+06	1.62159e+06	1.82962e+06	1.46445e+06	1.48216e+06	1.46274e+06	1.59426e+06	1.61159e+06	1.68817e+06	1.31667e+06	1.30656e+06	1.53063e+06		1.63083e+06	1.71307e+06	1.38089e+06	1.46976e+06
Mitochondrial intermediate peptidase OS=Homo sapiens GN=MIPEP PE=1 SV=2	859113	870101	865401	892220	742547	786494	702375	927428	858147	837873	720333	1.02977e+06		823766	864860	853397	804693
Caspase-4 OS=Homo sapiens GN=CASP4 PE=1 SV=1	169733	168598	172592	208230	162640	154813	154664	177070	155856	183958	174303	172581		162213	170299	176878	173724
WD repeat and FYVE domain-containing protein 1 OS=Homo sapiens GN=WDFY1 PE=1 SV=1	169947	194725	205971	161639	213893	162011	174829	261610	128832	161551	180733	225247		180619	189604	187356	177594
Cyclin-dependent-like kinase 5 OS=Homo sapiens GN=CDK5 PE=1 SV=3	388501	400499	366608	483956	394787	394756	388084	342443	371120	425218	369443	381335		366727	384945	391281	422505
40S ribosomal protein S2 OS=Homo sapiens GN=RPS2 PE=1 SV=2	4.28155e+07	4.27953e+07	3.95974e+07	3.63664e+07	3.90672e+07	4.2881e+07	4.50759e+07	3.9948e+07	3.48427e+07	4.40338e+07	4.72865e+07	3.59162e+07		3.97359e+07	4.17082e+07	4.21313e+07	3.93483e+07
Ribosomal RNA-processing protein 8 OS=Homo sapiens GN=RRP8 PE=1 SV=2	56726.9	57682.1	77561.5	43059	52586.1	52977.1	56498.5	70677.2	54963.8	55277.4	56959	82328.3		60320.4	63312.9	63760.7	49318.3
Proteasome subunit beta type-3 OS=Homo sapiens GN=PSMB3 PE=1 SV=2	5.06632e+06	5.44377e+06	5.70606e+06	4.55581e+06	4.30613e+06	4.54776e+06	4.72781e+06	5.06617e+06	5.68748e+06	4.45142e+06	4.66737e+06	5.63929e+06		5.14541e+06	5.39895e+06	4.89326e+06	4.46838e+06
Probable ATP-dependent RNA helicase DHX37 OS=Homo sapiens GN=DHX37 PE=1 SV=1	128817	161635	170013	132718	151225	132273	148996	179118	114823	124958	148514	157390		145249	152404	142945	138465
Nitrilase homolog 1 OS=Homo sapiens GN=NIT1 PE=1 SV=2	614507	663008	681106	687238	564282	564273	586696	670835	610381	589840	519469	696598		621646	652259	597620	602602
Beta-catenin-interacting protein 1 OS=Homo sapiens GN=CTNNBIP1 PE=1 SV=1	86088	99030.4	111257	91895.2	56338	63625.3	80567.7	88701.5	114909	81458.7	71917.3	104090		93644.4	98253	84799.5	69062.4
Ubiquitin thioesterase OTUB1 OS=Homo sapiens GN=OTUB1 PE=1 SV=2	4.33391e+06	5.18048e+06	5.09278e+06	4.51709e+06	4.86578e+06	4.07483e+06	4.3649e+06	4.75661e+06	4.76841e+06	4.48003e+06	4.62541e+06	5.23568e+06		4.6261e+06	4.85365e+06	4.76945e+06	4.47411e+06
Purine nucleoside phosphorylase OS=Homo sapiens GN=PNP PE=1 SV=2	5.98518e+06	6.03613e+06	6.57538e+06	5.57349e+06	5.06552e+06	5.19566e+06	5.69936e+06	6.00751e+06	6.00899e+06	5.24939e+06	5.33986e+06	6.03577e+06		5.90347e+06	6.19325e+06	5.53083e+06	5.27388e+06
H(+)/Cl(-) exchange transporter 7 OS=Homo sapiens GN=CLCN7 PE=1 SV=2	231838	241403	276380	265150	261117	258475	215800	255278	243204	222790	222856	345211		237508	249160	257831	261566
HCG2044781 OS=Homo sapiens GN=TMEM189-UBE2V1 PE=4 SV=1	1.11538e+07	1.19226e+07	1.23495e+07	1.29604e+07	1.2459e+07	1.25265e+07	1.10695e+07	1.11303e+07	1.15486e+07	1.20914e+07	1.27988e+07	1.44015e+07		1.12475e+07	1.17982e+07	1.30622e+07	1.26467e+07
Ras-related protein Rab-7a OS=Homo sapiens GN=RAB7A PE=1 SV=1	1.21785e+07	1.15102e+07	1.19749e+07	1.19204e+07	1.0888e+07	1.11943e+07	1.17009e+07	1.13805e+07	1.09232e+07	1.09506e+07	1.11433e+07	1.21845e+07		1.13303e+07	1.18846e+07	1.14135e+07	1.13261e+07
7,8-dihydro-8-oxoguanine triphosphatase OS=Homo sapiens GN=NUDT1 PE=1 SV=3	274930	283016	298575	249602	265519	188076	262009	298454	257538	237007	298751	343425		272068	285340	289713	231860
Long-chain fatty acid transport protein 4 OS=Homo sapiens GN=SLC27A4 PE=1 SV=1	413378	446923	392235	424532	348149	397666	410616	367112	417041	352979	340555	453186		397622	416910	379086	388805
NADH dehydrogenase [ubiquinone] 1 alpha subcomplex subunit 7 OS=Homo sapiens GN=NDUFA7 PE=1 SV=3	221091	202359	256272	224514	202681	194726	196618	212743	237832	183290	172599	299765		215071	225492	211667	206932
Proteasome subunit beta type-5 OS=Homo sapiens GN=PSMB5 PE=1 SV=3	4.40444e+06	4.50805e+06	4.82422e+06	4.35713e+06	3.8903e+06	4.03563e+06	4.18331e+06	3.88596e+06	5.11264e+06	4.61573e+06	4.0161e+06	4.77137e+06		4.36403e+06	4.57547e+06	4.4555e+06	4.08977e+06
Delta-1-pyrroline-5-carboxylate synthase OS=Homo sapiens GN=ALDH18A1 PE=1 SV=2	5.2089e+06	5.53772e+06	5.17825e+06	5.93073e+06	5.31243e+06	5.21998e+06	4.68263e+06	5.39406e+06	5.13504e+06	5.3771e+06	5.02641e+06	6.47588e+06		5.06193e+06	5.30583e+06	5.59373e+06	5.47886e+06
Transmembrane protein 214 OS=Homo sapiens GN=TMEM214 PE=1 SV=2	1.53909e+06	1.55616e+06	1.47538e+06	1.39509e+06	1.40155e+06	1.39392e+06	1.64164e+06	1.66691e+06	1.12154e+06	1.36808e+06	1.58379e+06	1.60436e+06		1.45324e+06	1.52315e+06	1.51486e+06	1.39685e+06
ATP-dependent RNA helicase A OS=Homo sapiens GN=DHX9 PE=1 SV=4	2.3551e+07	2.26672e+07	2.3798e+07	2.31601e+07	1.84112e+07	2.01746e+07	2.17038e+07	2.14189e+07	2.37434e+07	2.14852e+07	2.0839e+07	2.45134e+07		2.22651e+07	2.33337e+07	2.22232e+07	2.049e+07
Heat shock protein 75 kDa, mitochondrial OS=Homo sapiens GN=TRAP1 PE=1 SV=3	6.33121e+06	6.07707e+06	6.02838e+06	6.54474e+06	5.69644e+06	6.24467e+06	5.20084e+06	6.12235e+06	6.3288e+06	6.09178e+06	5.47461e+06	7.2869e+06		5.86279e+06	6.14413e+06	6.24041e+06	6.15179e+06
Isoleucine--tRNA ligase, cytoplasmic OS=Homo sapiens GN=IARS PE=1 SV=2	1.13967e+07	1.14922e+07	1.21472e+07	1.11759e+07	1.15593e+07	1.16718e+07	1.0378e+07	1.14257e+07	1.16578e+07	1.15292e+07	1.10202e+07	1.20105e+07		1.11396e+07	1.1674e+07	1.15129e+07	1.14671e+07
Zinc finger C3H1 domain-containing protein OS=Homo sapiens GN=ZFC3H1 PE=1 SV=3	111054	118533	128003	116668	93528.7	74394.2	102860	119556	119119	103867	99861.4	155268		113571	118996	117216	93284.9
Putative transferase CAF17, mitochondrial OS=Homo sapiens GN=IBA57 PE=1 SV=1	78218.2	71508.9	76455.4	79666.6	65013.7	66231	67278.8	82222.4	67221.3	67799.3	64813.6	146932		71910.4	75339.9	86430.9	70002.6
Electron transfer flavoprotein subunit alpha, mitochondrial OS=Homo sapiens GN=ETFA PE=1 SV=1	3.24721e+06	3.27632e+06	3.11769e+06	3.25266e+06	3.09254e+06	3.22746e+06	2.87068e+06	3.17826e+06	3.16126e+06	2.89385e+06	2.46566e+06	3.131e+06		3.06675e+06	3.21299e+06	2.81642e+06	3.19011e+06
Protein lifeguard 3 OS=Homo sapiens GN=TMBIM1 PE=1 SV=2	32020.7	36887.8	32385.5	32758.5	40309.8	44966.8	29352.2	36586.2	30976.4	45530.1	37780.2	47912.8		32161	33694.2	43518.2	39012.9
Zinc finger RNA-binding protein OS=Homo sapiens GN=ZFR PE=1 SV=2	786142	773660	861350	797890	703947	795207	733490	783033	793255	684284	721198	870096		769477	806140	754431	764401
Protein canopy homolog 3 OS=Homo sapiens GN=CNPY3 PE=1 SV=1	196488	161451	229139	239600	174678	242589	169986	164425	226349	214909	170572	264612		184950	193713	213267	216537
M-phase phosphoprotein 6 OS=Homo sapiens GN=MPHOSPH6 PE=1 SV=2	76303	78634	75131.7	75047.3	61887.3	47847.5	59824	78239.8	83836.5	67911.8	70226	86263.8		73211.4	76675.8	74374.5	60571.1
Non-specific lipid-transfer protein OS=Homo sapiens GN=SCP2 PE=1 SV=2	3.47043e+06	3.3894e+06	3.48984e+06	4.30356e+06	3.66884e+06	4.09399e+06	3.05978e+06	3.31575e+06	3.52231e+06	3.74124e+06	2.96204e+06	4.20302e+06		3.29382e+06	3.44961e+06	3.59796e+06	4.01329e+06
Vacuolar protein sorting-associated protein VTA1 homolog OS=Homo sapiens GN=VTA1 PE=1 SV=1	2.1195e+06	2.12956e+06	2.27219e+06	2.12843e+06	1.97294e+06	1.94509e+06	1.91847e+06	1.97511e+06	2.35648e+06	2.17708e+06	2.07472e+06	2.64194e+06		2.07461e+06	2.17265e+06	2.28517e+06	2.0139e+06
Long-chain-fatty-acid--CoA ligase 3 OS=Homo sapiens GN=ACSL3 PE=1 SV=3	7.98495e+06	7.81056e+06	8.4692e+06	9.73874e+06	9.0988e+06	9.38371e+06	7.66856e+06	8.50765e+06	7.05085e+06	8.5806e+06	8.9248e+06	1.12381e+07		7.71949e+06	8.08349e+06	9.51196e+06	9.40345e+06
Heme oxygenase 2 OS=Homo sapiens GN=HMOX2 PE=1 SV=1	4.25078e+06	4.00411e+06	3.93792e+06	4.36338e+06	3.96358e+06	4.46901e+06	4.0816e+06	4.20552e+06	3.40159e+06	3.68168e+06	3.74829e+06	3.9791e+06		3.87952e+06	4.06207e+06	3.80092e+06	4.25965e+06
Translocator protein OS=Homo sapiens GN=TSPO PE=1 SV=3	203299	204778	207134	221848	260784	257706	176071	216402	197242	213142	207722	255712		195877	205064	224544	246124
Tetraspanin-13 OS=Homo sapiens GN=TSPAN13 PE=2 SV=1	151707	151583	156936	137783	97319.6	106391	129023	150067	162450	121674	108299	224426		146518	153388	143537	112573
Intraflagellar transport protein 27 homolog OS=Homo sapiens GN=IFT27 PE=1 SV=1	92585.9	101988	87051.7	70735	87999.3	83527.3	89516	103475	77350.5	65440.6	77363.7	56031.3		89481.5	93674.9	65706	80410.7
Transmembrane protein 263 OS=Homo sapiens GN=TMEM263 PE=1 SV=1	969369	963776	1.07493e+06	977457	794716	774249	840436	939193	1.10944e+06	935424	856890	1.1451e+06		956725	1.00142e+06	971833	844106
tRNA (guanine(26)-N(2))-dimethyltransferase OS=Homo sapiens GN=TRMT1 PE=1 SV=1	468237	486035	531255	479092	408238	417115	457781	464033	496331	418122	415375	519870		472417	494477	448621	433706
Golgi SNAP receptor complex member 1 OS=Homo sapiens GN=GOSR1 PE=1 SV=1	152968	184549	161850	149313	148694	159400	158968	174266	143883	139161	149565	155220		158554	165936	147831	152391
Cytochrome c oxidase subunit 7A-related protein, mitochondrial OS=Homo sapiens GN=COX7A2L PE=1 SV=2	311981	263343	261680	290222	205644	228238	214190	288478	303825	263361	242538	344896		265774	278061	280332	238824
RNA-binding motif protein, X chromosome OS=Homo sapiens GN=RBMX PE=1 SV=3	1.32579e+07	1.2807e+07	1.24746e+07	1.31658e+07	1.32098e+07	1.38481e+07	1.39992e+07	1.34885e+07	9.79551e+06	1.3911e+07	1.38679e+07	1.43895e+07		1.22753e+07	1.28425e+07	1.40541e+07	1.34043e+07
Diphosphoinositol polyphosphate phosphohydrolase 2 OS=Homo sapiens GN=NUDT4 PE=1 SV=2	233505	233186	247464	225604	215994	171817	239968	224874	218082	201425	199250	348283		227460	237960	240887	203057
40S ribosomal protein S11 OS=Homo sapiens GN=RPS11 PE=1 SV=3	4.48074e+07	4.46393e+07	4.35088e+07	3.86323e+07	4.03918e+07	4.06717e+07	4.29556e+07	4.26011e+07	4.15432e+07	4.09397e+07	4.49174e+07	3.84573e+07		4.23624e+07	4.43147e+07	4.13535e+07	3.98883e+07
DNA-directed RNA polymerases I, II, and III subunit RPABC5 OS=Homo sapiens GN=POLR2L PE=1 SV=1	813914	791981	829097	876727	620120	728788	723503	696674	926272	841620	693978	920698		775776	811520	813192	734481
Ribonuclease P protein subunit p20 OS=Homo sapiens GN=POP7 PE=1 SV=2	105438	101440	90294.7	95950.4	80890.5	82891.5	89581.9	101096	93191.2	118227	105437	82008.3		94502.4	98845.2	100737	86328
Ribonuclease P protein subunit p29 OS=Homo sapiens GN=POP4 PE=1 SV=2	84385.5	84828.6	101476	87270.6	81225.3	83509.1	82409.2	85523	90097.6	76405.9	77671.4	86134.9		85952.3	89892.7	79956.9	83964.9
NF-kappa-B-repressing factor OS=Homo sapiens GN=NKRF PE=1 SV=2	760052	702488	739785	745684	642507	677753	619081	693257	804695	662616	692365	733338		701602	733718	695505	687335
Testis development-related protein OS=Homo sapiens GN=TDRP PE=1 SV=2	168327	145071	174415	156863	127211	126859	139844	162336	164098	105711	120414	179255		155020	162096	131651	136287
Glutathione S-transferase kappa 1 OS=Homo sapiens GN=GSTK1 PE=1 SV=3	1.78952e+06	1.83211e+06	1.8988e+06	1.92371e+06	1.94316e+06	2.19712e+06	1.60747e+06	1.70916e+06	1.9832e+06	1.67554e+06	1.42157e+06	2.10786e+06		1.75967e+06	1.8396e+06	1.71233e+06	2.01759e+06
Tissue factor pathway inhibitor 2 OS=Homo sapiens GN=TFPI2 PE=1 SV=1	264662	272169	319292	192786	125785	192568	240898	289879	288287	175591	248975	281263		272035	284385	230811	167146
Density-regulated protein OS=Homo sapiens GN=DENR PE=1 SV=2	1.53953e+06	1.46799e+06	1.66449e+06	1.47306e+06	1.5564e+06	1.42341e+06	1.42608e+06	1.57668e+06	1.46463e+06	1.2162e+06	1.48313e+06	1.63913e+06		1.48778e+06	1.55524e+06	1.43527e+06	1.48328e+06
ER membrane protein complex subunit 4 OS=Homo sapiens GN=EMC4 PE=1 SV=2	55943.5	60193.9	53740.3	62290.8	66851	59717.9	61304.9	69342.8	37268.4	49228.6	61590.9	72369.7		54110.2	56563.2	60315.7	62884.7
NADPH--cytochrome P450 reductase OS=Homo sapiens GN=POR PE=1 SV=2	1.41178e+06	1.38783e+06	1.56371e+06	1.28368e+06	1.11445e+06	1.24017e+06	1.40679e+06	1.41757e+06	1.3454e+06	1.20047e+06	1.16907e+06	1.46105e+06		1.38955e+06	1.4524e+06	1.27043e+06	1.2106e+06
Caveolin-1 OS=Homo sapiens GN=CAV1 PE=1 SV=4	1.56617e+07	1.84926e+07	1.60179e+07	1.43479e+07	1.93436e+07	1.79032e+07	1.59306e+07	1.84927e+07	1.3799e+07	1.66886e+07	1.93227e+07	1.73849e+07		1.59597e+07	1.66781e+07	1.77645e+07	1.70642e+07
Tripartite motif-containing protein 29 OS=Homo sapiens GN=TRIM29 PE=1 SV=2	497260	467977	564511	130612	114039	97900.6	465660	447269	552755	129547	113626	155336		486471	508347	131742	113398
Casein kinase I isoform alpha OS=Homo sapiens GN=CSNK1A1 PE=1 SV=2	2.41607e+06	2.64602e+06	2.53748e+06	2.16761e+06	2.17137e+06	2.34587e+06	2.24638e+06	2.55231e+06	2.48002e+06	2.19286e+06	2.29887e+06	2.60966e+06		2.42265e+06	2.53144e+06	2.36068e+06	2.22676e+06
Nucleus accumbens-associated protein 1 OS=Homo sapiens GN=NACC1 PE=1 SV=1	39110.8	50088	68709.7	39414.2	29185.5	32766.1	46364.6	51184.2	49727.8	34024.4	36898.9	78048.1		49050.2	51248.7	46102.2	33528.5
Nesprin-2 OS=Homo sapiens GN=SYNE2 PE=1 SV=3	61242.4	65641.9	82103.8	63344	53328	71594.3	52743.1	67281.5	81561.7	57486.7	63471.5	87015.9		66147.9	69108.6	68220.5	62303.6
Cystatin-C OS=Homo sapiens GN=CST3 PE=1 SV=1	482340	515478	603860	609706	479230	475445	449878	494502	591944	582404	508356	725127		508762	531496	598782	517911
Ubiquitin thioesterase otulin OS=Homo sapiens GN=OTULIN PE=1 SV=3	129252	160113	161995	127493	156494	129174	148177	173656	114285	212371	177546	242927		143269	149666	209231	137105
Translocon-associated protein subunit delta OS=Homo sapiens GN=SSR4 PE=1 SV=1	2.21673e+06	2.08079e+06	2.49126e+06	2.64836e+06	1.95804e+06	2.34673e+06	1.98015e+06	2.12652e+06	2.39421e+06	2.26905e+06	1.8928e+06	3.15887e+06		2.16028e+06	2.25659e+06	2.38503e+06	2.30014e+06
CAAX prenyl protease 1 homolog OS=Homo sapiens GN=ZMPSTE24 PE=1 SV=2	3.81821e+06	3.84496e+06	3.49001e+06	4.27424e+06	4.1972e+06	4.14965e+06	3.81767e+06	4.12672e+06	2.85468e+06	4.16118e+06	4.23863e+06	4.50279e+06		3.55621e+06	3.71415e+06	4.29841e+06	4.20672e+06
Transmembrane 9 superfamily member 3 OS=Homo sapiens GN=TM9SF3 PE=1 SV=2	2.44612e+06	2.31882e+06	2.27083e+06	2.2163e+06	2.30107e+06	2.13291e+06	2.26549e+06	2.34594e+06	2.12772e+06	2.19091e+06	2.23542e+06	2.42743e+06		2.24456e+06	2.3441e+06	2.28232e+06	2.2157e+06
Sterol-4-alpha-carboxylate 3-dehydrogenase, decarboxylating OS=Homo sapiens GN=NSDHL PE=1 SV=2	4.71998e+06	4.83198e+06	4.6429e+06	5.09601e+06	4.6799e+06	4.60051e+06	4.55335e+06	5.03637e+06	4.05407e+06	4.34958e+06	4.21194e+06	5.75105e+06		4.53016e+06	4.73098e+06	4.72308e+06	4.7873e+06
Sec1 family domain-containing protein 2 OS=Homo sapiens GN=SCFD2 PE=1 SV=2	123792	150217	115825	116893	143868	97500.2	107465	145829	120699	98396.8	132531	129705		123672	129143	119148	117920
Cilia- and flagella-associated protein 20 OS=Homo sapiens GN=CFAP20 PE=1 SV=1	121364	104108	142254	114325	106604	118335	107229	129951	113326	109145	108632	142240		116450	121585	119031	112982
THO complex subunit 5 homolog OS=Homo sapiens GN=THOC5 PE=1 SV=2	66551.4	68296.6	63221.2	73562.1	62463.1	82753.7	70767.4	67131.4	53143.8	57869.3	62434.4	76137		63202.9	65989.2	65036.3	72447.2
ATP synthase subunit gamma, mitochondrial OS=Homo sapiens GN=ATP5C1 PE=1 SV=1	5.68414e+06	5.26508e+06	5.20544e+06	5.42438e+06	5.47377e+06	5.59352e+06	4.83283e+06	5.53494e+06	5.11891e+06	4.79805e+06	4.61168e+06	5.90669e+06		5.15423e+06	5.38074e+06	5.07484e+06	5.49677e+06
Pituitary tumor-transforming gene 1 protein-interacting protein OS=Homo sapiens GN=PTTG1IP PE=1 SV=1	71311.2	89653.1	85610.2	65885.7	63140.7	68524.2	84141.1	94558.2	60476.7	52425.3	57037	85910.5		78360.7	81799.3	63569.4	65813.5
Isocitrate dehydrogenase [NAD] subunit alpha, mitochondrial OS=Homo sapiens GN=IDH3A PE=1 SV=1	3.46056e+06	3.55226e+06	3.46195e+06	3.19579e+06	2.59378e+06	2.84234e+06	3.12165e+06	3.55102e+06	3.37586e+06	2.9518e+06	2.63224e+06	3.84679e+06		3.34483e+06	3.49133e+06	3.1034e+06	2.86679e+06
Protein NEDD8-MDP1 (Fragment) OS=Homo sapiens GN=NEDD8-MDP1 PE=4 SV=1	2.8645e+06	2.93685e+06	2.87607e+06	3.38849e+06	3.15903e+06	3.75784e+06	2.82606e+06	2.65793e+06	2.83379e+06	3.01131e+06	2.97557e+06	2.89295e+06		2.77139e+06	2.8923e+06	2.95953e+06	3.42636e+06
OTU domain-containing protein 4 OS=Homo sapiens GN=OTUD4 PE=1 SV=4	57042	56531.9	52899.8	61362.3	52790.7	38879.4	55177.1	51526.4	52791.3	54177.5	55318.8	49002.2		53143.5	55460.1	52759.7	50125.6
Vinexin OS=Homo sapiens GN=SORBS3 PE=1 SV=2	547289	495825	585047	528819	460061	431460	536599	532109	489248	470422	496516	665374		518872	541475	537645	471724
Oxysterol-binding protein 1 OS=Homo sapiens GN=OSBP PE=1 SV=1	1.36936e+06	1.27766e+06	1.46154e+06	1.38576e+06	1.41303e+06	1.41731e+06	1.23781e+06	1.41533e+06	1.28437e+06	1.3205e+06	1.30467e+06	1.49363e+06		1.31039e+06	1.36746e+06	1.37034e+06	1.4053e+06
Retinoid-inducible serine carboxypeptidase OS=Homo sapiens GN=SCPEP1 PE=1 SV=1	1.39646e+06	1.47429e+06	1.40353e+06	1.40944e+06	1.58572e+06	1.49228e+06	1.2721e+06	1.40468e+06	1.423e+06	1.38751e+06	1.39637e+06	1.44593e+06		1.3649e+06	1.42433e+06	1.4097e+06	1.49408e+06
Fatty acyl-CoA reductase 1 OS=Homo sapiens GN=FAR1 PE=1 SV=1	480838	511044	591540	435834	326890	329913	440061	576608	504143	369583	368883	700559		503867	525792	457104	360889
26S proteasome non-ATPase regulatory subunit 7 OS=Homo sapiens GN=PSMD7 PE=1 SV=2	2.85222e+06	2.76974e+06	2.87087e+06	2.48125e+06	2.48861e+06	2.45672e+06	2.61806e+06	2.86015e+06	2.66573e+06	2.57143e+06	2.67681e+06	2.82549e+06		2.71266e+06	2.8306e+06	2.68923e+06	2.47549e+06
Protocadherin Fat 1 OS=Homo sapiens GN=FAT1 PE=1 SV=1	260622	266754	241030	281545	202016	208655	256725	244467	235007	240398	238750	294230		245239	255896	256559	228098
Ral GTPase-activating protein subunit beta OS=Homo sapiens GN=RALGAPB PE=1 SV=1	129823	135970	127639	138466	164441	173259	121027	124316	131842	120775	126310	149784		125648	131097	131712	158009
Ras-related protein Rab-11B OS=Homo sapiens GN=RAB11B PE=1 SV=4	1.20968e+07	1.1579e+07	1.12343e+07	1.23213e+07	1.11167e+07	1.1857e+07	1.11989e+07	1.17128e+07	1.05636e+07	1.10549e+07	1.04728e+07	1.2135e+07		1.11485e+07	1.16313e+07	1.12001e+07	1.17544e+07
Low-density lipoprotein receptor (Fragment) OS=Homo sapiens GN=LDLR PE=1 SV=1	5.1799e+06	5.28778e+06	5.62488e+06	6.00166e+06	4.5018e+06	4.95244e+06	4.74199e+06	5.79498e+06	4.93942e+06	5.30734e+06	6.11412e+06	8.49243e+06		5.13921e+06	5.36088e+06	6.5075e+06	5.11476e+06
Peroxisomal carnitine O-octanoyltransferase OS=Homo sapiens GN=CROT PE=1 SV=2	158545	160110	179964	180717	193341	195673	143882	174756	160075	161362	154154	226264		159070	165928	177879	189795
NADH dehydrogenase [ubiquinone] 1 alpha subcomplex subunit 6 OS=Homo sapiens GN=NDUFA6 PE=1 SV=3	714824	689996	693483	664466	537615	596230	527013	680966	839953	660349	595317	849252		670503	699349	693723	597199
Ubiquitin carboxyl-terminal hydrolase isozyme L5 OS=Homo sapiens GN=UCHL5 PE=1 SV=3	2.12549e+06	2.22148e+06	2.34656e+06	2.12151e+06	1.98013e+06	2.09953e+06	2.00544e+06	2.18853e+06	2.22514e+06	2.19446e+06	2.20539e+06	2.51636e+06		2.1375e+06	2.22935e+06	2.30071e+06	2.06611e+06
ATP synthase subunit beta, mitochondrial OS=Homo sapiens GN=ATP5B PE=1 SV=3	4.38829e+07	4.46502e+07	4.5389e+07	4.98411e+07	4.08027e+07	4.68799e+07	3.83694e+07	4.17263e+07	4.89772e+07	4.17245e+07	3.5999e+07	5.27454e+07		4.28019e+07	4.46364e+07	4.29492e+07	4.5683e+07
Caspase-1 OS=Homo sapiens GN=CASP1 PE=1 SV=1	670681	687538	653760	702402	545555	646828	580198	714860	640887	517250	485012	568299		642973	670518	522408	628161
Uncharacterized protein KIAA2013 OS=Homo sapiens GN=KIAA2013 PE=2 SV=1	174266	190204	192135	177912	184623	176230	152795	191441	191980	168837	170149	204596		177746	185359	180467	179552
Bcl-2-like protein 1 OS=Homo sapiens GN=BCL2L1 PE=1 SV=1	582914	582886	638295	701459	594043	701467	559490	567281	602818	621891	587120	799103		576225	600809	663256	663655
3-hydroxyacyl-CoA dehydrogenase type-2 OS=Homo sapiens GN=HSD17B10 PE=1 SV=3	2.38124e+06	2.48143e+06	2.56692e+06	2.97341e+06	2.70635e+06	2.92578e+06	2.15017e+06	2.40688e+06	2.58568e+06	2.713e+06	2.42156e+06	3.30891e+06		2.37411e+06	2.47536e+06	2.7909e+06	2.86611e+06
Glucosamine-6-phosphate isomerase 2 OS=Homo sapiens GN=GNPDA2 PE=1 SV=1	567706	601937	564258	512086	674926	611063	494791	637408	539513	543443	651917	510208		554132	577720	565411	595518
39S ribosomal protein L53, mitochondrial OS=Homo sapiens GN=MRPL53 PE=1 SV=1	443727	468945	519175	447720	409292	373946	400130	483552	492733	388119	384572	644864		456827	476267	458286	409213
AP-2 complex subunit mu OS=Homo sapiens GN=AP2M1 PE=1 SV=2	3.78943e+06	3.60471e+06	4.11922e+06	3.58071e+06	3.41205e+06	3.38901e+06	3.26139e+06	3.73764e+06	4.07385e+06	3.59737e+06	3.36227e+06	4.44381e+06		3.67566e+06	3.83195e+06	3.7739e+06	3.45955e+06
Alkyldihydroxyacetonephosphate synthase, peroxisomal OS=Homo sapiens GN=AGPS PE=1 SV=1	1.62886e+06	1.69314e+06	1.74117e+06	1.73008e+06	1.411e+06	1.58652e+06	1.4709e+06	1.65715e+06	1.73869e+06	1.4555e+06	1.52266e+06	2.17792e+06		1.61828e+06	1.68709e+06	1.68999e+06	1.57041e+06
Type-1 angiotensin II receptor-associated protein OS=Homo sapiens GN=AGTRAP PE=1 SV=1	47026.6	42222.6	70666.5	46584.1	43073	34774.6	37716.8	38229.5	85900.8	44746.8	49469.2	73964		49847.5	51963.8	54706.5	41168.8
Protein jagunal homolog 1 OS=Homo sapiens GN=JAGN1 PE=1 SV=1	70508.4	84901.7	73220.1	89561.7	76346.1	95855	78893.2	70860.9	69214.1	69511.4	64302.6	70900.5		72869.7	75961.9	68178.1	86864.3
39S ribosomal protein L28, mitochondrial OS=Homo sapiens GN=MRPL28 PE=1 SV=4	343311	360177	453273	371730	352640	405629	293538	355199	474657	343188	316306	505208		367146	382696	379930	376036
Histone H1.4 OS=Homo sapiens GN=HIST1H1E PE=1 SV=2	1.01773e+06	1.02729e+06	929553	924073	1.36e+06	1.0462e+06	1.05737e+06	1.19186e+06	681065	2.14078e+06	1.71334e+06	995762		950343	990526	1.54001e+06	1.09552e+06
Calpain small subunit 1 OS=Homo sapiens GN=CAPNS1 PE=1 SV=1	1.15299e+07	1.35139e+07	1.46857e+07	1.01111e+07	1.38573e+07	1.09643e+07	1.3796e+07	1.4382e+07	1.01862e+07	9.79098e+06	1.34749e+07	1.44276e+07		1.26433e+07	1.31775e+07	1.23931e+07	1.15386e+07
Prenylcysteine oxidase-like OS=Homo sapiens GN=PCYOX1L PE=1 SV=2	83777.5	92374.1	92265.5	88010.9	85805.2	88403.7	78520.6	88839.3	90436.1	82376.8	54729.8	99934.3		85765	89379.7	76662.2	87399.1
Major prion protein OS=Homo sapiens GN=PRNP PE=1 SV=1	89011.7	86864.1	108742	112975	83877.9	71824.2	101631	85288.2	85759.8	66392.3	73022.7	126199		90587	94383.2	84894	87963
DNA-directed RNA polymerase I subunit RPA2 OS=Homo sapiens GN=POLR1B PE=1 SV=2	348763	361010	380425	382841	322798	315579	344026	321370	383111	336090	361726	446005		348584	363167	378493	339119
DnaJ homolog subfamily A member 1 OS=Homo sapiens GN=DNAJA1 PE=1 SV=2	2.40762e+06	2.70558e+06	2.86872e+06	2.0324e+06	2.04777e+06	2.07777e+06	2.49692e+06	2.41562e+06	2.74002e+06	2.05416e+06	2.62199e+06	2.67635e+06		2.54719e+06	2.65366e+06	2.43371e+06	2.05256e+06
Tropomyosin alpha-4 chain OS=Homo sapiens GN=TPM4 PE=1 SV=3	6.61135e+07	6.89585e+07	6.6747e+07	7.40758e+07	9.11311e+07	8.28438e+07	6.88117e+07	6.79098e+07	5.7598e+07	6.05987e+07	6.90437e+07	6.11013e+07		6.45655e+07	6.7262e+07	6.34667e+07	8.23887e+07
Plexin-B2 OS=Homo sapiens GN=PLXNB2 PE=1 SV=3	652459	636611	742294	801467	764241	767151	571949	687302	693919	745059	662495	906957		648541	675566	764986	777438
39S ribosomal protein L27, mitochondrial OS=Homo sapiens GN=MRPL27 PE=1 SV=1	417396	407768	478867	405342	354987	386529	361440	445152	448188	305759	352051	539304		416231	433570	387204	381715
Glycogen phosphorylase, brain form OS=Homo sapiens GN=PYGB PE=1 SV=5	2.60761e+07	2.62819e+07	2.77454e+07	2.08964e+07	2.24432e+07	2.15994e+07	2.37843e+07	2.8361e+07	2.49413e+07	2.13762e+07	2.22615e+07	2.27042e+07		2.56238e+07	2.66909e+07	2.2107e+07	2.16371e+07
28S ribosomal protein S34, mitochondrial OS=Homo sapiens GN=MRPS34 PE=1 SV=2	658983	593844	562729	711115	598464	680327	608342	631586	507195	634516	569633	651835		579765	603877	617625	661554
Syntenin-2 OS=Homo sapiens GN=SDCBP2 PE=1 SV=2	110155	113756	102333	90542.1	87818.2	67516.2	110421	133163	77186.4	87134.4	109713	129887		104310	108642	107483	81273.3
X-ray repair cross-complementing protein 6 OS=Homo sapiens GN=XRCC6 PE=1 SV=2	2.8044e+07	2.88549e+07	2.72492e+07	2.59436e+07	2.78232e+07	2.78083e+07	2.54788e+07	2.99645e+07	2.55653e+07	2.67563e+07	2.84539e+07	2.76517e+07		2.69244e+07	2.80417e+07	2.76119e+07	2.71771e+07
Myosin-10 OS=Homo sapiens GN=MYH10 PE=1 SV=3	1.20248e+07	1.2394e+07	1.3111e+07	1.14696e+07	1.15554e+07	1.09761e+07	1.1259e+07	1.27804e+07	1.20208e+07	1.07977e+07	1.05957e+07	1.27676e+07		1.2004e+07	1.25019e+07	1.13463e+07	1.13308e+07
Myosin regulatory light chain 12A OS=Homo sapiens GN=MYL12A PE=1 SV=1	2.07551e+07	2.6945e+07	2.67493e+07	1.91966e+07	3.67778e+07	2.50056e+07	2.77001e+07	2.96491e+07	1.61299e+07	1.88726e+07	3.1279e+07	2.47307e+07		2.36614e+07	2.46399e+07	2.44403e+07	2.60385e+07
Inorganic pyrophosphatase OS=Homo sapiens GN=PPA1 PE=1 SV=2	7.83428e+06	8.58863e+06	7.50956e+06	7.57064e+06	7.19482e+06	8.10733e+06	8.11267e+06	7.51453e+06	7.3403e+06	7.71309e+06	7.83006e+06	6.40649e+06		7.64879e+06	7.96488e+06	7.28682e+06	7.61512e+06
3-hydroxybutyrate dehydrogenase type 2 OS=Homo sapiens GN=BDH2 PE=1 SV=2	315892	296645	304194	319327	305702	295629	281414	309467	289921	284796	250163	288847		293369	305475	274037	306733
IST1 homolog OS=Homo sapiens GN=IST1 PE=1 SV=1	1.78448e+06	1.8722e+06	1.84993e+06	1.93612e+06	1.84741e+06	1.7275e+06	1.67614e+06	1.74524e+06	1.87144e+06	1.78888e+06	1.732e+06	1.87248e+06		1.76244e+06	1.83516e+06	1.79686e+06	1.83501e+06
1,2-dihydroxy-3-keto-5-methylthiopentene dioxygenase OS=Homo sapiens GN=ADI1 PE=1 SV=1	272352	291600	284847	253084	254170	230358	247102	302577	268162	263395	276080	276416		271667	282820	271895	245621
Actin-related protein 3 OS=Homo sapiens GN=ACTR3 PE=1 SV=3	1.68964e+07	1.72665e+07	1.77718e+07	1.68797e+07	1.78078e+07	1.83652e+07	1.62315e+07	1.62176e+07	1.74578e+07	1.56021e+07	1.53936e+07	1.59414e+07		1.66257e+07	1.73079e+07	1.56441e+07	1.76736e+07
Melanoma-associated antigen D2 OS=Homo sapiens GN=MAGED2 PE=1 SV=2	744230	780959	840446	716889	794183	771679	711849	792512	767569	656834	679841	761756		756549	787557	698060	760215
Propionyl-CoA carboxylase beta chain, mitochondrial OS=Homo sapiens GN=PCCB PE=1 SV=1	35769.3	60236	48566.5	40077.9	39417.7	39662.1	30729.2	51804.6	58297.1	42183.2	53721.7	53537.4		45274.7	47123.2	49505	39718.3
Integrin alpha-6 OS=Homo sapiens GN=ITGA6 PE=1 SV=5	4.095e+06	3.78299e+06	3.83825e+06	3.78732e+06	3.62582e+06	3.20875e+06	3.74456e+06	3.74807e+06	3.7577e+06	4.43641e+06	3.59727e+06	5.01117e+06		3.7501e+06	3.90308e+06	4.30839e+06	3.53203e+06
Ubiquinol-cytochrome-c reductase complex assembly factor 2 OS=Homo sapiens GN=UQCC2 PE=1 SV=1	241778	257456	235062	297496	244929	278926	204212	249508	254760	246372	238751	289413		235017	244587	257248	272900
rRNA 2'-O-methyltransferase fibrillarin OS=Homo sapiens GN=FBL PE=1 SV=2	4.81685e+06	4.79805e+06	4.67304e+06	4.89289e+06	5.21859e+06	5.18025e+06	4.46438e+06	4.95106e+06	4.33484e+06	4.40621e+06	5.3648e+06	5.03273e+06		4.57591e+06	4.76222e+06	4.91821e+06	5.09514e+06
Epithelial splicing regulatory protein 2 OS=Homo sapiens GN=ESRP2 PE=1 SV=1	117371	109596	132128	109013	100212	85847.4	120579	111588	112102	108105	112505	138175		114683	119339	118891	97883.3
Minor histocompatibility antigen H13 OS=Homo sapiens GN=HM13 PE=1 SV=1	3.44433e+06	3.91984e+06	3.41262e+06	3.44137e+06	4.67634e+06	4.48218e+06	4.0622e+06	4.53029e+06	2.22234e+06	3.39162e+06	4.4753e+06	5.06215e+06		3.44535e+06	3.58498e+06	4.2513e+06	4.1627e+06
Pantothenate kinase 4 OS=Homo sapiens GN=PANK4 PE=1 SV=1	187071	169529	184750	183070	154577	186234	187557	171864	161347	186480	156519	186555		173258	180279	175928	174023
ATP-binding cassette sub-family E member 1 OS=Homo sapiens GN=ABCE1 PE=1 SV=1	6.09057e+06	6.37738e+06	6.46581e+06	5.74329e+06	5.96232e+06	6.17797e+06	5.64412e+06	6.35064e+06	6.21964e+06	5.66333e+06	6.39138e+06	5.96638e+06		6.06354e+06	6.3092e+06	5.99965e+06	5.95855e+06
Laminin subunit alpha-3 OS=Homo sapiens GN=LAMA3 PE=1 SV=2	9.86126e+06	9.24499e+06	9.51104e+06	7.15719e+06	5.40789e+06	6.55596e+06	8.10902e+06	1.05649e+07	8.98573e+06	6.87309e+06	7.06742e+06	8.85745e+06		9.16491e+06	9.53577e+06	7.54931e+06	6.33095e+06
Acyl-CoA synthetase family member 2, mitochondrial OS=Homo sapiens GN=ACSF2 PE=1 SV=2	373035	358418	402972	406683	360317	364742	306322	392629	397737	339063	279406	421320		363010	377692	341751	376683
SH3 domain-binding glutamic acid-rich-like protein 2 OS=Homo sapiens GN=SH3BGRL2 PE=1 SV=2	217060	196224	245525	200422	219502	234770	201435	191549	240639	179930	226765	235627		210181	218680	212635	217775
Up-regulated during skeletal muscle growth protein 5 OS=Homo sapiens GN=USMG5 PE=1 SV=1	336853	326221	581582	360028	395348	364667	327126	309726	560090	350690	355154	530048		384282	399811	404158	373024
Aurora kinase A OS=Homo sapiens GN=AURKA PE=1 SV=2	31045.4	37262.1	44834.1	34361.5	23363.5	24076.5	35941.3	32688.9	39205.1	33391.1	38895.1	51242.5		35846.4	37292.7	40524.6	26837
Acylglycerol kinase, mitochondrial OS=Homo sapiens GN=AGK PE=1 SV=2	318026	343209	310999	330301	344993	405850	303420	334129	297485	322609	310536	325101		311273	323788	319351	358946
Plasminogen receptor (KT) OS=Homo sapiens GN=PLGRKT PE=1 SV=1	549430	530439	552532	583105	618456	628100	513323	588793	473483	609031	563718	705932		523061	544046	623479	609576
Transmembrane and ubiquitin-like domain-containing protein 1 OS=Homo sapiens GN=TMUB1 PE=1 SV=1	60382.2	55603.7	98378.2	65071.8	52807.3	50968.5	58701.6	62186	80424.3	56759.3	46332.4	116045		66462.5	69125.4	67325.9	55949.5
28S ribosomal protein S33, mitochondrial OS=Homo sapiens GN=MRPS33 PE=1 SV=1	626067	646186	645749	698624	633902	760369	550076	667357	632807	589466	558685	836220		614730	639264	650602	695713
28S ribosomal protein S31, mitochondrial OS=Homo sapiens GN=MRPS31 PE=1 SV=3	1.43984e+06	1.39913e+06	1.44622e+06	1.38287e+06	1.32079e+06	1.32867e+06	1.2656e+06	1.4551e+06	1.40688e+06	1.21606e+06	1.23943e+06	1.70453e+06		1.37346e+06	1.42824e+06	1.3696e+06	1.34383e+06
Delta-1-pyrroline-5-carboxylate dehydrogenase, mitochondrial OS=Homo sapiens GN=ALDH4A1 PE=1 SV=3	455841	519560	557956	557439	542549	491405	410419	518150	552714	451961	411388	614876		489848	509350	485341	529694
Sodium bicarbonate cotransporter 3 OS=Homo sapiens GN=SLC4A7 PE=1 SV=2	590663	652893	683957	574206	455868	492092	506711	724430	639170	581294	586267	782955		616772	641313	643788	505031
Wolframin OS=Homo sapiens GN=WFS1 PE=1 SV=2	149022	142360	155320	180792	161304	173234	139776	144873	144745	157297	133700	194312		143112	148806	159876	171587
Synaptophysin-like protein 1 OS=Homo sapiens GN=SYPL1 PE=1 SV=1	324662	279011	449557	343793	325924	357531	334705	257057	421058	304496	296231	380997		330886	344043	325121	342170
Actin-related protein 2/3 complex subunit 1B OS=Homo sapiens GN=ARPC1B PE=1 SV=3	1.37072e+07	1.27943e+07	1.38724e+07	1.35661e+07	1.24842e+07	1.35391e+07	1.19495e+07	1.18625e+07	1.5275e+07	1.25428e+07	1.12654e+07	1.20315e+07		1.29371e+07	1.34495e+07	1.1935e+07	1.31867e+07
Glutamine--tRNA ligase OS=Homo sapiens GN=QARS PE=1 SV=1	8.12023e+06	8.31018e+06	8.82396e+06	7.17938e+06	6.44802e+06	6.60843e+06	7.87031e+06	8.13437e+06	8.27832e+06	6.76859e+06	6.57118e+06	8.03041e+06		8.09256e+06	8.41293e+06	7.09512e+06	6.7381e+06
Cob(I)yrinic acid a,c-diamide adenosyltransferase, mitochondrial OS=Homo sapiens GN=MMAB PE=1 SV=1	786382	752231	802699	947168	573261	633667	669738	661411	954140	767419	577244	1.13765e+06		750463	780152	795794	700724
Acetyl-CoA acetyltransferase, mitochondrial OS=Homo sapiens GN=ACAT1 PE=1 SV=1	4.32381e+06	4.44583e+06	4.48238e+06	3.83214e+06	4.1028e+06	3.90931e+06	4.01138e+06	4.92904e+06	3.8803e+06	3.71106e+06	3.84559e+06	4.91375e+06		4.2492e+06	4.41682e+06	4.12374e+06	3.94646e+06
Methionine aminopeptidase 1 OS=Homo sapiens GN=METAP1 PE=1 SV=2	1.2902e+06	1.34603e+06	1.4276e+06	1.42672e+06	1.18192e+06	1.24774e+06	1.2333e+06	1.2277e+06	1.45905e+06	1.19894e+06	1.10522e+06	1.35979e+06		1.3024e+06	1.35344e+06	1.21685e+06	1.2814e+06
Mitochondrial import receptor subunit TOM40 homolog OS=Homo sapiens GN=TOMM40 PE=1 SV=1	889201	1.02431e+06	928201	901820	900701	973246	845188	990426	900082	866743	882359	1.1052e+06		909953	945564	945495	924643
FAST kinase domain-containing protein 5 OS=Homo sapiens GN=FASTKD5 PE=1 SV=1	479632	451343	501126	469695	420722	470498	419729	465306	495312	427241	398176	537810		459052	476929	450601	453026
5'(3')-deoxyribonucleotidase, cytosolic type OS=Homo sapiens GN=NT5C PE=1 SV=2	181950	191718	194376	172992	189116	189254	182499	185190	178921	193285	178734	219262		182185	189272	196391	183625
Peptidyl-prolyl cis-trans isomerase (Fragment) OS=Homo sapiens GN=FKBP8 PE=1 SV=2	92590.5	109059	141594	145651	81503.7	68546.4	122793	110489	93987	92748.2	74910	172097		108439	112657	106139	93359.4
DNA damage-binding protein 1 OS=Homo sapiens GN=DDB1 PE=1 SV=1	1.18482e+07	1.24829e+07	1.2762e+07	1.13171e+07	1.21794e+07	1.12132e+07	1.15155e+07	1.22181e+07	1.19693e+07	1.13539e+07	1.21354e+07	1.31103e+07		1.18974e+07	1.23584e+07	1.21788e+07	1.1562e+07
Ubiquitin-like modifier-activating enzyme ATG7 OS=Homo sapiens GN=ATG7 PE=1 SV=1	980444	1.02667e+06	1.145e+06	975855	932010	982804	905364	1.07466e+06	1.05697e+06	916601	926103	1.23309e+06		1.00937e+06	1.04846e+06	1.01534e+06	963291
Ragulator complex protein LAMTOR3 OS=Homo sapiens GN=LAMTOR3 PE=1 SV=1	279840	311608	311403	285661	294644	265818	303060	277467	288209	222919	245079	374471		289389	300571	273500	281781
RanBP-type and C3HC4-type zinc finger-containing protein 1 OS=Homo sapiens GN=RBCK1 PE=1 SV=2	14906.8	31910.2	22127	14850	29716.5	20478.3	11443.9	33521.8	24487.7	12726.8	25306.3	34345.8		21100	21915.2	22281.3	20829.2
DNA-directed RNA polymerases I, II, and III subunit RPABC2 OS=Homo sapiens GN=POLR2F PE=1 SV=1	533980	433483	469392	592990	311536	512409	463531	384129	544720	537186	361382	499646		459455	477175	459464	455747
Neurofibromin OS=Homo sapiens GN=NF1 PE=1 SV=2	151898	145378	175716	168121	143258	131207	125458	163518	168875	134560	134800	177546		151313	157140	147674	146746
X-ray repair cross-complementing protein 5 OS=Homo sapiens GN=XRCC5 PE=1 SV=3	3.19444e+07	3.41263e+07	3.20139e+07	2.83592e+07	2.86686e+07	2.83874e+07	2.82951e+07	3.45623e+07	3.18632e+07	2.93661e+07	3.03226e+07	3.23277e+07		3.14679e+07	3.26794e+07	3.06476e+07	2.84714e+07
Thioredoxin-related transmembrane protein 2 OS=Homo sapiens GN=TMX2 PE=1 SV=1	444808	418347	456958	407467	389487	369420	460756	471700	349514	394614	386976	512498		423513	439739	427743	388480
Membrane-associated progesterone receptor component 1 OS=Homo sapiens GN=PGRMC1 PE=1 SV=3	2.05262e+06	2.25902e+06	2.2859e+06	1.96384e+06	1.63161e+06	1.80422e+06	2.22577e+06	2.14244e+06	1.9857e+06	2.11871e+06	1.91099e+06	2.83959e+06		2.1156e+06	2.19666e+06	2.25698e+06	1.79475e+06
Atherin OS=Homo sapiens GN=SAMD1 PE=1 SV=1	89815	100166	103995	102669	73610.9	83863	91678.1	90922.6	100334	98650.3	90145.8	125725		94216.9	97804.9	103790	85898.3
Lysosomal alpha-mannosidase OS=Homo sapiens GN=MAN2B1 PE=1 SV=3	234142	235963	264425	297167	266835	262503	228617	226978	251681	227403	225648	297440		235494	244460	248052	275080
Vesicle transport protein USE1 OS=Homo sapiens GN=USE1 PE=1 SV=2	30823.8	33230.3	57177.6	36556.7	31704.7	22776.6	33358	31990.9	49061.2	33169.3	24119.8	38976.5		37410.1	38834.3	31475.4	29775.6
AP-3 complex subunit delta-1 OS=Homo sapiens GN=AP3D1 PE=1 SV=1	2.35754e+06	2.4346e+06	2.56629e+06	2.3447e+06	2.37981e+06	2.25088e+06	2.13037e+06	2.47612e+06	2.49667e+06	2.50071e+06	2.38938e+06	2.82185e+06		2.36154e+06	2.45131e+06	2.56425e+06	2.32449e+06
Heterogeneous nuclear ribonucleoprotein U OS=Homo sapiens GN=HNRNPU PE=1 SV=6	4.00037e+07	3.6514e+07	3.76882e+07	3.81439e+07	3.7417e+07	3.8571e+07	3.65874e+07	3.66792e+07	3.66852e+07	3.81718e+07	3.94588e+07	3.7869e+07		3.66506e+07	3.80413e+07	3.84937e+07	3.8041e+07
Ribosome maturation protein SBDS OS=Homo sapiens GN=SBDS PE=1 SV=4	4.16963e+06	4.31901e+06	4.37188e+06	4.00084e+06	4.11257e+06	4.13895e+06	4.04656e+06	4.08363e+06	4.2611e+06	4.04596e+06	4.59555e+06	4.31732e+06		4.12938e+06	4.28598e+06	4.31378e+06	4.08368e+06
Phosphate carrier protein, mitochondrial OS=Homo sapiens GN=SLC25A3 PE=1 SV=2	1.62022e+07	1.68503e+07	1.45562e+07	1.77348e+07	1.69988e+07	1.83843e+07	1.54984e+07	1.52174e+07	1.50711e+07	1.87832e+07	1.65091e+07	1.81562e+07		1.52613e+07	1.58395e+07	1.77899e+07	1.76969e+07
CD59 glycoprotein OS=Homo sapiens GN=CD59 PE=1 SV=1	8.21e+06	7.74451e+06	7.44499e+06	7.42531e+06	6.22219e+06	6.6402e+06	6.73364e+06	8.15349e+06	7.71191e+06	7.87425e+06	6.27608e+06	8.94536e+06		7.50906e+06	7.79352e+06	7.61784e+06	6.74445e+06
Prolyl 3-hydroxylase 1 OS=Homo sapiens GN=P3H1 PE=1 SV=2	350877	370117	439641	331989	327125	340703	344335	383683	386646	293570	329903	488490		371041	385062	361675	333225
5'-3' exoribonuclease 2 OS=Homo sapiens GN=XRN2 PE=1 SV=1	3.76196e+06	3.63284e+06	3.91465e+06	3.60936e+06	3.16621e+06	3.40855e+06	3.54661e+06	3.69593e+06	3.65214e+06	3.40907e+06	3.42385e+06	3.95956e+06		3.63102e+06	3.76806e+06	3.58866e+06	3.38984e+06
Ubiquilin-2 OS=Homo sapiens GN=UBQLN2 PE=1 SV=2	1.89853e+06	2.17056e+06	2.25576e+06	1.80523e+06	1.68402e+06	1.62064e+06	1.89498e+06	1.96398e+06	2.23578e+06	1.76315e+06	1.74182e+06	2.31627e+06		2.02639e+06	2.10262e+06	1.92321e+06	1.70159e+06
Ras-related protein Rab-21 OS=Homo sapiens GN=RAB21 PE=1 SV=3	481086	506852	419799	539645	419831	412939	495903	488996	377861	413325	478802	518270		450829	467787	468096	453965
NADH-ubiquinone oxidoreductase 75 kDa subunit, mitochondrial OS=Homo sapiens GN=NDUFS1 PE=1 SV=3	3.35874e+06	3.51581e+06	3.83647e+06	3.31875e+06	2.9684e+06	2.9251e+06	2.88211e+06	3.74118e+06	3.76129e+06	2.95496e+06	2.87945e+06	4.44788e+06		3.43573e+06	3.56488e+06	3.35741e+06	3.06581e+06
Zinc finger protein 36, C3H1 type-like 1 OS=Homo sapiens GN=ZFP36L1 PE=1 SV=1	44740.5	42665.7	55527.2	39075.2	29066.5	34587.3	37923.8	41062.5	60953	27882.1	34945.2	40765.4		45616	47325.5	34119.4	33994.1
Ras-related protein Rab-6A OS=Homo sapiens GN=RAB6A PE=1 SV=3	5.89252e+06	6.08973e+06	5.7784e+06	6.15006e+06	6.69106e+06	6.21977e+06	5.81918e+06	6.16393e+06	5.17693e+06	5.53176e+06	5.70681e+06	6.72017e+06		5.70511e+06	5.91883e+06	5.96411e+06	6.34916e+06
Plastin-1 OS=Homo sapiens GN=PLS1 PE=1 SV=2	316962	319988	353186	263938	248605	221447	306453	396795	263866	254212	296225	325320		317764	329646	290431	244021
Phosphoglucomutase-2 OS=Homo sapiens GN=PGM2 PE=1 SV=4	2.19773e+06	2.30787e+06	2.25017e+06	2.21707e+06	2.35599e+06	2.29983e+06	2.15211e+06	2.28961e+06	2.07501e+06	2.1272e+06	2.13987e+06	2.4089e+06		2.17045e+06	2.25147e+06	2.22163e+06	2.29025e+06
BTB/POZ domain-containing protein KCTD5 OS=Homo sapiens GN=KCTD5 PE=1 SV=1	19308.3	20202	29312.6	21574.8	26716.9	24933.1	17513.5	24877.7	23511.1	19296.7	22524.8	14294.7		21718	22528.4	18384	24312.9
Lon protease homolog, mitochondrial OS=Homo sapiens GN=LONP1 PE=1 SV=2	3.48288e+06	3.36202e+06	3.38302e+06	3.67215e+06	2.93564e+06	3.28792e+06	3.01656e+06	3.45885e+06	3.40145e+06	3.11042e+06	2.779e+06	4.03647e+06		3.28626e+06	3.4089e+06	3.26765e+06	3.28484e+06
Sister chromatid cohesion protein PDS5 homolog A OS=Homo sapiens GN=PDS5A PE=1 SV=1	1.99165e+06	2.04944e+06	2.12039e+06	1.73264e+06	1.75622e+06	1.68648e+06	1.95059e+06	2.05009e+06	1.93979e+06	1.7609e+06	2.02309e+06	2.27383e+06		1.97954e+06	2.05315e+06	2.00833e+06	1.72487e+06
Heterogeneous nuclear ribonucleoprotein R OS=Homo sapiens GN=HNRNPR PE=1 SV=1	9.08021e+06	9.70369e+06	1.02605e+07	9.73712e+06	8.98804e+06	8.37493e+06	9.4237e+06	1.01369e+07	8.48328e+06	8.21135e+06	9.19594e+06	1.04308e+07		9.32317e+06	9.66943e+06	9.23512e+06	9.01624e+06
SRA stem-loop-interacting RNA-binding protein, mitochondrial OS=Homo sapiens GN=SLIRP PE=1 SV=1	2.40661e+06	2.0535e+06	2.78877e+06	2.51938e+06	2.06565e+06	2.07674e+06	2.08804e+06	2.07693e+06	2.84979e+06	1.92116e+06	1.87981e+06	3.06691e+06		2.31202e+06	2.39757e+06	2.22909e+06	2.21094e+06
Protein TBRG4 OS=Homo sapiens GN=TBRG4 PE=1 SV=1	1.34189e+06	1.38061e+06	1.51368e+06	1.44573e+06	1.24231e+06	1.45535e+06	1.24507e+06	1.33733e+06	1.51032e+06	1.33012e+06	1.19396e+06	1.63687e+06		1.35988e+06	1.41018e+06	1.37498e+06	1.37751e+06
Multifunctional protein ADE2 OS=Homo sapiens GN=PAICS PE=1 SV=3	1.4858e+07	1.51722e+07	1.53686e+07	1.39783e+07	1.30315e+07	1.32511e+07	1.36517e+07	1.47602e+07	1.54189e+07	1.42941e+07	1.43783e+07	1.55486e+07		1.45919e+07	1.51315e+07	1.47294e+07	1.34143e+07
Serine/arginine-rich splicing factor 7 OS=Homo sapiens GN=SRSF7 PE=1 SV=1	5.7403e+06	5.70921e+06	5.91702e+06	6.39911e+06	3.64283e+06	4.04925e+06	5.36877e+06	4.72229e+06	6.85959e+06	5.80003e+06	4.1803e+06	6.26309e+06		5.58181e+06	5.78812e+06	5.3351e+06	4.55314e+06
Transmembrane protein 14C OS=Homo sapiens GN=TMEM14C PE=1 SV=1	111693	127348	100989	114132	117741	128224	103706	129416	95997.5	91191.3	95560.3	117344		108814	112831	100747	119886
Heparan sulfate 2-O-sulfotransferase 1 OS=Homo sapiens GN=HS2ST1 PE=1 SV=1	68432.3	60921	52428.7	68119.2	66781.4	69339.6	62812.7	58615.9	53251.9	75141.7	66609.5	55311.8		58094.2	60237.3	65174.6	68072
Cytoplasmic protein NCK1 OS=Homo sapiens GN=NCK1 PE=1 SV=1	694839	673532	763892	677036	602299	617477	626819	657520	778099	619709	615831	779616		684482	709727	667590	631463
Protein PBDC1 OS=Homo sapiens GN=PBDC1 PE=1 SV=1	2.56728e+06	2.66813e+06	2.79238e+06	2.33357e+06	2.41147e+06	2.33448e+06	2.32619e+06	2.57541e+06	2.86405e+06	2.11971e+06	2.31332e+06	2.34183e+06		2.57924e+06	2.67435e+06	2.25609e+06	2.35956e+06
Nucleoside diphosphate kinase 3 OS=Homo sapiens GN=NME3 PE=1 SV=2	142902	180013	178776	165021	173848	194771	143289	163014	176649	155227	148572	209992		160392	166297	169188	177451
Uncharacterized protein KIAA0930 OS=Homo sapiens GN=KIAA0930 PE=1 SV=1	107111	119558	127674	104699	119355	92324.1	93017.6	118679	132888	93817.6	106874	148472		113625	117807	114183	104881
UMP-CMP kinase OS=Homo sapiens GN=CMPK1 PE=1 SV=3	2.84972e+06	2.98882e+06	3.02606e+06	3.13351e+06	3.1495e+06	3.24939e+06	2.78359e+06	2.7968e+06	2.97055e+06	2.96931e+06	3.00907e+06	2.78471e+06		2.84906e+06	2.95388e+06	2.91937e+06	3.17706e+06
Calpain-1 catalytic subunit OS=Homo sapiens GN=CAPN1 PE=1 SV=1	1.22891e+07	1.23889e+07	1.37675e+07	1.26919e+07	1.30162e+07	1.29644e+07	1.17078e+07	1.24998e+07	1.28522e+07	1.26936e+07	1.23847e+07	1.35081e+07		1.23439e+07	1.27978e+07	1.28535e+07	1.28901e+07
Cullin-1 OS=Homo sapiens GN=CUL1 PE=1 SV=2	2.3451e+06	2.28704e+06	2.22542e+06	2.27961e+06	2.09928e+06	2.17e+06	1.99566e+06	2.19361e+06	2.44755e+06	2.18227e+06	2.10885e+06	2.16255e+06		2.20458e+06	2.28533e+06	2.151e+06	2.18171e+06
Casein kinase I isoform epsilon OS=Homo sapiens GN=CSNK1E PE=1 SV=1	462953	519738	505331	394478	401427	376900	410001	547532	486245	347596	424818	525952		477914	495411	426653	390798
Brefeldin A-inhibited guanine nucleotide-exchange protein 1 OS=Homo sapiens GN=ARFGEF1 PE=1 SV=2	1.30656e+06	1.42509e+06	1.57971e+06	1.34048e+06	1.44995e+06	1.46765e+06	1.30672e+06	1.4378e+06	1.40553e+06	1.35336e+06	1.42975e+06	1.71688e+06		1.38221e+06	1.43279e+06	1.49213e+06	1.41822e+06
Leucine-rich PPR motif-containing protein, mitochondrial OS=Homo sapiens GN=LRPPRC PE=1 SV=3	2.21568e+07	2.28308e+07	2.23811e+07	2.32053e+07	2.1207e+07	2.17073e+07	2.02526e+07	2.25925e+07	2.2216e+07	2.0411e+07	2.0108e+07	2.64385e+07		2.16622e+07	2.24545e+07	2.21389e+07	2.20237e+07
26S proteasome non-ATPase regulatory subunit 3 OS=Homo sapiens GN=PSMD3 PE=1 SV=2	1.24503e+07	1.31154e+07	1.37361e+07	1.21231e+07	1.24152e+07	1.25723e+07	1.16959e+07	1.32849e+07	1.29649e+07	1.23035e+07	1.28635e+07	1.3422e+07		1.26295e+07	1.30901e+07	1.28549e+07	1.23688e+07
Pantothenate kinase 2, mitochondrial OS=Homo sapiens GN=PANK2 PE=1 SV=3	172490	211715	215848	202293	174387	189353	207743	208793	163217	171116	196532	216194		192015	199016	193727	188331
Serine/threonine-protein phosphatase 2B catalytic subunit alpha isoform OS=Homo sapiens GN=PPP3CA PE=1 SV=1	4.12423e+06	4.44498e+06	4.54214e+06	4.36056e+06	4.71436e+06	4.52364e+06	4.21653e+06	4.38899e+06	4.04293e+06	4.1501e+06	4.0494e+06	4.77143e+06		4.21378e+06	4.36675e+06	4.3122e+06	4.53055e+06
Receptor expression-enhancing protein 5 OS=Homo sapiens GN=REEP5 PE=1 SV=3	3.07315e+06	3.52351e+06	3.13804e+06	3.15656e+06	3.73784e+06	3.50379e+06	3.61547e+06	3.44909e+06	2.44872e+06	3.0514e+06	3.4651e+06	3.31563e+06		3.12562e+06	3.23896e+06	3.27286e+06	3.45773e+06
Translation initiation factor eIF-2B subunit alpha OS=Homo sapiens GN=EIF2B1 PE=1 SV=1	982030	874739	956329	929146	847935	824571	798977	898579	1.02847e+06	915651	889460	940655		903845	936563	915016	866080
Tetraspanin (Fragment) OS=Homo sapiens GN=CD9 PE=1 SV=1	1.67316e+06	1.79005e+06	1.35669e+06	1.82088e+06	2.50892e+06	2.13552e+06	1.34655e+06	2.21496e+06	1.22479e+06	2.53104e+06	2.16827e+06	1.79173e+06		1.5401e+06	1.59574e+06	2.14237e+06	2.13677e+06
Cyclin-dependent kinase 4 OS=Homo sapiens GN=CDK4 PE=1 SV=2	1.31348e+07	1.45651e+07	1.43484e+07	1.01316e+07	8.29814e+06	9.31736e+06	1.35995e+07	1.24185e+07	1.4613e+07	9.18589e+06	1.06675e+07	1.16291e+07		1.35138e+07	1.40017e+07	1.0445e+07	9.21829e+06
Lysosome-associated membrane glycoprotein 2 OS=Homo sapiens GN=LAMP2 PE=1 SV=2	200717	280036	256697	248983	274097	207696	220471	282441	208378	186442	221572	310875		234987	243448	234179	242010
Ubiquitin-conjugating enzyme E2 variant 2 OS=Homo sapiens GN=UBE2V2 PE=1 SV=4	924404	938532	1.03724e+06	821659	791610	774468	836512	949752	1.01867e+06	862263	913643	988897		931905	965450	920144	795675
Eukaryotic initiation factor 4A-I OS=Homo sapiens GN=EIF4A1 PE=1 SV=1	6.03322e+07	6.52753e+07	6.1526e+07	5.91064e+07	5.76536e+07	6.16918e+07	5.81042e+07	5.85998e+07	6.40064e+07	6.46461e+07	6.62509e+07	6.07803e+07		6.01786e+07	6.23427e+07	6.38507e+07	5.94606e+07
Follistatin-related protein 1 OS=Homo sapiens GN=FSTL1 PE=1 SV=1	398660	470080	464420	447950	341641	346583	396360	490672	402536	324411	433488	529563		427788	443161	420723	375724
Serine/threonine-protein phosphatase PGAM5, mitochondrial OS=Homo sapiens GN=PGAM5 PE=1 SV=2	1.61275e+06	1.63616e+06	1.70924e+06	1.74931e+06	1.35921e+06	1.40116e+06	1.41335e+06	1.61026e+06	1.78287e+06	1.52941e+06	1.33117e+06	1.96534e+06		1.59498e+06	1.65221e+06	1.58757e+06	1.49353e+06
Carbonyl reductase family member 4 OS=Homo sapiens GN=CBR4 PE=1 SV=3	68578.9	70015	82175.2	73339.5	75309.7	77935.1	59494.8	79731.5	74839.2	65734.8	64374.1	80537.4		70807.5	73345.6	69850.3	75504.7
Protein MEMO1 OS=Homo sapiens GN=MEMO1 PE=1 SV=1	1.50704e+06	1.54118e+06	1.73073e+06	1.52399e+06	1.59321e+06	1.60831e+06	1.4171e+06	1.53835e+06	1.65913e+06	1.3642e+06	1.47705e+06	1.58574e+06		1.53501e+06	1.59002e+06	1.47288e+06	1.57474e+06
Cytochrome c oxidase assembly factor 3 homolog, mitochondrial OS=Homo sapiens GN=COA3 PE=1 SV=1	720149	742724	837722	799093	734183	849014	711607	694053	816519	652826	606863	991162		738811	765215	732281	792694
Glycosylphosphatidylinositol anchor attachment 1 protein OS=Homo sapiens GN=GPAA1 PE=1 SV=3	79481	98285.1	99520.1	80347.3	84779.7	84772.6	79981.5	95260.7	91846.1	91758.5	79848.7	106849		88781.3	91950.4	92164	83273.4
Microsomal glutathione S-transferase 1 OS=Homo sapiens GN=MGST1 PE=1 SV=1	1.06209e+06	1.08446e+06	967537	954640	1.42232e+06	1.16309e+06	1.36013e+06	1.13697e+06	648724	973709	1.27318e+06	1.09975e+06		1.00107e+06	1.03677e+06	1.10885e+06	1.16453e+06
Phosphatidylserine synthase 1 OS=Homo sapiens GN=PTDSS1 PE=1 SV=1	563107	540922	530620	574624	501655	628870	518473	592805	473456	476952	541744	545400		525984	544715	520389	565957
39S ribosomal protein L13, mitochondrial OS=Homo sapiens GN=MRPL13 PE=1 SV=1	626816	615378	798217	652441	479499	582614	587978	626884	752099	540762	513081	798227		652040	675255	605024	566983
Uridine-cytidine kinase-like 1 OS=Homo sapiens GN=UCKL1 PE=1 SV=2	73337.8	75075.9	59174.8	75458.1	58620.1	60808.5	60357.9	70461.4	68989.3	70469.9	60680.6	74029		66449.1	68810.6	68153	64551.4
Peptidyl-prolyl cis-trans isomerase FKBP10 OS=Homo sapiens GN=FKBP10 PE=1 SV=1	4.14303e+06	4.60725e+06	4.61304e+06	5.38263e+06	5.8122e+06	5.82104e+06	4.14617e+06	4.55767e+06	4.198e+06	4.47634e+06	4.70221e+06	5.79277e+06		4.29679e+06	4.44886e+06	4.95873e+06	5.6682e+06
UV excision repair protein RAD23 homolog A OS=Homo sapiens GN=RAD23A PE=1 SV=1	600452	773730	786100	570956	709616	571332	643615	725120	705034	609718	695570	767769		690370	714796	687966	614004
NADH dehydrogenase [ubiquinone] 1 alpha subcomplex subunit 13 OS=Homo sapiens GN=NDUFA13 PE=1 SV=3	802496	882803	976413	885512	807388	851700	806235	862875	896045	807141	758857	1.0851e+06		854240	884396	872688	847594
Charged multivesicular body protein 6 (Fragment) OS=Homo sapiens GN=CHMP6 PE=1 SV=1	53247.2	42095.3	42032.3	65780.7	38533.3	22989.8	44012.1	42257.3	45651	49041.4	44082.1	55408.8		43951.6	45502.8	49294.9	38769.5
Protein C-ets-1 OS=Homo sapiens GN=ETS1 PE=1 SV=1	281800	329174	299041	241416	218373	219220	294648	266638	318301	190502	320502	282787		292429	302714	258462	226090
Lanosterol 14-alpha demethylase OS=Homo sapiens GN=CYP51A1 PE=1 SV=1	3.71461e+06	4.21387e+06	4.27328e+06	3.69992e+06	3.03501e+06	3.30902e+06	3.93195e+06	4.07071e+06	3.76884e+06	3.54093e+06	4.02177e+06	5.0125e+06		3.92189e+06	4.05931e+06	4.14823e+06	3.33695e+06
Mitotic spindle assembly checkpoint protein MAD2A OS=Homo sapiens GN=MAD2L1 PE=1 SV=1	1.44353e+06	1.76489e+06	1.54403e+06	1.17436e+06	1.18136e+06	1.33725e+06	1.57632e+06	1.52115e+06	1.47965e+06	1.37789e+06	1.59035e+06	1.54645e+06		1.52519e+06	1.57858e+06	1.50204e+06	1.22876e+06
Putative hydrolase RBBP9 OS=Homo sapiens GN=RBBP9 PE=1 SV=2	395640	329298	359433	353759	282497	206386	323463	378848	344664	334704	301792	374737		348253	360442	335762	274242
Fos-related antigen 1 OS=Homo sapiens GN=FOSL1 PE=1 SV=1	650070	705477	731661	477571	346915	400285	707391	594702	720098	401936	519783	596068		671609	694893	499373	404772
SWI/SNF-related matrix-associated actin-dependent regulator of chromatin subfamily D member 2 OS=Homo sapiens GN=SMARCD2 PE=1 SV=3	364972	391521	359230	396272	340176	320010	354609	401895	325278	373011	383128	409415		359230	371646	388219	350715
Sorting nexin-5 OS=Homo sapiens GN=SNX5 PE=1 SV=1	2.50011e+06	2.23174e+06	2.52327e+06	2.33247e+06	1.92042e+06	2.21146e+06	2.21295e+06	2.19571e+06	2.61742e+06	2.2124e+06	1.79909e+06	2.38335e+06		2.33421e+06	2.41466e+06	2.1169e+06	2.14765e+06
Dihydrolipoyl dehydrogenase, mitochondrial OS=Homo sapiens GN=DLD PE=1 SV=2	6.39096e+06	6.17573e+06	6.28428e+06	6.8337e+06	6.38315e+06	6.90938e+06	5.83217e+06	6.21146e+06	6.18647e+06	5.9396e+06	5.45468e+06	7.2193e+06		6.0742e+06	6.28304e+06	6.16132e+06	6.70466e+06
Acetyl-CoA acetyltransferase, cytosolic OS=Homo sapiens GN=ACAT2 PE=1 SV=2	8.79922e+06	9.15783e+06	1.01654e+07	8.10826e+06	8.69313e+06	8.64642e+06	8.7255e+06	9.68169e+06	8.76345e+06	9.49881e+06	1.01932e+07	1.00229e+07		9.04633e+06	9.35664e+06	9.90052e+06	8.47839e+06
Prenylcysteine oxidase 1 OS=Homo sapiens GN=PCYOX1 PE=1 SV=3	2.41257e+06	2.43795e+06	2.59288e+06	2.57151e+06	2.39178e+06	2.64819e+06	2.01781e+06	2.62521e+06	2.60306e+06	2.33777e+06	2.13196e+06	2.98452e+06		2.39797e+06	2.47987e+06	2.45934e+06	2.53485e+06
V-type proton ATPase subunit E 1 OS=Homo sapiens GN=ATP6V1E1 PE=1 SV=1	1.46671e+06	1.68221e+06	1.61092e+06	1.46285e+06	1.70743e+06	1.5627e+06	1.48459e+06	1.70748e+06	1.4181e+06	1.46903e+06	1.5603e+06	1.66917e+06		1.53187e+06	1.58404e+06	1.56404e+06	1.57449e+06
F-box only protein 6 OS=Homo sapiens GN=FBXO6 PE=1 SV=1	5572.23	6798.9	11269.3	4381.68	4921.6	7589.36	7080.13	7160.72	7616.66	5612.03	5907.26	10123.2		7282.06	7529.89	6949.31	5469.96
40S ribosomal protein S16 OS=Homo sapiens GN=RPS16 PE=1 SV=2	2.89886e+07	2.86746e+07	2.8453e+07	2.51895e+07	2.54417e+07	2.77944e+07	2.82196e+07	2.5641e+07	2.95652e+07	3.02825e+07	3.09937e+07	2.7249e+07		2.77602e+07	2.87046e+07	2.94627e+07	2.61161e+07
Putative monooxygenase p33MONOX OS=Homo sapiens GN=KIAA1191 PE=1 SV=1	148792	135246	162448	161601	143682	145038	137053	143693	150158	147662	135768	179309		143535	148413	153187	149891
Heterogeneous nuclear ribonucleoprotein Q OS=Homo sapiens GN=SYNCRIP PE=1 SV=2	2.6375e+07	2.77348e+07	2.81608e+07	2.68625e+07	2.562e+07	2.43385e+07	2.66237e+07	2.66501e+07	2.62742e+07	2.36985e+07	2.65038e+07	2.84582e+07		2.65154e+07	2.74128e+07	2.61464e+07	2.55862e+07
Mitochondrial fission 1 protein OS=Homo sapiens GN=FIS1 PE=1 SV=2	205442	194024	227128	239796	285162	275127	206860	187919	210771	225358	186889	284523		201598	208420	228836	265963
Protein S100-A13 OS=Homo sapiens GN=S100A13 PE=1 SV=1	5.07784e+06	5.44061e+06	5.18943e+06	4.04993e+06	4.57617e+06	4.04456e+06	5.4459e+06	5.1845e+06	4.59578e+06	3.94279e+06	4.28083e+06	3.96511e+06		5.06266e+06	5.23378e+06	4.06003e+06	4.21639e+06
WD repeat-containing protein 91 OS=Homo sapiens GN=WDR91 PE=1 SV=2	39218	32257.5	48798.5	40523.3	43798	40651.3	33443.6	35008.1	47728.8	36887	22437.8	53815.6		38231.4	39522.1	35447.6	41630.5
Phosphoinositide 3-kinase regulatory subunit 4 OS=Homo sapiens GN=PIK3R4 PE=1 SV=3	307508	351431	424797	330401	345403	350817	333484	340349	366179	297678	328939	410932		346389	358063	342671	342097
Mediator of RNA polymerase II transcription subunit 17 OS=Homo sapiens GN=MED17 PE=1 SV=2	96263.3	84275.7	105758	89235.6	80823.3	96177.9	73482.1	84555.7	125023	143196	84519.5	130471		91925.8	95022.3	116449	88521.8
60S ribosomal protein L22 OS=Homo sapiens GN=RPL22 PE=1 SV=2	1.02352e+07	9.45505e+06	1.04268e+07	1.1993e+07	8.13411e+06	9.45975e+06	8.50629e+06	8.79128e+06	1.22201e+07	1.14594e+07	9.45453e+06	1.06292e+07		9.70411e+06	1.00301e+07	1.04817e+07	9.73581e+06
Lymphocyte function-associated antigen 3 OS=Homo sapiens GN=CD58 PE=1 SV=1	77244.5	88388.4	93388.4	79041.9	99377.6	71169.3	72510.3	98752.7	80662.4	76417.9	101763	99411.9		83279.8	86070	91778.6	82378.3
Acyl-CoA-binding domain-containing protein 5 OS=Homo sapiens GN=ACBD5 PE=1 SV=1	55693.8	62929.2	61143.4	55853.8	54414.1	45369.5	60089.1	65966.5	48999.3	51486.3	53581.7	59161.5		57912.1	59841.6	54649	51662.6
Cytoplasmic dynein 1 heavy chain 1 OS=Homo sapiens GN=DYNC1H1 PE=1 SV=5	5.4397e+07	5.72287e+07	6.07092e+07	4.90064e+07	5.37624e+07	5.15292e+07	5.02142e+07	6.0879e+07	5.6045e+07	5.10184e+07	5.33242e+07	5.9125e+07		5.55405e+07	5.73871e+07	5.43844e+07	5.13959e+07
Alpha-1,6-mannosyl-glycoprotein 2-beta-N-acetylglucosaminyltransferase OS=Homo sapiens GN=MGAT2 PE=1 SV=1	153664	144313	183248	155494	105377	128018	153000	135184	178132	156391	112182	183798		154450	159578	147738	128010
CCR4-NOT transcription complex subunit 2 OS=Homo sapiens GN=CNOT2 PE=1 SV=1	187919	185855	202145	187952	188732	155003	170452	177935	211147	176039	175784	229351		185702	191838	192175	176500
Melanoma inhibitory activity protein 3 OS=Homo sapiens GN=MIA3 PE=1 SV=1	1.08155e+06	1.08584e+06	1.10231e+06	1.00644e+06	945965	953607	1.03101e+06	1.21022e+06	941121	853561	887633	1.10598e+06		1.05501e+06	1.08987e+06	942768	968303
Serpin B5 OS=Homo sapiens GN=SERPINB5 PE=1 SV=2	4.00697e+07	3.96248e+07	4.0492e+07	3.10589e+07	3.38422e+07	3.25265e+07	3.78687e+07	3.91418e+07	3.93513e+07	3.87618e+07	3.68124e+07	3.56136e+07		3.87817e+07	4.00606e+07	3.704e+07	3.24559e+07
Protein disulfide-isomerase A6 OS=Homo sapiens GN=PDIA6 PE=1 SV=1	1.84045e+07	1.80646e+07	1.79436e+07	2.17793e+07	1.84306e+07	1.95369e+07	1.50297e+07	1.83266e+07	1.96523e+07	1.90114e+07	1.63429e+07	2.13596e+07		1.75583e+07	1.81365e+07	1.87922e+07	1.98677e+07
Serine/threonine-protein kinase 38 OS=Homo sapiens GN=STK38 PE=1 SV=1	202355	237688	230526	225787	246108	249935	199173	268921	187860	214573	222389	283885		215889	222988	238384	240372
SH3 domain-binding protein 4 OS=Homo sapiens GN=SH3BP4 PE=1 SV=1	200271	180322	213430	251035	191599	189397	194417	212495	169341	191475	168607	226168		191256	197534	194002	208850
Aconitate hydratase, mitochondrial OS=Homo sapiens GN=ACO2 PE=1 SV=1	6.44875e+06	6.75635e+06	6.85984e+06	6.52302e+06	6.37303e+06	6.26453e+06	5.71458e+06	7.26634e+06	6.53449e+06	6.25021e+06	5.83733e+06	8.17329e+06		6.47397e+06	6.68601e+06	6.6809e+06	6.38598e+06
Vacuolar protein sorting-associated protein 18 homolog OS=Homo sapiens GN=VPS18 PE=1 SV=2	697186	741927	712920	722759	706299	694767	671688	762749	653723	639225	658251	700635		694461	717106	665547	707849
Protein-glutamate O-methyltransferase OS=Homo sapiens GN=ARMT1 PE=1 SV=1	543863	500429	552894	508767	439960	515498	523598	470110	555349	510753	457377	518594		515135	531894	494809	486840
ORM1-like protein 2 OS=Homo sapiens GN=ORMDL2 PE=1 SV=2	109905	149325	165745	141749	102718	118347	111124	126451	175857	130856	145610	152238		135196	139593	142617	119888
Protein FAM45B OS=Homo sapiens GN=FAM45B PE=2 SV=1	169844	162945	195931	182168	152297	149664	161920	175802	173054	156807	155364	221430		170151	175684	175382	160728
ADP-ribosylation factor-like protein 1 OS=Homo sapiens GN=ARL1 PE=1 SV=1	1.31651e+06	1.34725e+06	1.32689e+06	1.22148e+06	1.27137e+06	1.35197e+06	1.09266e+06	1.48262e+06	1.32023e+06	1.13719e+06	1.22485e+06	1.25155e+06		1.28841e+06	1.33015e+06	1.20352e+06	1.28049e+06
Torsin-1A OS=Homo sapiens GN=TOR1A PE=1 SV=1	288661	247664	332019	310373	177853	228874	241567	248490	359441	282350	176524	415236		278393	287390	274555	232906
dCTP pyrophosphatase 1 OS=Homo sapiens GN=DCTPP1 PE=1 SV=1	922861	803242	1.21478e+06	859526	554719	761111	960070	704809	1.20979e+06	805503	603452	1.07464e+06		935467	965665	805362	713280
CGG triplet repeat-binding protein 1 OS=Homo sapiens GN=CGGBP1 PE=1 SV=2	124779	159153	154861	110037	74780	106537	124059	181706	124030	108693	102391	154660		140877	145423	119843	95706.7
Tissue factor OS=Homo sapiens GN=F3 PE=1 SV=1	2.4734e+06	2.64072e+06	2.51671e+06	1.7523e+06	1.08978e+06	1.16136e+06	2.53918e+06	2.49553e+06	2.35859e+06	1.739e+06	2.5021e+06	2.83787e+06		2.46322e+06	2.54263e+06	2.31135e+06	1.30408e+06
ATP-dependent RNA helicase DDX19A OS=Homo sapiens GN=DDX19A PE=1 SV=1	2.79533e+06	2.91735e+06	3.08932e+06	2.66703e+06	2.79922e+06	2.54384e+06	2.69756e+06	2.92611e+06	2.90189e+06	2.70097e+06	2.88274e+06	3.03121e+06		2.83997e+06	2.93154e+06	2.86845e+06	2.668e+06
Glucosidase 2 subunit beta OS=Homo sapiens GN=PRKCSH PE=1 SV=1	1.71353e+07	1.67119e+07	1.68496e+07	2.1604e+07	1.84811e+07	2.1694e+07	1.52968e+07	1.64367e+07	1.74511e+07	1.80175e+07	1.60265e+07	2.01658e+07		1.63712e+07	1.6898e+07	1.79908e+07	2.05369e+07
Alpha-galactosidase A OS=Homo sapiens GN=GLA PE=1 SV=1	196181	197263	216172	200254	174453	157529	174196	203483	214637	166620	170229	279465		196678	203002	199387	176552
Calcium uptake protein 1, mitochondrial OS=Homo sapiens GN=MICU1 PE=1 SV=2	128858	127610	124143	144831	114343	118822	113724	130544	125056	124126	101793	148717		122905	126855	123400	125311
MICOS complex subunit MIC60 OS=Homo sapiens GN=IMMT PE=1 SV=1	1.13509e+07	1.11631e+07	1.05762e+07	1.21452e+07	1.07497e+07	1.16484e+07	1.01856e+07	1.11205e+07	1.07632e+07	1.10079e+07	9.59426e+06	1.27734e+07		1.06828e+07	1.10251e+07	1.10495e+07	1.14998e+07
Proteasome subunit beta type-4 OS=Homo sapiens GN=PSMB4 PE=1 SV=4	3.63238e+06	3.72153e+06	3.65172e+06	3.41641e+06	3.56941e+06	3.66874e+06	3.27749e+06	3.71325e+06	3.69096e+06	3.43694e+06	3.58946e+06	3.47547e+06		3.55477e+06	3.66834e+06	3.50003e+06	3.55e+06
39S ribosomal protein L38, mitochondrial OS=Homo sapiens GN=MRPL38 PE=1 SV=2	1.3922e+06	1.31557e+06	1.44448e+06	1.42758e+06	1.13288e+06	1.19384e+06	1.20381e+06	1.30111e+06	1.53774e+06	1.15725e+06	1.12227e+06	1.68692e+06		1.34045e+06	1.38306e+06	1.29879e+06	1.24521e+06
Serine/arginine-rich splicing factor 5 OS=Homo sapiens GN=SRSF5 PE=1 SV=1	950984	1.06554e+06	983030	1.08498e+06	915553	944844	951156	964145	988987	1.08174e+06	1.02361e+06	986784		967969	998704	1.02997e+06	979087
Protein-L-isoaspartate O-methyltransferase OS=Homo sapiens GN=PCMT1 PE=1 SV=1	3.60742e+06	4.12982e+06	4.71693e+06	3.45937e+06	3.8633e+06	3.44221e+06	3.81384e+06	4.12667e+06	4.06682e+06	3.37877e+06	3.83e+06	4.50985e+06		4.00011e+06	4.12663e+06	3.87888e+06	3.58314e+06
Myotubularin-related protein 1 OS=Homo sapiens GN=MTMR1 PE=1 SV=1	218345	218414	239160	230859	205342	231626	187923	232643	237678	207163	201218	212039		218216	225098	206759	222265
Plasma membrane calcium-transporting ATPase 4 OS=Homo sapiens GN=ATP2B4 PE=1 SV=2	946760	970232	1.03307e+06	1.07783e+06	1.10319e+06	993431	913701	1.11145e+06	851430	982147	811888	1.15274e+06		952683	982687	972302	1.05709e+06
40S ribosomal protein S13 OS=Homo sapiens GN=RPS13 PE=1 SV=2	2.4287e+07	2.02523e+07	2.04737e+07	2.13986e+07	1.87135e+07	2.44034e+07	2.17338e+07	1.87176e+07	2.25714e+07	2.4234e+07	2.27943e+07	1.87879e+07		2.09402e+07	2.15947e+07	2.18127e+07	2.13795e+07
Transmembrane emp24 domain-containing protein 10 OS=Homo sapiens GN=TMED10 PE=1 SV=2	5.63005e+06	5.63488e+06	5.10407e+06	6.33151e+06	6.69265e+06	6.14487e+06	5.08934e+06	6.36036e+06	4.56204e+06	6.17004e+06	5.76264e+06	6.0231e+06		5.28568e+06	5.45052e+06	5.98287e+06	6.38566e+06
Mitochondrial calcium uniporter regulator 1 OS=Homo sapiens GN=MCUR1 PE=1 SV=1	61806.6	64013.4	76407.4	72999.6	62456.6	52871.7	49322.4	78750.7	71024	71222.7	62309.8	87994.6		65098	67114.1	73093.2	62235.9
GTP-binding protein SAR1b OS=Homo sapiens GN=SAR1B PE=1 SV=1	733420	723680	949730	551676	644582	644007	861960	789385	676101	556824	672640	898697		771962	795854	695619	611812
Origin recognition complex subunit 2 OS=Homo sapiens GN=ORC2 PE=1 SV=2	92833.5	119382	85216.8	80654.9	70151.5	65075	79277.8	106330	102248	73650.5	70605.9	87599.8		95167.1	98112	76943.7	71673.9
3-hydroxyisobutyryl-CoA hydrolase, mitochondrial OS=Homo sapiens GN=HIBCH PE=1 SV=2	1.72398e+06	1.83058e+06	1.73404e+06	2.00295e+06	2.01778e+06	1.90374e+06	1.51289e+06	1.95759e+06	1.68651e+06	1.72496e+06	1.72146e+06	2.10262e+06		1.70938e+06	1.76222e+06	1.84139e+06	1.97417e+06
Guanine nucleotide-binding protein subunit beta-4 OS=Homo sapiens GN=GNB4 PE=1 SV=3	283860	296990	314009	320308	359375	339241	265847	313930	289612	258169	256400	357296		289130	298032	287045	339267
Serine/threonine-protein kinase TAO3 OS=Homo sapiens GN=TAOK3 PE=1 SV=2	198786	213436	233942	223148	224852	208528	190147	229866	207428	206443	206800	257558		208518	214909	222369	218718
Egl nine homolog 1 OS=Homo sapiens GN=EGLN1 PE=1 SV=1	155608	156229	170876	152270	144749	152218	162755	153306	152102	163857	147311	192063		155983	160753	166743	149703
Signal peptidase complex subunit 3 OS=Homo sapiens GN=SPCS3 PE=1 SV=1	1.66365e+06	1.70003e+06	2.06181e+06	1.85096e+06	1.76198e+06	1.76298e+06	1.53441e+06	2.04669e+06	1.69736e+06	1.57012e+06	1.86124e+06	2.67623e+06		1.74685e+06	1.79993e+06	1.98497e+06	1.79149e+06
Phosphatidylinositol 4-phosphate 3-kinase C2 domain-containing subunit alpha OS=Homo sapiens GN=PIK3C2A PE=1 SV=2	281915	310575	294166	297626	283602	291684	253682	314382	295219	284944	287360	274193		286614	295320	282107	290914
COP9 signalosome complex subunit 5 OS=Homo sapiens GN=COPS5 PE=1 SV=4	1.74504e+06	1.91178e+06	2.16188e+06	1.65949e+06	1.32845e+06	1.33731e+06	1.63072e+06	1.87379e+06	2.15807e+06	1.71884e+06	1.50166e+06	2.11075e+06		1.87523e+06	1.93208e+06	1.7596e+06	1.4339e+06
Clathrin heavy chain OS=Homo sapiens GN=CLTC PE=1 SV=1	5.67386e+07	5.94989e+07	6.48355e+07	5.81969e+07	5.93667e+07	5.863e+07	5.61564e+07	6.06158e+07	5.87913e+07	5.52286e+07	5.81606e+07	6.3364e+07		5.84924e+07	6.02653e+07	5.88227e+07	5.87292e+07
Kinesin-like protein KIF23 OS=Homo sapiens GN=KIF23 PE=1 SV=3	89573.1	106740	91792.9	95971.4	70921.8	88538.6	92762.7	101292	85449.9	85919	92061.3	104586		92943.8	95742.3	93874.2	84466.5
H/ACA ribonucleoprotein complex subunit 3 OS=Homo sapiens GN=NOP10 PE=1 SV=1	272662	332816	271137	321378	255402	261682	252515	267435	333457	282581	280801	327752		282389	290852	296275	277974
Nuclear factor NF-kappa-B p100 subunit OS=Homo sapiens GN=NFKB2 PE=1 SV=4	1.24431e+06	1.18763e+06	1.28214e+06	1.46282e+06	1.37567e+06	1.2947e+06	1.19249e+06	1.12862e+06	1.28887e+06	1.10206e+06	1.11495e+06	1.48167e+06		1.20154e+06	1.23742e+06	1.22106e+06	1.37602e+06
Cytochrome c oxidase subunit 7C, mitochondrial OS=Homo sapiens GN=COX7C PE=1 SV=1	1.54819e+06	1.61981e+06	1.72578e+06	1.2726e+06	1.20543e+06	1.11055e+06	1.50333e+06	1.85815e+06	1.41918e+06	1.33024e+06	1.31804e+06	1.90593e+06		1.58267e+06	1.62964e+06	1.49505e+06	1.19433e+06
Dipeptidyl peptidase 9 OS=Homo sapiens GN=DPP9 PE=1 SV=3	2.68306e+06	2.66312e+06	2.86409e+06	2.8192e+06	2.57545e+06	2.62684e+06	2.40732e+06	2.73351e+06	2.84923e+06	2.67948e+06	2.55571e+06	2.81677e+06		2.65661e+06	2.73528e+06	2.68187e+06	2.6718e+06
39S ribosomal protein L12, mitochondrial OS=Homo sapiens GN=MRPL12 PE=1 SV=2	2.36138e+06	2.32388e+06	2.46147e+06	2.47221e+06	2.27628e+06	2.06002e+06	2.17915e+06	2.42106e+06	2.34572e+06	2.14625e+06	2.02374e+06	2.72934e+06		2.31308e+06	2.38154e+06	2.28015e+06	2.26322e+06
Retinal dehydrogenase 1 OS=Homo sapiens GN=ALDH1A1 PE=1 SV=2	391660	644940	545781	414433	335781	344899	465871	539287	502762	439447	313962	970114		501745	516593	511527	363413
SH3 domain-binding glutamic acid-rich-like protein OS=Homo sapiens GN=SH3BGRL PE=1 SV=1	587513	597967	692176	564114	766704	579910	640562	625370	556185	495455	638665	621874		606232	624171	581647	630645
60S ribosomal protein L10a OS=Homo sapiens GN=RPL10A PE=1 SV=2	2.27587e+07	2.18598e+07	2.11728e+07	1.98857e+07	1.98819e+07	2.13107e+07	2.15419e+07	2.15022e+07	2.08365e+07	2.18055e+07	2.32401e+07	2.03471e+07		2.1291e+07	2.19208e+07	2.17655e+07	2.03485e+07
Protein disulfide-isomerase A4 OS=Homo sapiens GN=PDIA4 PE=1 SV=2	3.68789e+07	3.41027e+07	3.49266e+07	3.35449e+07	3.32469e+07	3.37208e+07	3.18099e+07	4.07493e+07	3.10567e+07	3.66033e+07	3.47419e+07	4.17508e+07		3.42725e+07	3.52837e+07	3.75849e+07	3.35036e+07
Vesicular integral-membrane protein VIP36 OS=Homo sapiens GN=LMAN2 PE=1 SV=1	6.40633e+06	6.97255e+06	7.07403e+06	6.26051e+06	7.07413e+06	6.93379e+06	6.82803e+06	7.8172e+06	5.42582e+06	6.46517e+06	6.98331e+06	8.55037e+06		6.61613e+06	6.81119e+06	7.2813e+06	6.74659e+06
AP-1 complex subunit mu-1 OS=Homo sapiens GN=AP1M1 PE=1 SV=3	2.14134e+06	2.12885e+06	2.48288e+06	2.15241e+06	2.12089e+06	2.15848e+06	2.06562e+06	2.24972e+06	2.23275e+06	1.81947e+06	2.03689e+06	2.67298e+06		2.18109e+06	2.24524e+06	2.14768e+06	2.14386e+06
LIM and SH3 domain protein 1 OS=Homo sapiens GN=LASP1 PE=1 SV=2	7.25464e+06	7.73389e+06	7.14084e+06	9.09157e+06	9.58545e+06	9.63684e+06	7.53878e+06	6.9646e+06	6.99585e+06	7.48823e+06	7.83728e+06	6.8762e+06		7.16164e+06	7.37204e+06	7.38977e+06	9.43471e+06
Serine hydroxymethyltransferase, mitochondrial OS=Homo sapiens GN=SHMT2 PE=1 SV=3	1.55699e+07	1.5012e+07	1.558e+07	1.30029e+07	1.13067e+07	1.14939e+07	1.37886e+07	1.56159e+07	1.55084e+07	1.32741e+07	1.18694e+07	1.74339e+07		1.49469e+07	1.5385e+07	1.40048e+07	1.1911e+07
Protein OS-9 OS=Homo sapiens GN=OS9 PE=1 SV=1	81524	78021.1	93312.2	88531.7	75102.5	77983.7	71949.8	81175.9	93187.5	102946	72303.8	104712		81646.6	84038.6	92028.6	80337.6
Brain acid soluble protein 1 OS=Homo sapiens GN=BASP1 PE=1 SV=2	1.04634e+06	982557	985215	1.39976e+06	2.49975e+06	1.89675e+06	1.08607e+06	1.20404e+06	710418	1.15799e+06	1.35628e+06	1.10316e+06		975750	1.00428e+06	1.20106e+06	1.87926e+06
REST corepressor 1 OS=Homo sapiens GN=RCOR1 PE=1 SV=1	205886	182369	191538	189813	158945	156178	177214	196140	189781	178826	168648	199720		187545	193024	181947	167648
SWI/SNF complex subunit SMARCC2 OS=Homo sapiens GN=SMARCC2 PE=1 SV=1	1.01658e+06	981722	1.01995e+06	1.12977e+06	1.00343e+06	1.11749e+06	972830	944878	1.01578e+06	932473	891709	969272		977396	1.00593e+06	930611	1.08203e+06
V-type proton ATPase catalytic subunit A OS=Homo sapiens GN=ATP6V1A PE=1 SV=2	3.09493e+06	3.21434e+06	3.30766e+06	3.10684e+06	2.8281e+06	2.55844e+06	2.87746e+06	3.24294e+06	3.23459e+06	2.90845e+06	2.84529e+06	3.58177e+06		3.11355e+06	3.20446e+06	3.09477e+06	2.82226e+06
Mitochondrial import inner membrane translocase subunit Tim10 OS=Homo sapiens GN=TIMM10 PE=1 SV=1	381664	379726	416515	396825	345836	421432	375954	331739	444045	329693	340853	453015		381171	392278	370621	386722
Exocyst complex component 6B OS=Homo sapiens GN=EXOC6B PE=1 SV=3	277777	268633	349002	276531	247971	262635	258114	315294	293786	251106	265209	360391		288084	296411	288452	262119
Protein LAP2 OS=Homo sapiens GN=ERBB2IP PE=1 SV=2	214441	182055	186425	217356	168137	187188	188105	186839	190195	181326	188112	223311		188375	193793	196756	189833
Calcium-binding protein 39 OS=Homo sapiens GN=CAB39 PE=1 SV=1	7.45547e+06	7.97539e+06	8.05065e+06	6.97245e+06	8.81006e+06	8.43572e+06	7.833e+06	8.18077e+06	6.86223e+06	6.46814e+06	7.70413e+06	7.06197e+06		7.60436e+06	7.82263e+06	7.06008e+06	8.0321e+06
Proteasome subunit beta type-1 OS=Homo sapiens GN=PSMB1 PE=1 SV=2	3.78534e+06	3.99327e+06	4.01309e+06	3.42401e+06	4.11799e+06	3.39698e+06	3.75128e+06	4.46057e+06	3.33038e+06	3.31821e+06	4.05864e+06	3.74879e+06		3.81963e+06	3.9292e+06	3.69594e+06	3.63165e+06
Protein ELYS OS=Homo sapiens GN=AHCTF1 PE=1 SV=3	252441	225009	265558	220045	192309	224697	207172	237750	281348	202888	209788	280352		240195	247082	228515	211854
Inositol monophosphatase 3 OS=Homo sapiens GN=IMPAD1 PE=1 SV=1	912930	929176	895845	812631	856069	901427	821402	936692	907722	860186	928104	1.03574e+06		887228	912549	938599	855941
Kynurenine--oxoglutarate transaminase 3 OS=Homo sapiens GN=CCBL2 PE=1 SV=1	1.70141e+06	1.77243e+06	1.84995e+06	1.62254e+06	1.62908e+06	1.7098e+06	1.48703e+06	1.8032e+06	1.91283e+06	1.68659e+06	1.58178e+06	1.93082e+06		1.72457e+06	1.77356e+06	1.72703e+06	1.65334e+06
WASH complex subunit 7 OS=Homo sapiens GN=KIAA1033 PE=1 SV=1	610983	560922	698111	609312	549216	671975	566896	564258	687735	535450	497464	680116		603672	620800	565833	608105
Clustered mitochondria protein homolog (Fragment) OS=Homo sapiens GN=CLUH PE=1 SV=2	50166.2	42958.5	76102.2	22223.1	43925.5	33005.4	70235.5	51402.9	41773.6	20631.1	41727.9	56994.2		53229.1	54737.6	36609.4	31820.1
Sorcin OS=Homo sapiens GN=SRI PE=1 SV=1	4.25161e+06	4.90837e+06	5.52568e+06	4.89251e+06	4.67235e+06	4.39155e+06	4.70466e+06	4.68599e+06	4.81028e+06	4.32767e+06	4.24996e+06	5.08674e+06		4.73333e+06	4.86734e+06	4.53969e+06	4.64759e+06
Cytosolic Fe-S cluster assembly factor NUBP1 OS=Homo sapiens GN=NUBP1 PE=1 SV=2	166029	146170	146180	141699	132257	149131	145783	147162	152080	131400	141343	131218		148317	152514	134572	140859
Thioredoxin domain-containing protein 12 OS=Homo sapiens GN=TXNDC12 PE=1 SV=1	3.58787e+06	3.74403e+06	4.28094e+06	4.12141e+06	2.7094e+06	3.1907e+06	3.48101e+06	3.46256e+06	4.38816e+06	3.49799e+06	2.89469e+06	4.69458e+06		3.75372e+06	3.85986e+06	3.62248e+06	3.29055e+06
Peptidyl-prolyl cis-trans isomerase FKBP8 OS=Homo sapiens GN=FKBP8 PE=1 SV=2	2.70066e+06	2.44053e+06	2.81169e+06	2.79449e+06	2.62162e+06	2.7828e+06	2.43687e+06	2.68373e+06	2.6066e+06	2.75738e+06	2.35727e+06	3.21833e+06		2.57364e+06	2.64631e+06	2.75536e+06	2.73181e+06
Lipopolysaccharide-responsive and beige-like anchor protein (Fragment) OS=Homo sapiens GN=LRBA PE=1 SV=1	121069	131965	137245	126079	126119	153486	116450	138121	125409	121028	113319	120396		126350	129916	118195	134637
Proteasome subunit beta type-7 OS=Homo sapiens GN=PSMB7 PE=1 SV=1	2.80074e+06	2.75033e+06	2.75265e+06	2.93456e+06	3.19068e+06	3.16254e+06	2.79416e+06	2.69004e+06	2.59583e+06	2.94425e+06	3.1779e+06	2.25944e+06		2.69213e+06	2.76781e+06	2.76506e+06	3.09376e+06
Cyclin-dependent kinases regulatory subunit 1 OS=Homo sapiens GN=CKS1B PE=1 SV=1	246061	293027	279807	208309	189191	194310	232701	282720	282248	222621	277542	289346		264807	272230	261480	197107
Epidermal growth factor receptor OS=Homo sapiens GN=EGFR PE=1 SV=2	5.53202e+06	5.38546e+06	5.61155e+06	6.23847e+06	6.25392e+06	5.96375e+06	4.86758e+06	5.90112e+06	5.35754e+06	6.68512e+06	6.22623e+06	7.5275e+06		5.35884e+06	5.50888e+06	6.79196e+06	6.15059e+06
Mini-chromosome maintenance complex-binding protein OS=Homo sapiens GN=MCMBP PE=1 SV=2	910590	900209	1.05196e+06	800991	631922	659879	896347	931625	950644	775203	803340	1.23665e+06		925930	951821	916615	693828
F-box only protein 22 OS=Homo sapiens GN=FBXO22 PE=1 SV=1	471465	482011	595763	500048	511439	498661	396027	540250	582554	430179	469549	676704		499519	513484	515122	503350
Vacuolar protein sorting-associated protein 28 homolog OS=Homo sapiens GN=VPS28 PE=1 SV=1	986586	1.03484e+06	1.22365e+06	1.07411e+06	1.01836e+06	948653	966960	1.07507e+06	1.10639e+06	934328	971359	1.23605e+06		1.04774e+06	1.07701e+06	1.03906e+06	1.0124e+06
Myeloma-overexpressed gene 2 protein OS=Homo sapiens GN=MYEOV2 PE=1 SV=3	21724.1	32194	49455.9	22505.6	29901.8	33233.9	21451.9	35042.8	42364.8	17320.3	30720.4	48318.4		31697.4	32582	29514.2	28174.5
Rho GTPase-activating protein 1 OS=Homo sapiens GN=ARHGAP1 PE=1 SV=1	3.93509e+06	3.97984e+06	4.12816e+06	4.00691e+06	4.04574e+06	4.13322e+06	3.69538e+06	4.03396e+06	3.99328e+06	4.03599e+06	3.74886e+06	4.41713e+06		3.90457e+06	4.01352e+06	4.05817e+06	4.06161e+06
SPRY domain-containing protein 7 OS=Homo sapiens GN=SPRYD7 PE=1 SV=2	277244	266587	305331	239466	224329	212190	271557	281039	272315	203098	229137	328989		274937	282590	248310	225053
Dual specificity mitogen-activated protein kinase kinase 1 OS=Homo sapiens GN=MAP2K1 PE=1 SV=2	5.0107e+06	5.21761e+06	4.99215e+06	5.00156e+06	4.71654e+06	4.7843e+06	4.74326e+06	5.11506e+06	4.95556e+06	4.58019e+06	5.02536e+06	5.0692e+06		4.9356e+06	5.07246e+06	4.88649e+06	4.83262e+06
AN1-type zinc finger protein 1 OS=Homo sapiens GN=ZFAND1 PE=1 SV=1	77391.6	96660.3	91660.6	77171.8	65700.7	65735.5	69835.6	97343.3	92921.7	70057.8	72962.4	100657		85802.5	88181	80130.9	69333.4
Alanine--tRNA ligase, mitochondrial OS=Homo sapiens GN=AARS2 PE=1 SV=1	294387	333510	403256	322978	264386	265738	253762	329503	436348	282033	256984	516020		331670	340829	334419	283110
DNA (cytosine-5)-methyltransferase 1 OS=Homo sapiens GN=DNMT1 PE=1 SV=2	1.82491e+06	1.7322e+06	1.98634e+06	1.55561e+06	1.21074e+06	1.25065e+06	1.80542e+06	1.79006e+06	1.79075e+06	1.50903e+06	1.84523e+06	2.07519e+06		1.79539e+06	1.84486e+06	1.79447e+06	1.33054e+06
Hexokinase-1 OS=Homo sapiens GN=HK1 PE=1 SV=3	2.00106e+07	2.00567e+07	1.93285e+07	2.42669e+07	2.37028e+07	2.4333e+07	1.8209e+07	2.0391e+07	1.92597e+07	2.28676e+07	2.17396e+07	2.4313e+07		1.9266e+07	1.97958e+07	2.29493e+07	2.40992e+07
Cyclin-dependent kinase inhibitor 2A OS=Homo sapiens GN=CDKN2A PE=1 SV=2	2.28969e+06	2.4116e+06	2.7119e+06	2.44111e+06	2.0288e+06	2.01159e+06	2.35419e+06	2.22793e+06	2.63315e+06	2.09494e+06	2.11567e+06	2.85175e+06		2.39924e+06	2.46482e+06	2.3294e+06	2.15174e+06
Sideroflexin-3 OS=Homo sapiens GN=SFXN3 PE=1 SV=2	1.85144e+06	1.83709e+06	2.02051e+06	2.44629e+06	2.18129e+06	2.10417e+06	1.66536e+06	1.97108e+06	1.93116e+06	1.89955e+06	1.73957e+06	2.79857e+06		1.85073e+06	1.90123e+06	2.09898e+06	2.23924e+06
Plectin OS=Homo sapiens GN=PLEC PE=1 SV=3	2.55249e+08	2.50055e+08	2.53996e+08	2.51924e+08	2.29515e+08	2.39413e+08	2.41467e+08	2.51523e+08	2.46283e+08	2.45952e+08	2.29165e+08	2.54119e+08		2.4639e+08	2.5309e+08	2.42854e+08	2.4011e+08
Proteasome subunit alpha type-4 OS=Homo sapiens GN=PSMA4 PE=1 SV=1	1.11751e+07	1.18127e+07	1.22837e+07	1.0432e+07	9.80118e+06	1.0136e+07	1.08759e+07	1.09528e+07	1.25606e+07	9.89364e+06	9.56921e+06	1.08324e+07		1.14376e+07	1.17483e+07	1.00845e+07	1.01198e+07
Neutral alpha-glucosidase AB OS=Homo sapiens GN=GANAB PE=1 SV=3	2.60708e+07	2.60658e+07	2.82399e+07	2.78805e+07	2.52992e+07	2.55211e+07	2.45019e+07	2.75596e+07	2.62324e+07	2.66e+07	2.39369e+07	3.27658e+07		2.60678e+07	2.6773e+07	2.7529e+07	2.62081e+07
28S ribosomal protein S9, mitochondrial OS=Homo sapiens GN=MRPS9 PE=1 SV=2	1.25465e+06	1.18479e+06	1.29027e+06	1.37112e+06	1.17466e+06	1.43282e+06	1.0932e+06	1.24378e+06	1.30206e+06	1.25863e+06	1.11669e+06	1.59215e+06		1.20974e+06	1.24246e+06	1.30799e+06	1.32148e+06
Soluble lamin-associated protein of 75 kDa OS=Homo sapiens GN=FAM169A PE=1 SV=2	43391.7	57103.1	49941.1	52223.4	70910.5	50680.6	48202.9	53544.8	44256.3	47459.7	44480.6	61025.4		48520.1	49832	50505.1	57254
Histone H2B type 1-L OS=Homo sapiens GN=HIST1H2BL PE=1 SV=3	1.89652e+07	3.95268e+06	1.8864e+07	6.5012e+06	6.40299e+06	9.96945e+06	1.16518e+07	6.78176e+06	1.65213e+07	7.54824e+06	1.1774e+07	3.77097e+06		1.09293e+07	1.12243e+07	6.94609e+06	7.45903e+06
Tumor necrosis factor receptor superfamily member 10A OS=Homo sapiens GN=TNFRSF10A PE=1 SV=3	86770.5	84900.4	148378	90281.6	68280.7	92420	84023.5	90796.7	132330	82543.3	97715.3	160658		100317	103011	109022	82900
Protein disulfide-isomerase A3 OS=Homo sapiens GN=PDIA3 PE=1 SV=4	9.15184e+07	9.08783e+07	8.37744e+07	1.08822e+08	9.74025e+07	1.1396e+08	7.96815e+07	9.58226e+07	8.43543e+07	1.07934e+08	8.99108e+07	1.04077e+08		8.63597e+07	8.8653e+07	1.00332e+08	1.06499e+08
Complex I assembly factor TIMMDC1, mitochondrial OS=Homo sapiens GN=TIMMDC1 PE=1 SV=2	398210	398920	395497	412154	448917	439665	372196	401289	388860	341302	386955	451884		387265	397540	390789	433294
ER membrane protein complex subunit 1 OS=Homo sapiens GN=EMC1 PE=1 SV=1	1.35177e+06	1.42288e+06	1.61016e+06	1.36741e+06	1.26478e+06	1.29965e+06	1.24514e+06	1.46854e+06	1.56574e+06	1.31045e+06	1.22755e+06	1.85174e+06		1.41996e+06	1.45763e+06	1.43884e+06	1.30993e+06
Mitochondrial import receptor subunit TOM6 homolog OS=Homo sapiens GN=TOMM6 PE=1 SV=1	148683	181066	196062	139498	129333	136039	143898	174346	194536	127263	141794	234810		169625	174113	161817	134890
Transmembrane protein 41A OS=Homo sapiens GN=TMEM41A PE=1 SV=1	68195.5	89426.1	126687	70920.3	91555.3	90704.3	82174	109613	79327.1	61763	84140.1	136155		89400.4	91759.4	89108.9	83822.5
Synaptic vesicle membrane protein VAT-1 homolog OS=Homo sapiens GN=VAT1 PE=1 SV=2	2.21221e+06	2.1464e+06	2.22463e+06	2.53302e+06	2.36232e+06	2.67959e+06	2.03122e+06	2.13231e+06	2.25613e+06	2.20593e+06	1.98292e+06	2.49098e+06		2.13792e+06	2.19415e+06	2.21695e+06	2.52163e+06
Transmembrane 9 superfamily member 4 OS=Homo sapiens GN=TM9SF4 PE=1 SV=2	2.13051e+06	2.24041e+06	2.29474e+06	2.48283e+06	2.56e+06	2.58727e+06	2.03227e+06	2.32504e+06	2.14442e+06	2.26947e+06	2.44191e+06	2.60816e+06		2.16392e+06	2.22083e+06	2.43592e+06	2.54298e+06
Coiled-coil domain-containing protein 25 OS=Homo sapiens GN=CCDC25 PE=1 SV=2	752651	738629	804052	694417	646068	598402	717196	725506	794818	666595	657515	817968		745044	764601	710397	645105
Pre-mRNA-splicing factor ATP-dependent RNA helicase DHX15 OS=Homo sapiens GN=DHX15 PE=1 SV=2	1.12691e+07	1.12303e+07	1.16629e+07	1.07163e+07	9.13609e+06	9.89665e+06	9.97622e+06	1.12701e+07	1.21479e+07	1.04699e+07	1.0793e+07	1.19163e+07		1.10951e+07	1.13858e+07	1.10427e+07	9.89536e+06
Bifunctional methylenetetrahydrofolate dehydrogenase/cyclohydrolase, mitochondrial OS=Homo sapiens GN=MTHFD2 PE=1 SV=2	2.45885e+06	2.45183e+06	2.66871e+06	2.73396e+06	2.15414e+06	2.35429e+06	2.16882e+06	2.63514e+06	2.60499e+06	2.23549e+06	2.22513e+06	3.314e+06		2.46005e+06	2.52449e+06	2.54503e+06	2.40238e+06
Peptidyl-prolyl cis-trans isomerase FKBP5 OS=Homo sapiens GN=FKBP5 PE=1 SV=2	5.03284e+06	5.08153e+06	4.99995e+06	4.60952e+06	5.17792e+06	4.91369e+06	4.62863e+06	5.51178e+06	4.63999e+06	5.08597e+06	4.84603e+06	4.74682e+06		4.91007e+06	5.038e+06	4.89089e+06	4.89485e+06
MICOS complex subunit MIC19 OS=Homo sapiens GN=CHCHD3 PE=1 SV=1	3.4764e+06	3.25846e+06	3.24785e+06	3.59126e+06	3.08691e+06	3.4649e+06	3.35739e+06	3.12752e+06	3.24423e+06	3.15451e+06	2.76584e+06	3.85652e+06		3.24169e+06	3.32593e+06	3.22838e+06	3.37407e+06
Sorbitol dehydrogenase OS=Homo sapiens GN=SORD PE=1 SV=4	3.56069e+06	3.61417e+06	3.70231e+06	3.46053e+06	3.62398e+06	3.61289e+06	3.5361e+06	3.5385e+06	3.52592e+06	3.28946e+06	3.37272e+06	3.30086e+06		3.5335e+06	3.62525e+06	3.32081e+06	3.56501e+06
Inner nuclear membrane protein Man1 OS=Homo sapiens GN=LEMD3 PE=1 SV=2	550991	584741	626205	572903	501669	497730	570279	621578	527089	510192	492727	795361		571684	586509	584747	522995
Mitogen-activated protein kinase 13 OS=Homo sapiens GN=MAPK13 PE=1 SV=1	1.89308e+06	1.97662e+06	2.07182e+06	1.86797e+06	1.80736e+06	1.81716e+06	1.82929e+06	1.90983e+06	2.05545e+06	1.65724e+06	1.75443e+06	1.8267e+06		1.92928e+06	1.97916e+06	1.74474e+06	1.83064e+06
Platelet-activating factor acetylhydrolase IB subunit alpha OS=Homo sapiens GN=PAFAH1B1 PE=1 SV=2	6.61541e+06	6.66459e+06	6.97136e+06	6.89648e+06	6.64274e+06	6.04636e+06	6.31738e+06	6.44712e+06	6.99063e+06	6.16573e+06	6.20899e+06	6.97823e+06		6.57869e+06	6.74863e+06	6.44046e+06	6.51863e+06
Pachytene checkpoint protein 2 homolog OS=Homo sapiens GN=TRIP13 PE=1 SV=2	1.26032e+06	1.4178e+06	1.55952e+06	1.09493e+06	1.16815e+06	1.10821e+06	1.31994e+06	1.51139e+06	1.29427e+06	1.12547e+06	1.26974e+06	1.53772e+06		1.37189e+06	1.40722e+06	1.30009e+06	1.12332e+06
Protein SCO1 homolog, mitochondrial OS=Homo sapiens GN=SCO1 PE=1 SV=1	250099	248140	284125	270575	215420	211658	226989	226591	317653	225068	225614	312660		253746	260279	251334	231066
Zinc finger CCCH domain-containing protein 15 OS=Homo sapiens GN=ZC3H15 PE=1 SV=1	1.42253e+06	1.49694e+06	1.4719e+06	1.32066e+06	1.54127e+06	1.33702e+06	1.39897e+06	1.58605e+06	1.3096e+06	1.30766e+06	1.57564e+06	1.48953e+06		1.42699e+06	1.46346e+06	1.45323e+06	1.39616e+06
Mitogen-activated protein kinase 3 OS=Homo sapiens GN=MAPK3 PE=1 SV=4	650920	795232	718984	710789	726522	754098	598082	786235	733778	680882	684139	839584		701389	719305	731296	730251
26S proteasome non-ATPase regulatory subunit 8 OS=Homo sapiens GN=PSMD8 PE=1 SV=2	4.21928e+06	4.48606e+06	3.99382e+06	4.01856e+06	3.74563e+06	3.61643e+06	4.1038e+06	4.39532e+06	3.88576e+06	3.76512e+06	3.93385e+06	4.17433e+06		4.12304e+06	4.22828e+06	3.95422e+06	3.78988e+06
ATP-binding cassette sub-family F member 3 OS=Homo sapiens GN=ABCF3 PE=1 SV=2	606583	707163	729540	609530	574483	573317	649226	630898	708437	545671	569569	751572		662042	678922	615861	585539
Tetratricopeptide repeat protein 19, mitochondrial OS=Homo sapiens GN=TTC19 PE=1 SV=4	219086	202140	222946	217838	169529	183411	201869	190717	237839	202397	167294	235664		209209	214530	199829	189206
Cation-dependent mannose-6-phosphate receptor OS=Homo sapiens GN=M6PR PE=1 SV=1	1.40473e+06	1.48136e+06	1.61991e+06	1.41983e+06	1.47249e+06	1.27843e+06	1.55548e+06	1.49064e+06	1.349e+06	1.16544e+06	1.23905e+06	1.7311e+06		1.46246e+06	1.49939e+06	1.35717e+06	1.38779e+06
Actin-related protein 2/3 complex subunit 1A OS=Homo sapiens GN=ARPC1A PE=1 SV=2	3.44448e+06	3.6066e+06	3.51848e+06	3.22124e+06	3.59582e+06	3.20436e+06	3.3629e+06	3.32211e+06	3.63098e+06	2.94325e+06	3.08058e+06	3.35955e+06		3.43598e+06	3.52256e+06	3.12306e+06	3.33571e+06
Protein STX16-NPEPL1 OS=Homo sapiens GN=STX16-NPEPL1 PE=3 SV=1	127445	144739	128356	164687	127893	126787	141231	127493	122062	121223	132771	131770		130017	133283	128480	138737
Prohibitin OS=Homo sapiens GN=PHB PE=1 SV=1	2.01006e+07	1.97899e+07	2.05e+07	2.14972e+07	1.90916e+07	1.98175e+07	1.7996e+07	1.99491e+07	2.1088e+07	1.84648e+07	1.69484e+07	2.63487e+07		1.96356e+07	2.01281e+07	2.02028e+07	2.01106e+07
Proteasome subunit beta type-8 OS=Homo sapiens GN=PSMB8 PE=1 SV=3	561919	503475	585564	700054	577613	611215	498503	463968	665070	547650	454468	577699		535806	549214	523885	627558
Protein phosphatase Slingshot homolog 3 OS=Homo sapiens GN=SSH3 PE=1 SV=2	521177	549214	585828	578716	573784	543148	482936	546475	590093	531692	479501	645255		538014	551441	547933	564994
Cytospin-B OS=Homo sapiens GN=SPECC1 PE=1 SV=1	294545	277684	303282	275288	266895	329178	309888	274181	271411	227115	242982	285547		284636	291642	250707	289192
Fatty acid-binding protein, epidermal OS=Homo sapiens GN=FABP5 PE=1 SV=3	1.1512e+06	1.38705e+06	1.19633e+06	707791	1.121e+06	859374	1.30824e+06	1.22004e+06	1.11277e+06	1.06675e+06	1.52843e+06	1.11277e+06		1.21104e+06	1.24079e+06	1.21966e+06	880167
14-3-3 protein theta OS=Homo sapiens GN=YWHAQ PE=1 SV=1	1.64176e+08	1.52705e+08	1.66226e+08	1.61536e+08	1.53884e+08	1.40851e+08	1.55863e+08	1.58178e+08	1.57185e+08	1.46836e+08	1.36675e+08	1.47534e+08		1.57073e+08	1.60924e+08	1.43595e+08	1.51847e+08
Translin OS=Homo sapiens GN=TSN PE=1 SV=1	2.77859e+06	2.81093e+06	2.87305e+06	2.77716e+06	3.09793e+06	3.02665e+06	2.64172e+06	2.78012e+06	2.84153e+06	2.93874e+06	2.82524e+06	3.00786e+06		2.75318e+06	2.82059e+06	2.92297e+06	2.964e+06
Heterogeneous nuclear ribonucleoprotein A/B OS=Homo sapiens GN=HNRNPAB PE=1 SV=1	1.50515e+07	1.4621e+07	1.33215e+07	1.47502e+07	1.25111e+07	1.43344e+07	1.44414e+07	1.3362e+07	1.41333e+07	1.56248e+07	1.48381e+07	1.29218e+07		1.39714e+07	1.43121e+07	1.44158e+07	1.38301e+07
Ribose-phosphate pyrophosphokinase 2 OS=Homo sapiens GN=PRPS2 PE=1 SV=2	5.68037e+06	6.09938e+06	5.87413e+06	4.83614e+06	5.20118e+06	4.735e+06	5.66408e+06	6.24125e+06	5.35571e+06	4.94483e+06	5.87267e+06	5.46104e+06		5.74213e+06	5.88214e+06	5.41278e+06	4.9201e+06
Glycine cleavage system H protein, mitochondrial OS=Homo sapiens GN=GCSH PE=1 SV=2	475643	540391	541358	551833	362963	307113	420946	519212	592384	431876	392901	628661		505892	518192	474263	394751
Cytochrome c oxidase assembly factor 6 homolog OS=Homo sapiens GN=COA6 PE=1 SV=1	203200	203916	229611	171043	131196	115849	174082	208111	244357	129784	158821	292693		206867	211896	182046	137501
Cytochrome b-c1 complex subunit 7 OS=Homo sapiens GN=UQCRB PE=1 SV=2	1.5043e+06	1.8089e+06	1.71778e+06	1.55637e+06	1.75062e+06	1.39994e+06	1.46109e+06	1.83291e+06	1.62458e+06	1.3069e+06	1.55882e+06	2.05567e+06		1.6325e+06	1.67201e+06	1.61187e+06	1.56244e+06
DCN1-like protein 5 OS=Homo sapiens GN=DCUN1D5 PE=1 SV=1	690208	679431	786512	574299	562955	536412	641018	709960	754401	598625	654551	698285		700221	717151	649198	557661
Programmed cell death protein 6 OS=Homo sapiens GN=PDCD6 PE=1 SV=1	4.20861e+06	4.10218e+06	4.33006e+06	4.74544e+06	4.0571e+06	4.52649e+06	3.64184e+06	4.1993e+06	4.55093e+06	3.87356e+06	3.89482e+06	4.68913e+06		4.11339e+06	4.21259e+06	4.13584e+06	4.43354e+06
Nicalin OS=Homo sapiens GN=NCLN PE=1 SV=2	1.76544e+06	1.83674e+06	1.83684e+06	1.81653e+06	1.64089e+06	1.69856e+06	1.70492e+06	1.82696e+06	1.78043e+06	1.69875e+06	1.66056e+06	2.20759e+06		1.77005e+06	1.81269e+06	1.83979e+06	1.71712e+06
WD repeat-containing protein 13 OS=Homo sapiens GN=WDR13 PE=1 SV=2	44970.5	49673.4	57940.7	47920.2	47683	37874.4	46125.9	42429.5	61599.1	46819.8	44839.7	47231.2		49400.2	50583.8	46285	44232.6
Heat shock-related 70 kDa protein 2 OS=Homo sapiens GN=HSPA2 PE=1 SV=1	147882	171781	170432	128255	133698	144892	116018	175095	198519	147683	154997	251202		159172	162985	179154	135440
SUN domain-containing protein 1 OS=Homo sapiens GN=SUN1 PE=1 SV=1	517379	547853	616873	540577	408871	417819	469057	568431	610901	555195	445418	706266		546124	559186	558977	452006
Transmembrane and TPR repeat-containing protein 3 OS=Homo sapiens GN=TMTC3 PE=1 SV=2	377091	405878	420804	338339	317413	347780	383936	384249	406752	349439	325986	468830		391502	400843	376584	334267
Septin 10, isoform CRA_c OS=Homo sapiens GN=SEPT10 PE=1 SV=2	1.20267e+06	1.05721e+06	1.05838e+06	1.23133e+06	900802	962649	957748	1.06726e+06	1.22698e+06	1.30057e+06	1.03977e+06	1.11624e+06		1.07842e+06	1.10404e+06	1.14712e+06	1.02209e+06
Cell division control protein 42 homolog OS=Homo sapiens GN=CDC42 PE=1 SV=2	3.81716e+06	4.0754e+06	3.63776e+06	4.21699e+06	4.69621e+06	4.94371e+06	3.776e+06	3.71144e+06	3.7634e+06	4.16052e+06	4.04215e+06	3.91781e+06		3.75018e+06	3.83927e+06	4.03894e+06	4.60894e+06
Prothymosin alpha (Fragment) OS=Homo sapiens GN=PTMA PE=1 SV=1	3.8109e+06	4.50517e+06	3.74887e+06	2.63207e+06	5.06838e+06	3.73756e+06	5.67957e+06	4.6517e+06	2.27065e+06	2.98957e+06	4.6975e+06	3.21684e+06		3.91465e+06	4.00756e+06	3.56152e+06	3.6806e+06
28S ribosomal protein S2, mitochondrial OS=Homo sapiens GN=MRPS2 PE=1 SV=1	899485	953714	910042	861364	927263	942452	864013	971504	867562	834518	913830	1.07508e+06		899681	920784	935938	909668
Myeloid-derived growth factor OS=Homo sapiens GN=MYDGF PE=1 SV=1	4.7109e+06	4.71511e+06	4.27044e+06	5.18714e+06	4.22058e+06	4.39165e+06	3.87832e+06	4.82093e+06	4.7328e+06	4.37828e+06	4.40961e+06	5.09144e+06		4.45619e+06	4.56061e+06	4.6151e+06	4.58117e+06
Mitochondrial import receptor subunit TOM5 homolog OS=Homo sapiens GN=TOMM5 PE=1 SV=1	1.80821e+06	1.86607e+06	1.82325e+06	1.86722e+06	1.87747e+06	1.86042e+06	1.89663e+06	2.0957e+06	1.44404e+06	1.52115e+06	1.65087e+06	2.11129e+06		1.79046e+06	1.83235e+06	1.74372e+06	1.86836e+06
Heterogeneous nuclear ribonucleoproteins C1/C2 OS=Homo sapiens GN=HNRNPC PE=1 SV=1	3.47273e+07	3.31219e+07	3.13987e+07	3.26599e+07	2.91301e+07	2.97377e+07	2.96042e+07	3.31098e+07	3.43779e+07	3.4467e+07	3.16994e+07	3.19748e+07		3.22995e+07	3.30547e+07	3.26905e+07	3.04711e+07
Destrin OS=Homo sapiens GN=DSTN PE=1 SV=3	1.0997e+07	1.13512e+07	1.19215e+07	1.13818e+07	1.19419e+07	9.52929e+06	1.19722e+07	1.16663e+07	9.94832e+06	8.79375e+06	1.04555e+07	1.06668e+07		1.11588e+07	1.14169e+07	9.93537e+06	1.09005e+07
Ankyrin repeat and SOCS box protein 1 OS=Homo sapiens GN=ASB1 PE=1 SV=1	112115	116828	119950	96859.2	98987.1	81125.6	102680	133072	107365	91562.9	102201	110768		113626	116253	101204	91965.7
Glutamate dehydrogenase 1, mitochondrial OS=Homo sapiens GN=GLUD1 PE=1 SV=2	7.43304e+06	7.46822e+06	7.72443e+06	8.37418e+06	7.30285e+06	7.52974e+06	6.51781e+06	7.86002e+06	7.81691e+06	7.63529e+06	7.01273e+06	1.03596e+07		7.37089e+06	7.54079e+06	8.21648e+06	7.72215e+06
Geranylgeranyl transferase type-1 subunit beta OS=Homo sapiens GN=PGGT1B PE=1 SV=2	582000	517664	501456	608148	587566	478040	517241	577522	472387	511509	549920	540362		520619	532600	533678	554852
Coiled-coil domain-containing protein 58 OS=Homo sapiens GN=CCDC58 PE=1 SV=1	949751	1.00743e+06	1.03239e+06	1.11323e+06	981564	1.03255e+06	848710	1.02585e+06	1.05982e+06	884517	883680	1.15035e+06		973551	995917	965185	1.04105e+06
EH domain-containing protein 1 OS=Homo sapiens GN=EHD1 PE=1 SV=1	6.63329e+06	6.97986e+06	6.96399e+06	5.79959e+06	5.84427e+06	5.96179e+06	6.38286e+06	6.87341e+06	6.86543e+06	5.51618e+06	6.36665e+06	6.64718e+06		6.70325e+06	6.85717e+06	6.15737e+06	5.86815e+06
Cysteine-rich with EGF-like domain protein 2 OS=Homo sapiens GN=CRELD2 PE=1 SV=1	187944	191867	237826	210948	176238	180771	218437	228571	160495	201835	192804	297369		200110	204690	226188	188713
Major facilitator superfamily domain-containing protein 10 OS=Homo sapiens GN=MFSD10 PE=1 SV=1	176866	200135	213525	214287	195681	209417	193910	225277	161676	177795	176275	288149		191861	196248	208246	206309
Tyrosine--tRNA ligase, mitochondrial OS=Homo sapiens GN=YARS2 PE=1 SV=2	1.48318e+06	1.61378e+06	1.6386e+06	1.4262e+06	1.50219e+06	1.53457e+06	1.47975e+06	1.80375e+06	1.37343e+06	1.38489e+06	1.42585e+06	1.81037e+06		1.5419e+06	1.57702e+06	1.52904e+06	1.48695e+06
Conserved oligomeric Golgi complex subunit 3 OS=Homo sapiens GN=COG3 PE=1 SV=3	156816	155742	195856	155404	115401	146827	173246	152154	169624	127674	131672	206605		164744	168491	151441	138089
Eukaryotic translation initiation factor 4 gamma 3 OS=Homo sapiens GN=EIF4G3 PE=1 SV=1	713917	762753	857542	793067	766050	767982	693578	741957	848246	641231	707816	776127		758575	775822	706246	775603
Alanine aminotransferase 2 OS=Homo sapiens GN=GPT2 PE=1 SV=1	125013	104974	115881	110569	104843	85712.8	82162.1	142589	121342	93959.3	88095.4	141901		112440	114996	105510	99786.7
SAFB-like transcription modulator OS=Homo sapiens GN=SLTM PE=1 SV=2	829094	720507	813241	800233	761086	780911	816083	755601	736526	648238	740127	788449		768667	786117	723222	780580
Huntingtin-interacting protein 1-related protein OS=Homo sapiens GN=HIP1R PE=1 SV=2	332596	373837	464015	343786	307518	291424	342146	375324	420166	319902	320489	453305		377873	386406	359534	313493
Ubiquitin-conjugating enzyme E2 H OS=Homo sapiens GN=UBE2H PE=1 SV=1	1.11141e+06	1.13843e+06	1.11791e+06	1.16429e+06	1.30394e+06	1.14398e+06	1.0822e+06	1.1439e+06	1.06865e+06	1.15247e+06	1.22631e+06	1.54809e+06		1.09777e+06	1.12252e+06	1.2982e+06	1.20202e+06
Phosphoribosyl pyrophosphate synthase-associated protein 2 OS=Homo sapiens GN=PRPSAP2 PE=1 SV=1	781674	763265	801904	757848	825215	706398	818375	784641	696928	754311	747531	867540		764898	782122	787934	761610
E3 ubiquitin-protein ligase RNF31 OS=Homo sapiens GN=RNF31 PE=1 SV=1	44601.2	39606.6	42767.1	43969.3	41997.1	47905.8	36452	44978.2	43103	41541.9	42121.5	58404.9		41343.8	42274.1	46753.4	44557.3
Glucosamine 6-phosphate N-acetyltransferase OS=Homo sapiens GN=GNPNAT1 PE=1 SV=1	695398	671600	640509	552718	643917	645973	617721	753412	601301	653452	700862	596286		654092	668790	648785	612608
NACHT, LRR and PYD domains-containing protein 2 OS=Homo sapiens GN=NLRP2 PE=1 SV=1	1.69045e+06	2.10054e+06	2.2505e+06	699256	579849	536779	1.75089e+06	2.06794e+06	2.0653e+06	746460	595042	779437		1.95551e+06	1.99927e+06	702175	601519
Methylcrotonoyl-CoA carboxylase beta chain, mitochondrial OS=Homo sapiens GN=MCCC2 PE=1 SV=1	1.58795e+06	1.61382e+06	1.79097e+06	1.92095e+06	1.66444e+06	1.73621e+06	1.39357e+06	1.66841e+06	1.84779e+06	1.56974e+06	1.54362e+06	2.17324e+06		1.62566e+06	1.66185e+06	1.73977e+06	1.77063e+06
26S proteasome non-ATPase regulatory subunit 12 OS=Homo sapiens GN=PSMD12 PE=1 SV=3	7.14852e+06	7.21863e+06	7.53409e+06	6.62483e+06	6.4432e+06	6.97456e+06	6.69799e+06	7.05229e+06	7.70498e+06	6.82481e+06	6.53984e+06	7.45978e+06		7.13973e+06	7.29851e+06	6.93098e+06	6.67725e+06
Thioredoxin domain-containing protein 5 OS=Homo sapiens GN=TXNDC5 PE=1 SV=2	9.58881e+06	9.5952e+06	9.20856e+06	9.29269e+06	7.11152e+06	8.26294e+06	8.70291e+06	9.14543e+06	9.96675e+06	8.95789e+06	8.08151e+06	9.82221e+06		9.25708e+06	9.46245e+06	8.92556e+06	8.17359e+06
Nucleolar protein 3 OS=Homo sapiens GN=NOL3 PE=1 SV=2	84837.3	112883	117058	101691	112866	76287.5	78655	105211	126847	80714	98542.3	108460		101630	103882	95195	95667.9
Transmembrane protein 97 OS=Homo sapiens GN=TMEM97 PE=1 SV=1	321255	367649	332207	256694	301155	308502	342569	367203	292093	392698	381518	449720		332449	339805	406917	287842
Protein disulfide-isomerase A5 OS=Homo sapiens GN=PDIA5 PE=1 SV=1	1.09727e+06	1.07027e+06	1.16631e+06	1.20805e+06	1.18368e+06	1.14416e+06	991900	1.14793e+06	1.12655e+06	1.0334e+06	1.03841e+06	1.40125e+06		1.08654e+06	1.11056e+06	1.14565e+06	1.17833e+06
Discoidin, CUB and LCCL domain-containing protein 2 OS=Homo sapiens GN=DCBLD2 PE=1 SV=1	25861.8	25250	22681.9	22012.4	24659.2	22836.8	27072.7	25528.8	20077.7	21069.3	30576.3	24920.6		24030.3	24558.4	25226.9	23143.4
28S ribosomal protein S24, mitochondrial OS=Homo sapiens GN=MRPS24 PE=1 SV=1	188718	215931	187762	182664	197790	179677	176206	222402	182923	156822	188985	255330		192816	197051	196326	186545
Protein transport protein Sec24D OS=Homo sapiens GN=SEC24D PE=1 SV=2	1.69741e+06	1.70645e+06	1.90423e+06	1.57626e+06	1.46499e+06	1.47313e+06	1.61391e+06	1.79972e+06	1.77925e+06	1.51232e+06	1.52568e+06	1.8928e+06		1.72892e+06	1.76685e+06	1.63457e+06	1.50396e+06
Solute carrier family 2, facilitated glucose transporter member 1 OS=Homo sapiens GN=SLC2A1 PE=1 SV=2	2.58599e+06	2.85992e+06	2.92636e+06	2.90541e+06	1.83056e+06	2.21149e+06	2.75893e+06	2.60131e+06	2.82557e+06	2.17715e+06	2.3247e+06	3.22598e+06		2.72696e+06	2.78678e+06	2.53691e+06	2.27418e+06
MAGUK p55 subfamily member 6 OS=Homo sapiens GN=MPP6 PE=1 SV=2	380362	389243	494396	376301	370235	325231	335832	461247	442799	325392	346786	598020		409343	418310	407126	356507
Elongation factor G, mitochondrial OS=Homo sapiens GN=GFM1 PE=1 SV=2	1.48044e+06	1.51731e+06	1.73883e+06	1.52665e+06	1.20675e+06	1.19668e+06	1.24432e+06	1.48201e+06	1.98499e+06	1.3385e+06	1.25518e+06	2.15368e+06		1.54116e+06	1.57486e+06	1.53521e+06	1.3015e+06
Unconventional myosin-Ie OS=Homo sapiens GN=MYO1E PE=1 SV=2	5.50214e+06	5.4301e+06	6.06869e+06	5.56111e+06	6.01162e+06	5.87082e+06	5.19573e+06	5.90594e+06	5.54063e+06	5.15095e+06	5.6869e+06	6.47219e+06		5.53986e+06	5.65993e+06	5.74475e+06	5.81144e+06
Amyloid beta A4 protein OS=Homo sapiens GN=APP PE=1 SV=3	534835	551918	604865	550609	561768	489151	574182	581569	501430	500134	546962	654593		551172	563098	563644	532861
60S ribosomal protein L10 OS=Homo sapiens GN=RPL10 PE=1 SV=4	1.78542e+07	1.79753e+07	1.86248e+07	1.67998e+07	1.67279e+07	1.73628e+07	1.81234e+07	1.64727e+07	1.87771e+07	1.86689e+07	1.8886e+07	1.73869e+07		1.77641e+07	1.81483e+07	1.83018e+07	1.69611e+07
Ras GTPase-activating-like protein IQGAP3 OS=Homo sapiens GN=IQGAP3 PE=1 SV=2	159408	169475	179168	160192	102614	123328	153163	162397	182552	146709	152451	209922		165592	169158	167449	126562
Adenosylhomocysteinase 2 OS=Homo sapiens GN=AHCYL1 PE=1 SV=2	2.23498e+06	2.18131e+06	2.13063e+06	2.24609e+06	2.02667e+06	2.17246e+06	2.02526e+06	2.23594e+06	2.15244e+06	2.32875e+06	2.08499e+06	2.23096e+06		2.13611e+06	2.18189e+06	2.21262e+06	2.14645e+06
Nucleobindin 2, isoform CRA_b OS=Homo sapiens GN=NUCB2 PE=1 SV=1	1.36374e+06	1.42345e+06	1.39699e+06	1.36334e+06	1.27256e+06	1.29724e+06	1.26823e+06	1.57748e+06	1.27232e+06	1.33914e+06	1.29605e+06	1.49413e+06		1.36538e+06	1.39452e+06	1.37387e+06	1.31049e+06
LIM domain-binding protein 1 OS=Homo sapiens GN=LDB1 PE=1 SV=2	80831	69962.3	97443.4	84062.5	55618.7	66718.2	75578.4	78471.1	87218.1	74511.9	51657.7	132685		80273.3	81984.4	79933.2	67819.7
Kinetochore protein Spc24 (Fragment) OS=Homo sapiens GN=SPC24 PE=1 SV=1	271221	287011	295758	245203	192634	196836	260713	269535	307549	257336	217462	296930		278546	284481	255179	210275
Small nuclear ribonucleoprotein Sm D3 OS=Homo sapiens GN=SNRPD3 PE=1 SV=1	3.75991e+06	3.77983e+06	3.95029e+06	4.28027e+06	3.05735e+06	3.60069e+06	3.54413e+06	3.18062e+06	4.67858e+06	4.02622e+06	3.53565e+06	4.16535e+06		3.75012e+06	3.82907e+06	3.89948e+06	3.61189e+06
HAUS augmin-like complex subunit 4 OS=Homo sapiens GN=HAUS4 PE=1 SV=1	67693.7	80594.4	64136.5	65605.1	53546.5	58524.6	55595.3	68053.3	86905.9	52089.3	61833.9	64635.1		69020.6	70467.1	59267.2	59020.4
Putative helicase MOV-10 OS=Homo sapiens GN=MOV10 PE=1 SV=2	1.55496e+06	1.56551e+06	1.54208e+06	1.50153e+06	1.48754e+06	1.39641e+06	1.41447e+06	1.56631e+06	1.59311e+06	1.52846e+06	1.37227e+06	1.71278e+06		1.52255e+06	1.55415e+06	1.53155e+06	1.46107e+06
Serine/threonine-protein kinase 4 OS=Homo sapiens GN=STK4 PE=1 SV=2	1.03835e+06	1.10694e+06	1.14035e+06	1.11924e+06	1.08953e+06	1.07811e+06	927521	1.10995e+06	1.19712e+06	1.01722e+06	1.03313e+06	1.27317e+06		1.07215e+06	1.09438e+06	1.10192e+06	1.09549e+06
Carnosine N-methyltransferase OS=Homo sapiens GN=CARNMT1 PE=1 SV=1	46640.3	33462.2	42234	36778.4	22665.7	25072.3	49743.7	32423.2	38431.4	36911	29889	55936.4		39575.5	40394.9	39517.3	27545.6
TBC1 domain family member 10A OS=Homo sapiens GN=TBC1D10A PE=1 SV=1	30336.7	35374.3	39543.3	38850.6	42648.1	35767.5	27791.4	34254.2	41945.2	30025.1	31714.4	45588.6		34179.8	34880	35145.2	38987.8
Hemoglobin subunit gamma-1 OS=Homo sapiens GN=HBG1 PE=1 SV=2	849693	2.25971e+06	1.48751e+06	1.31935e+06	1.33333e+06	983872	1.11226e+06	1.76193e+06	1.37151e+06	1.40421e+06	1.06951e+06	3.1264e+06		1.39037e+06	1.41881e+06	1.67451e+06	1.20064e+06
ATP synthase subunit delta, mitochondrial OS=Homo sapiens GN=ATP5D PE=1 SV=2	2.76726e+06	3.02422e+06	3.00924e+06	3.05004e+06	2.97436e+06	3.11064e+06	2.69351e+06	2.88783e+06	3.04704e+06	2.33158e+06	2.51465e+06	3.50715e+06		2.87247e+06	2.93117e+06	2.73964e+06	3.0445e+06
CAD protein OS=Homo sapiens GN=CAD PE=1 SV=3	1.00291e+07	1.01377e+07	1.06886e+07	8.80221e+06	8.12505e+06	8.18037e+06	9.32632e+06	1.05822e+07	1.03631e+07	8.74147e+06	9.14154e+06	1.03547e+07		1.00753e+07	1.02811e+07	9.38817e+06	8.36367e+06
Mitochondrial ribonuclease P protein 3 OS=Homo sapiens GN=KIAA0391 PE=1 SV=2	288807	358090	343408	303417	275127	274169	287347	357509	325376	319712	272753	396527		322127	328703	325787	283921
Transmembrane protein 11, mitochondrial OS=Homo sapiens GN=TMEM11 PE=1 SV=1	332135	321905	329461	287729	293225	300603	301232	326150	337546	279107	275301	392840		321280	327805	311361	293805
COP9 signalosome complex subunit 6 OS=Homo sapiens GN=COPS6 PE=1 SV=1	2.0197e+06	2.01469e+06	2.18705e+06	2.04776e+06	1.76819e+06	1.62109e+06	1.85164e+06	2.09033e+06	2.16488e+06	1.73711e+06	1.82625e+06	2.29205e+06		2.03112e+06	2.07229e+06	1.93733e+06	1.80387e+06
Heat shock 70 kDa protein 4L OS=Homo sapiens GN=HSPA4L PE=1 SV=3	1.84773e+06	1.88503e+06	2.14795e+06	1.88821e+06	1.65146e+06	1.71201e+06	1.77189e+06	1.95073e+06	2.03891e+06	1.64078e+06	1.61152e+06	2.11633e+06		1.91725e+06	1.95581e+06	1.77538e+06	1.74773e+06
D-beta-hydroxybutyrate dehydrogenase, mitochondrial OS=Homo sapiens GN=BDH1 PE=1 SV=3	422511	357308	412854	486364	354237	403292	320496	425618	430482	459357	355943	553807		388686	396484	449052	411110
COP9 signalosome complex subunit 4 OS=Homo sapiens GN=COPS4 PE=1 SV=1	3.71839e+06	3.91829e+06	4.16864e+06	3.51719e+06	3.55804e+06	3.51168e+06	3.53018e+06	3.9718e+06	4.0816e+06	3.45964e+06	3.59712e+06	4.13335e+06		3.85364e+06	3.93081e+06	3.71903e+06	3.52891e+06
Cytoskeleton-associated protein 2 OS=Homo sapiens GN=CKAP2 PE=1 SV=1	37397.9	50455.5	58557.2	46134.2	31042.6	37405.5	43260.1	43678.6	55101.8	32936.3	43527.5	70238.8		47044.3	47985.7	46523.4	37696.9
Pre-mRNA-splicing factor ATP-dependent RNA helicase PRP16 OS=Homo sapiens GN=DHX38 PE=1 SV=2	112849	95600.3	115417	112569	91541.7	86890.2	110954	106017	99756.8	99467.2	95131.4	122592		105476	107583	105072	96383.6
Phosphomannomutase 2 OS=Homo sapiens GN=PMM2 PE=1 SV=1	1.3878e+06	1.57781e+06	1.48321e+06	1.30081e+06	1.59837e+06	1.49273e+06	1.5022e+06	1.5801e+06	1.28948e+06	1.21149e+06	1.5136e+06	1.38687e+06		1.45192e+06	1.48091e+06	1.36496e+06	1.45867e+06
Tubulin-specific chaperone D OS=Homo sapiens GN=TBCD PE=1 SV=1	663197	698097	657371	664409	649479	587803	654078	706397	620990	624257	619096	727386		659560	672651	655082	633010
V-type proton ATPase subunit D OS=Homo sapiens GN=ATP6V1D PE=1 SV=1	449575	454565	482701	448603	379077	396242	409684	466171	486949	431378	397857	519501		453064	462053	446742	406927
60 kDa heat shock protein, mitochondrial OS=Homo sapiens GN=HSPD1 PE=1 SV=2	7.96692e+07	8.05053e+07	7.98484e+07	8.42429e+07	7.39802e+07	7.90599e+07	7.5292e+07	7.76504e+07	8.26009e+07	7.47588e+07	7.27305e+07	9.25199e+07		7.84559e+07	8.00069e+07	7.95313e+07	7.89832e+07
Platelet-activating factor acetylhydrolase IB subunit gamma OS=Homo sapiens GN=PAFAH1B3 PE=1 SV=1	1.91281e+06	1.98981e+06	1.94363e+06	2.08002e+06	1.46991e+06	1.78437e+06	1.98692e+06	1.70187e+06	2.06302e+06	2.02033e+06	1.60129e+06	2.28931e+06		1.91075e+06	1.94849e+06	1.94924e+06	1.76041e+06
Erlin-2 OS=Homo sapiens GN=ERLIN2 PE=1 SV=1	3.09657e+06	3.04766e+06	2.94852e+06	3.24655e+06	2.90868e+06	3.26882e+06	2.80933e+06	3.11043e+06	3.00334e+06	2.91068e+06	2.74586e+06	3.72581e+06		2.97173e+06	3.03029e+06	3.09954e+06	3.13692e+06
von Willebrand factor A domain-containing protein 8 OS=Homo sapiens GN=VWA8 PE=1 SV=2	810981	790612	817568	848701	760564	801366	699649	747390	945784	688379	664364	947337		790812	806305	756681	802738
Serine/threonine-protein kinase VRK1 OS=Homo sapiens GN=VRK1 PE=1 SV=1	1.28993e+06	1.33114e+06	1.46034e+06	943092	1.10558e+06	1.01889e+06	1.39611e+06	1.49009e+06	1.13728e+06	1.04032e+06	1.35595e+06	1.47586e+06		1.3325e+06	1.35857e+06	1.27689e+06	1.02037e+06
E3 ubiquitin-protein ligase NEDD4-like OS=Homo sapiens GN=NEDD4L PE=1 SV=2	476357	556293	590730	462546	494972	444769	487152	588456	515282	460994	548242	638544		528617	538942	544444	466971
Leukocyte surface antigen CD47 OS=Homo sapiens GN=CD47 PE=1 SV=1	959907	1.00205e+06	1.00374e+06	936757	834540	934999	881832	1.06834e+06	967523	810145	819226	998515		969584	988355	871848	900800
Nuclear pore complex protein Nup93 OS=Homo sapiens GN=NUP93 PE=1 SV=2	6.29622e+06	6.22807e+06	6.61243e+06	6.10859e+06	5.37049e+06	5.49137e+06	5.99353e+06	6.38554e+06	6.39736e+06	5.54419e+06	5.60603e+06	6.75778e+06		6.25596e+06	6.37674e+06	5.94428e+06	5.64779e+06
Phosphatidylinositol-binding clathrin assembly protein OS=Homo sapiens GN=PICALM PE=1 SV=2	1.73792e+06	1.70759e+06	1.71539e+06	1.62882e+06	1.60109e+06	1.6808e+06	1.65605e+06	1.84364e+06	1.57494e+06	1.47498e+06	1.55652e+06	1.80264e+06		1.68786e+06	1.72025e+06	1.60552e+06	1.63657e+06
Small ubiquitin-related modifier 2 OS=Homo sapiens GN=SUMO2 PE=1 SV=3	1.6879e+06	1.76307e+06	1.85902e+06	1.45287e+06	1.69628e+06	1.48203e+06	1.84647e+06	2.00834e+06	1.40922e+06	1.55623e+06	1.68759e+06	1.70408e+06		1.73535e+06	1.76862e+06	1.64795e+06	1.54002e+06
39S ribosomal protein L37, mitochondrial OS=Homo sapiens GN=MRPL37 PE=1 SV=2	912822	915582	1.01741e+06	886841	819183	856057	836277	953488	1.00735e+06	787420	793535	1.16191e+06		929569	947386	898770	853578
Putative ATP-dependent RNA helicase DHX57 OS=Homo sapiens GN=DHX57 PE=1 SV=2	88497.3	98857.3	105785	84713.8	92094.6	77020.5	78466.5	109745	101536	80420.6	90437.5	136115		95623	97451.2	99664.4	84384.9
Cytoskeleton-associated protein 4 OS=Homo sapiens GN=CKAP4 PE=1 SV=2	8.78787e+06	8.7773e+06	8.96373e+06	8.6179e+06	8.15678e+06	8.91926e+06	8.75731e+06	9.66254e+06	7.72069e+06	8.46625e+06	7.5594e+06	1.00045e+07		8.67706e+06	8.84255e+06	8.61903e+06	8.55887e+06
Protein MON2 homolog OS=Homo sapiens GN=MON2 PE=1 SV=3	405514	414160	469848	395258	348634	366366	391052	427515	446101	398681	356216	506462		420927	428921	415874	369591
Semaphorin-4B OS=Homo sapiens GN=SEMA4B PE=1 SV=1	106323	110591	144034	103218	102546	99095.4	106069	124443	121298	114795	114198	165003		116987	119199	129328	101604
Cell division cycle protein 23 homolog OS=Homo sapiens GN=CDC23 PE=1 SV=3	433363	500768	494975	418345	403481	402489	433397	518834	451678	344192	404355	495216		466568	475361	410002	408041
Attractin OS=Homo sapiens GN=ATRN PE=1 SV=2	122374	142050	103923	124169	112290	120631	115001	138416	107310	162406	128230	142669		119539	121791	143760	118925
Cytoplasmic FMR1-interacting protein 1 OS=Homo sapiens GN=CYFIP1 PE=1 SV=1	3.81573e+06	4.10385e+06	4.65845e+06	3.8622e+06	4.31805e+06	4.29103e+06	3.72786e+06	4.32583e+06	4.27873e+06	3.75204e+06	4.03215e+06	4.90003e+06		4.10155e+06	4.17834e+06	4.20082e+06	4.15172e+06
Galactose-1-phosphate uridylyltransferase OS=Homo sapiens GN=GALT PE=1 SV=3	38755.4	36740.9	31761.8	41472.2	34995	31744.1	36258	34451.3	34262.2	35060.3	33096.4	31180.1		34979.1	35628.4	33074.4	35848.9
Neuroblastoma-amplified sequence OS=Homo sapiens GN=NBAS PE=1 SV=2	291082	242856	283949	297369	313925	226103	253461	280085	267662	267127	259529	290932		266847	271770	272206	276361
Elongator complex protein 2 OS=Homo sapiens GN=ELP2 PE=1 SV=2	376526	363353	338137	366090	287493	311459	350715	361553	345378	362203	299477	339546		352485	358982	332714	320041
Proline-, glutamic acid- and leucine-rich protein 1 OS=Homo sapiens GN=PELP1 PE=1 SV=2	671639	665724	694995	706549	559518	584810	668327	639612	688349	657119	595024	858085		665128	677336	694869	613748
Probable glutamate--tRNA ligase, mitochondrial OS=Homo sapiens GN=EARS2 PE=1 SV=2	398980	295029	287984	301988	348278	299099	297428	433131	249179	300757	459180	368321		317813	323639	370517	315677
Ras-related protein Rab-8B OS=Homo sapiens GN=RAB8B PE=1 SV=2	362664	358750	402854	448418	462719	488159	342724	362406	399621	361904	381832	430175		367505	374238	390275	466145
Glutathione peroxidase 1 OS=Homo sapiens GN=GPX1 PE=1 SV=4	5.54138e+06	5.29036e+06	6.11468e+06	6.61233e+06	6.49665e+06	6.54938e+06	5.02923e+06	5.61084e+06	6.0211e+06	5.11909e+06	5.11673e+06	6.29982e+06		5.53862e+06	5.63844e+06	5.48493e+06	6.55261e+06
Peptidyl-prolyl cis-trans isomerase FKBP3 OS=Homo sapiens GN=FKBP3 PE=1 SV=1	3.76004e+06	3.56173e+06	4.01875e+06	3.68816e+06	4.10568e+06	3.94236e+06	3.79676e+06	3.66856e+06	3.66252e+06	3.51015e+06	3.5283e+06	3.47421e+06		3.70877e+06	3.77556e+06	3.50415e+06	3.90826e+06
Rabankyrin-5 OS=Homo sapiens GN=ANKFY1 PE=1 SV=2	488413	481931	519564	518995	484437	510689	487822	504508	471007	493494	470460	571977		487587	496368	510185	504489
39S ribosomal protein L44, mitochondrial OS=Homo sapiens GN=MRPL44 PE=1 SV=1	1.08451e+06	1.14199e+06	1.14944e+06	1.10984e+06	1.0027e+06	1.08152e+06	1.04669e+06	1.1195e+06	1.15193e+06	995584	1.00588e+06	1.24604e+06		1.10515e+06	1.12493e+06	1.07659e+06	1.06371e+06
Zinc finger CCCH domain-containing protein 4 OS=Homo sapiens GN=ZC3H4 PE=1 SV=3	102788	92715.8	146123	123395	82230.5	111928	109763	91488.1	131499	109818	75183.5	146577		109710	111670	106566	104333
Procollagen galactosyltransferase 1 OS=Homo sapiens GN=COLGALT1 PE=1 SV=1	5.08819e+06	5.53139e+06	5.38453e+06	5.47241e+06	5.31516e+06	5.34143e+06	4.96962e+06	5.59578e+06	5.16909e+06	4.98479e+06	5.02463e+06	6.09175e+06		5.23841e+06	5.33149e+06	5.34356e+06	5.37589e+06
NADH dehydrogenase [ubiquinone] 1 alpha subcomplex subunit 5 OS=Homo sapiens GN=NDUFA5 PE=1 SV=3	636085	743657	728823	708711	701314	778544	575400	788999	720505	549936	618506	735031		689014	701191	629971	728710
Poly(A) polymerase alpha OS=Homo sapiens GN=PAPOLA PE=1 SV=4	955001	1.02603e+06	1.14807e+06	919671	925302	938573	874212	1.06132e+06	1.15042e+06	860030	983192	1.10289e+06		1.02197e+06	1.04003e+06	977000	927815
Cytochrome b-c1 complex subunit 8 OS=Homo sapiens GN=UQCRQ PE=1 SV=4	731062	826323	812361	750052	949876	914075	706929	992947	663644	699487	791338	1.04875e+06		775198	788771	834203	866789
L-lactate dehydrogenase A chain OS=Homo sapiens GN=LDHA PE=1 SV=2	1.69395e+08	1.70832e+08	1.69289e+08	1.63779e+08	1.79572e+08	1.72394e+08	1.74115e+08	1.60636e+08	1.66272e+08	1.78258e+08	1.83182e+08	1.62071e+08		1.66916e+08	1.69837e+08	1.74266e+08	1.71793e+08
mRNA cap guanine-N7 methyltransferase OS=Homo sapiens GN=RNMT PE=1 SV=1	393033	404775	397726	453370	399015	397823	326447	449881	409045	412796	373298	421663		391646	398482	402024	415953
Kinesin-like protein KIF2A OS=Homo sapiens GN=KIF2A PE=1 SV=3	1.38195e+06	1.30634e+06	1.57296e+06	1.47349e+06	1.26749e+06	1.32745e+06	1.35343e+06	1.34411e+06	1.48217e+06	1.38371e+06	1.26209e+06	1.54993e+06		1.39184e+06	1.41609e+06	1.39363e+06	1.35343e+06
Exosome complex component RRP4 OS=Homo sapiens GN=EXOSC2 PE=1 SV=2	396478	438253	552942	480188	323152	378040	380535	429885	557971	374085	348415	529182		450249	458010	410101	388554
Coatomer subunit beta' OS=Homo sapiens GN=COPB2 PE=1 SV=2	1.612e+07	1.65737e+07	1.7224e+07	1.54507e+07	1.61593e+07	1.52807e+07	1.47024e+07	1.72363e+07	1.72546e+07	1.59187e+07	1.63245e+07	1.74018e+07		1.63523e+07	1.66331e+07	1.65366e+07	1.56256e+07
Proteasome subunit alpha type-5 OS=Homo sapiens GN=PSMA5 PE=1 SV=3	4.45004e+06	4.45252e+06	4.29504e+06	4.26507e+06	4.45483e+06	4.40376e+06	4.54506e+06	4.66676e+06	3.81274e+06	4.43454e+06	4.37353e+06	3.8267e+06		4.32445e+06	4.39858e+06	4.20244e+06	4.37382e+06
Leucine-rich repeat-containing protein 57 OS=Homo sapiens GN=LRRC57 PE=1 SV=1	77665.8	90388.7	108834	87361.7	81071.1	87684.5	76739.5	82270.3	115046	84598.3	104139	97795.4		89890	91419.1	95154.8	85317.2
NADH dehydrogenase [ubiquinone] 1 beta subcomplex subunit 6 OS=Homo sapiens GN=NDUFB6 PE=1 SV=3	261333	234911	262148	227068	208427	242077	205748	254413	292296	237757	209951	271391		248256	252473	238387	225435
Syntaxin-18 OS=Homo sapiens GN=STX18 PE=1 SV=1	191527	239622	241406	210724	204127	185309	214486	230049	213498	149241	169105	225409		219215	222930	178514	199757
Serine/threonine-protein kinase WNK1 OS=Homo sapiens GN=WNK1 PE=1 SV=2	668980	638082	725130	710947	683108	690155	614399	668061	717059	701227	622358	732785		665182	676449	683846	694637
Squalene synthase OS=Homo sapiens GN=FDFT1 PE=1 SV=1	5.15966e+06	5.6631e+06	5.63772e+06	4.38374e+06	4.24353e+06	4.24818e+06	5.05474e+06	5.91244e+06	5.24164e+06	4.84039e+06	4.96939e+06	7.09818e+06		5.39069e+06	5.48184e+06	5.54766e+06	4.29133e+06
Importin-9 OS=Homo sapiens GN=IPO9 PE=1 SV=3	2.50442e+06	2.67929e+06	2.81929e+06	2.26472e+06	2.22165e+06	2.10673e+06	2.46218e+06	2.79742e+06	2.6121e+06	2.29175e+06	2.50526e+06	2.90226e+06		2.62033e+06	2.66454e+06	2.55418e+06	2.19668e+06
Lysosome-associated membrane glycoprotein 1 OS=Homo sapiens GN=LAMP1 PE=1 SV=3	3.47878e+06	3.47988e+06	3.55453e+06	4.19137e+06	3.8998e+06	3.85596e+06	3.54686e+06	3.54101e+06	3.25854e+06	3.48221e+06	3.25139e+06	4.90347e+06		3.44613e+06	3.50422e+06	3.81484e+06	3.97963e+06
Ubiquitin-conjugating enzyme E2 A OS=Homo sapiens GN=UBE2A PE=1 SV=2	61002.7	65036.5	73473.7	60121.7	49018.1	61157.4	58504.7	67104.8	70620.1	48977.1	60722.3	71334.5		65206.5	66305	59641.3	56486.6
Manganese-transporting ATPase 13A1 OS=Homo sapiens GN=ATP13A1 PE=1 SV=2	624771	618942	715326	691610	629943	570447	644476	708774	575992	561475	577321	857302		640782	651566	652570	628723
Pleckstrin homology-like domain family A member 3 OS=Homo sapiens GN=PHLDA3 PE=1 SV=1	60831.4	51105.8	35753	52484.6	51424.8	35543.1	61910.6	52532.8	32513.6	48245.6	53784.2	48553.9		47288.3	48080.6	50131.7	45777.6
Lysocardiolipin acyltransferase 1 OS=Homo sapiens GN=LCLAT1 PE=1 SV=1	552615	542154	564501	624545	536866	529688	579687	585178	474339	547421	512555	717656		543905	553015	586129	562104
Mitochondrial peptide methionine sulfoxide reductase OS=Homo sapiens GN=MSRA PE=1 SV=1	178342	165492	159828	172535	137516	159389	175157	168973	151654	170086	161393	193408		164955	167711	174452	155798
Cytospin-A OS=Homo sapiens GN=SPECC1L PE=1 SV=2	279203	245762	240550	265113	226759	242387	271111	230786	251050	229429	256841	288596		250441	254613	257158	244251
Mitochondrial import inner membrane translocase subunit Tim17-A OS=Homo sapiens GN=TIMM17A PE=1 SV=1	43479.7	46543.2	39634.1	41633.2	34668.9	27986.3	45144.8	44819.4	37733.2	51352.8	48525.1	45848.1		42422.8	43125.8	48523.3	34311.7
ELAV-like protein 1 OS=Homo sapiens GN=ELAVL1 PE=1 SV=2	4.61931e+06	4.55047e+06	4.71233e+06	4.55639e+06	3.84898e+06	3.97206e+06	4.49458e+06	4.49632e+06	4.66698e+06	4.45253e+06	4.19285e+06	4.83718e+06		4.55191e+06	4.6269e+06	4.48645e+06	4.1146e+06
Putative tRNA (cytidine(32)/guanosine(34)-2'-O)-methyltransferase OS=Homo sapiens GN=FTSJ1 PE=1 SV=2	132027	90770.7	114864	185446	59363.8	97774.8	89770.7	71863.8	203252	138340	66156.9	144318		109453	111241	109719	102484
Apoptosis-associated speck-like protein containing a CARD OS=Homo sapiens GN=PYCARD PE=1 SV=2	941948	1.03254e+06	1.03666e+06	980281	901452	910152	941652	1.00471e+06	1.01555e+06	1.00057e+06	945912	1.05763e+06		986760	1.00275e+06	1.00033e+06	929970
Elongation protein 4 homolog (S. cerevisiae), isoform CRA_b OS=Homo sapiens GN=ELP4 PE=1 SV=1	145467	130258	158892	143438	123469	123319	145414	136958	144088	122367	119555	155708		142104	144397	131578	129743
Activator of 90 kDa heat shock protein ATPase homolog 1 OS=Homo sapiens GN=AHSA1 PE=1 SV=1	4.99051e+06	5.71181e+06	5.88215e+06	4.65047e+06	4.3166e+06	4.2552e+06	5.32822e+06	5.34723e+06	5.60929e+06	4.57752e+06	5.08289e+06	5.64256e+06		5.42675e+06	5.51423e+06	5.08244e+06	4.40406e+06
Isoleucine--tRNA ligase, mitochondrial OS=Homo sapiens GN=IARS2 PE=1 SV=2	3.09803e+06	3.17103e+06	3.46276e+06	3.34181e+06	3.28661e+06	3.36066e+06	2.73265e+06	3.40682e+06	3.48395e+06	3.0064e+06	2.93725e+06	4.13196e+06		3.1891e+06	3.24018e+06	3.31676e+06	3.32954e+06
Methylthioribose-1-phosphate isomerase OS=Homo sapiens GN=MRI1 PE=1 SV=1	852634	917660	917284	895102	862661	828852	826485	897499	922648	807408	841691	914163		881255	895329	853276	861780
Arginine--tRNA ligase, cytoplasmic OS=Homo sapiens GN=RARS PE=1 SV=2	1.66358e+07	1.74196e+07	1.71915e+07	1.7745e+07	1.7355e+07	1.77675e+07	1.60488e+07	1.68846e+07	1.75322e+07	1.67872e+07	1.70394e+07	1.74085e+07		1.68108e+07	1.70791e+07	1.70765e+07	1.76215e+07
Malate dehydrogenase, cytoplasmic OS=Homo sapiens GN=MDH1 PE=1 SV=4	1.56337e+07	1.46985e+07	1.43051e+07	1.4272e+07	1.40323e+07	1.27358e+07	1.51528e+07	1.39842e+07	1.47947e+07	1.44956e+07	1.25293e+07	1.18356e+07		1.46357e+07	1.48688e+07	1.29058e+07	1.3663e+07
Branched-chain-amino-acid aminotransferase (Fragment) OS=Homo sapiens GN=BCAT2 PE=1 SV=1	669650	700990	779216	893595	796540	887884	601582	717758	807933	749606	651622	964536		703962	715164	778125	858160
Histone-lysine N-methyltransferase NSD3 OS=Homo sapiens GN=WHSC1L1 PE=1 SV=1	16034.9	11457.3	16082.4	14619.8	12514.7	10818.5	15660.8	14441.9	12463.8	12838.9	12603.3	11555.6		14126.3	14349.4	12319.7	12555.8
Mothers against decapentaplegic homolog 5 OS=Homo sapiens GN=SMAD5 PE=1 SV=1	45542.3	38344	36651.7	39483.3	52347.5	29498.1	52452.7	38905.3	29930.9	46077.9	42819.6	48783.6		39382.1	40000.8	45828.6	39358.1
Glutamyl-tRNA(Gln) amidotransferase subunit B, mitochondrial OS=Homo sapiens GN=GATB PE=1 SV=1	109715	119694	146257	128906	94723.1	150874	102264	122729	146057	110822	104787	169687		122386	124304	125370	122588
Calcium-binding mitochondrial carrier protein Aralar2 OS=Homo sapiens GN=SLC25A13 PE=1 SV=2	1.52149e+06	1.48074e+06	1.67853e+06	1.66146e+06	1.3409e+06	1.40984e+06	1.42036e+06	1.42341e+06	1.78545e+06	1.45418e+06	1.30566e+06	1.9749e+06		1.534e+06	1.55797e+06	1.55357e+06	1.46449e+06
Alternative protein ASNSD1 OS=Homo sapiens GN=ASNSD1 PE=1 SV=1	357970	369186	340801	310353	344084	383332	354647	372398	325565	361077	374317	314338		350332	355793	348936	344640
Adrenodoxin, mitochondrial OS=Homo sapiens GN=FDX1 PE=1 SV=1	507292	523429	604749	441907	400469	330742	517461	529254	559897	371047	421021	721194		535242	543538	482979	388266
Calcium/calmodulin-dependent protein kinase type II subunit gamma OS=Homo sapiens GN=CAMK2G PE=1 SV=1	368480	359723	388071	313437	322575	325830	337966	369033	393908	324630	333052	380720		366250	371904	345278	320571
Interferon regulatory factor 2-binding protein 2 OS=Homo sapiens GN=IRF2BP2 PE=1 SV=2	125120	129743	152922	116078	113947	107518	133431	123840	143489	118145	119697	159444		133346	135403	131130	112455
Putative deoxyribonuclease TATDN1 OS=Homo sapiens GN=TATDN1 PE=1 SV=2	234821	254136	299387	240286	260551	249942	245676	255846	271492	239986	233524	290739		257454	261424	253517	250123
Thioredoxin-related transmembrane protein 4 OS=Homo sapiens GN=TMX4 PE=1 SV=1	195811	203938	265210	167217	175024	157413	198682	235643	216071	156339	170804	263240		216274	219605	191560	166395
Tyrosine--tRNA ligase, cytoplasmic OS=Homo sapiens GN=YARS PE=1 SV=4	1.12408e+07	1.15205e+07	1.18746e+07	1.02456e+07	1.24638e+07	1.10962e+07	1.10717e+07	1.23182e+07	1.07741e+07	1.0389e+07	1.10065e+07	1.11963e+07		1.13688e+07	1.15424e+07	1.08584e+07	1.12319e+07
Phosphatidylinositol 3-kinase catalytic subunit type 3 OS=Homo sapiens GN=PIK3C3 PE=1 SV=1	328252	470181	373943	382928	334291	330662	339526	435765	372750	405900	334974	514365		380640	386450	412003	348505
Acyl-coenzyme A thioesterase 9, mitochondrial OS=Homo sapiens GN=ACOT9 PE=1 SV=2	3.24958e+06	3.13331e+06	3.29464e+06	3.69996e+06	3.25485e+06	3.47158e+06	2.86635e+06	3.30291e+06	3.38672e+06	3.12436e+06	2.82954e+06	3.94983e+06		3.17689e+06	3.22512e+06	3.26853e+06	3.47071e+06
Protein phosphatase 1G OS=Homo sapiens GN=PPM1G PE=1 SV=1	4.04321e+06	4.21988e+06	4.06311e+06	3.83555e+06	3.59355e+06	3.8248e+06	3.99141e+06	4.01461e+06	4.13527e+06	3.62856e+06	4.22615e+06	4.10345e+06		4.04661e+06	4.10798e+06	3.9775e+06	3.74962e+06
Dihydroxyacetone phosphate acyltransferase OS=Homo sapiens GN=GNPAT PE=1 SV=1	169701	165838	183700	210416	168211	201420	152759	171119	189058	151058	144392	206008		170333	172912	165015	192462
Protein BRICK1 OS=Homo sapiens GN=BRK1 PE=1 SV=1	754605	775861	818976	799259	860140	875830	704337	778773	835621	827167	792744	938433		771022	782693	850570	844421
Coatomer subunit gamma-2 OS=Homo sapiens GN=COPG2 PE=1 SV=1	1.49826e+06	1.50789e+06	1.57724e+06	1.58527e+06	1.5651e+06	1.5645e+06	1.36081e+06	1.5807e+06	1.58389e+06	1.50006e+06	1.43626e+06	1.65657e+06		1.50472e+06	1.52739e+06	1.52821e+06	1.57159e+06
Exportin-5 OS=Homo sapiens GN=XPO5 PE=1 SV=1	1.51835e+06	1.598e+06	1.6601e+06	1.44094e+06	1.26279e+06	1.26182e+06	1.47816e+06	1.62573e+06	1.60263e+06	1.32972e+06	1.5492e+06	1.65538e+06		1.56748e+06	1.59109e+06	1.50518e+06	1.31924e+06
60S ribosome subunit biogenesis protein NIP7 homolog OS=Homo sapiens GN=NIP7 PE=1 SV=1	878993	950488	861265	769106	759374	800497	841325	951303	859720	815483	1.033e+06	944532		882836	896100	926639	776129
SWI/SNF-related matrix-associated actin-dependent regulator of chromatin subfamily A member 5 OS=Homo sapiens GN=SMARCA5 PE=1 SV=1	5.26223e+06	5.43096e+06	5.85674e+06	5.58157e+06	4.65962e+06	4.81937e+06	5.23399e+06	5.55402e+06	5.5072e+06	5.2629e+06	5.59219e+06	7.14743e+06		5.42988e+06	5.51105e+06	5.94729e+06	5.00456e+06
Coiled-coil domain-containing protein 47 OS=Homo sapiens GN=CCDC47 PE=1 SV=1	1.65073e+06	1.64301e+06	1.59565e+06	1.60654e+06	1.42294e+06	1.43566e+06	1.63534e+06	1.7859e+06	1.41747e+06	1.43708e+06	1.49e+06	1.7367e+06		1.60568e+06	1.62961e+06	1.54928e+06	1.48608e+06
COP9 signalosome complex subunit 1 OS=Homo sapiens GN=GPS1 PE=1 SV=4	2.51149e+06	2.69216e+06	2.77756e+06	2.40275e+06	2.05716e+06	2.06261e+06	2.22268e+06	2.6563e+06	3.04291e+06	2.27836e+06	2.21645e+06	2.72832e+06		2.61908e+06	2.65807e+06	2.39732e+06	2.16836e+06
Phenylalanine--tRNA ligase beta subunit OS=Homo sapiens GN=FARSB PE=1 SV=3	8.3765e+06	8.65595e+06	9.40662e+06	8.43922e+06	8.1868e+06	8.04731e+06	8.15698e+06	8.74227e+06	9.1497e+06	7.9638e+06	8.27632e+06	9.56116e+06		8.67335e+06	8.80245e+06	8.57346e+06	8.22285e+06
Myosin-9 OS=Homo sapiens GN=MYH9 PE=1 SV=4	3.55076e+08	3.68944e+08	3.63135e+08	3.97011e+08	4.34565e+08	4.26232e+08	3.51415e+08	3.68643e+08	3.5132e+08	3.55333e+08	3.52998e+08	3.37111e+08		3.57034e+08	3.6234e+08	3.48386e+08	4.18956e+08
RuvB-like 1 OS=Homo sapiens GN=RUVBL1 PE=1 SV=1	7.49296e+06	7.68284e+06	7.84878e+06	7.7776e+06	7.94314e+06	8.22255e+06	7.24176e+06	7.71839e+06	7.73516e+06	7.53968e+06	7.60461e+06	7.91975e+06		7.56159e+06	7.67349e+06	7.68624e+06	7.97899e+06
Nucleoporin p58/p45 OS=Homo sapiens GN=NUP58 PE=1 SV=1	686926	633271	739137	732589	591465	644289	586775	657936	796954	725918	596970	809932		675092	685080	705390	653567
Regulator of microtubule dynamics protein 1 OS=Homo sapiens GN=RMDN1 PE=1 SV=1	836045	895475	1.00441e+06	879072	929959	786188	809541	935019	950645	814964	823089	1.092e+06		896106	909350	901439	862988
YEATS domain-containing protein 4 OS=Homo sapiens GN=YEATS4 PE=1 SV=1	165057	178985	176547	155074	114794	124189	173285	208736	137995	143073	153783	162453		170899	173422	152896	130271
Fructose-bisphosphate aldolase C OS=Homo sapiens GN=ALDOC PE=1 SV=2	5.33039e+06	5.14748e+06	5.57815e+06	6.73321e+06	6.55145e+06	6.83049e+06	5.0569e+06	5.18576e+06	5.58636e+06	6.59774e+06	5.69809e+06	6.22823e+06		5.27159e+06	5.34911e+06	6.16353e+06	6.70405e+06
Keratin, type II cytoskeletal 6A OS=Homo sapiens GN=KRT6A PE=1 SV=3	2.11819e+08	1.95433e+08	1.93923e+08	2.0428e+08	2.04193e+08	2.29505e+08	1.90554e+08	1.86758e+08	2.15921e+08	1.79811e+08	1.7823e+08	1.74549e+08		1.97332e+08	2.00231e+08	1.77516e+08	2.12334e+08
Capping protein (Actin filament) muscle Z-line, beta, isoform CRA_d OS=Homo sapiens GN=CAPZB PE=1 SV=1	1.39443e+07	1.46782e+07	1.41605e+07	1.48397e+07	1.75401e+07	1.65746e+07	1.41166e+07	1.54221e+07	1.2751e+07	1.28974e+07	1.39302e+07	1.31275e+07		1.40542e+07	1.42577e+07	1.33111e+07	1.62792e+07
DnaJ homolog subfamily C member 11 OS=Homo sapiens GN=DNAJC11 PE=1 SV=2	456972	494582	550728	490983	462068	452069	466496	511634	499493	446476	439010	598871		492167	499293	489631	468086
Protein IWS1 homolog OS=Homo sapiens GN=IWS1 PE=1 SV=2	389165	342459	440189	394503	311119	303975	389868	363636	396360	310497	339589	450522		383023	388562	362167	334148
Activating signal cointegrator 1 complex subunit 3 OS=Homo sapiens GN=ASCC3 PE=1 SV=3	2.60976e+06	2.77852e+06	2.67609e+06	2.67217e+06	2.60085e+06	2.54474e+06	2.51104e+06	2.77371e+06	2.66914e+06	2.63423e+06	2.61866e+06	2.96666e+06		2.64908e+06	2.68723e+06	2.73527e+06	2.6054e+06
Signal recognition particle subunit SRP68 OS=Homo sapiens GN=SRP68 PE=1 SV=2	5.66432e+06	5.7391e+06	5.76498e+06	5.62134e+06	5.62612e+06	5.54513e+06	5.24563e+06	6.07278e+06	5.63802e+06	5.24021e+06	5.43888e+06	6.10105e+06		5.64205e+06	5.72264e+06	5.58154e+06	5.59741e+06
Very-long-chain (3R)-3-hydroxyacyl-CoA dehydratase 3 OS=Homo sapiens GN=HACD3 PE=1 SV=2	1.0264e+06	1.13286e+06	1.09858e+06	1.01234e+06	1.07169e+06	970376	1.01007e+06	1.17357e+06	1.03277e+06	995058	1.01999e+06	1.16338e+06		1.06977e+06	1.08503e+06	1.05695e+06	1.01729e+06
Transcription factor AP-2 gamma OS=Homo sapiens GN=TFAP2C PE=1 SV=1	34954	38234.6	42326.6	38493.7	39970.6	38494.3	33133	37465.4	43684.3	38658.8	31609.3	66613.5		37850.5	38387.4	43338.6	38980
Serine/threonine-protein phosphatase 4 catalytic subunit OS=Homo sapiens GN=PPP4C PE=1 SV=1	692029	724814	768073	732018	649031	600499	651911	726814	779537	594639	706183	863599		717491	727642	713117	658314
Protein PRRC2A OS=Homo sapiens GN=PRRC2A PE=1 SV=3	403067	410136	493581	427342	400990	414068	475690	390655	421129	387815	403399	513509		427738	433732	431489	413993
Integrin alpha-V OS=Homo sapiens GN=ITGAV PE=1 SV=2	2.1192e+06	2.15051e+06	2.11966e+06	2.38548e+06	2.65784e+06	2.53402e+06	1.92087e+06	2.31571e+06	2.08303e+06	1.93864e+06	1.72289e+06	2.37933e+06		2.10036e+06	2.12974e+06	1.99558e+06	2.52331e+06
Serine/threonine-protein phosphatase 1 regulatory subunit 10 OS=Homo sapiens GN=PPP1R10 PE=1 SV=1	172973	154592	177244	152459	154069	153727	166923	171181	159141	148400	167937	192817		165673	167976	168749	153417
Alpha-aminoadipic semialdehyde synthase, mitochondrial OS=Homo sapiens GN=AASS PE=1 SV=1	1.21752e+06	1.22023e+06	1.271e+06	1.26357e+06	1.08726e+06	1.1373e+06	1.04433e+06	1.34111e+06	1.29362e+06	1.38697e+06	1.17669e+06	1.72249e+06		1.21909e+06	1.23601e+06	1.41133e+06	1.16039e+06
Proteasome subunit beta type-10 OS=Homo sapiens GN=PSMB10 PE=1 SV=1	17563.2	22904.2	30662.1	23840.5	28616.9	21686.6	23881.9	24657.8	20097.8	22174.8	15193.4	21399.2		22788.9	23105.1	19318.4	24549.5
Mitogen-activated protein kinase kinase kinase MLT OS=Homo sapiens GN=ZAK PE=1 SV=3	461730	474577	506234	419632	381020	402741	433700	492425	498393	385452	415228	545089		473915	480487	443515	400818
Microsomal glutathione S-transferase 2 OS=Homo sapiens GN=MGST2 PE=1 SV=1	195486	197583	199345	189124	200724	200248	198205	194975	191195	155539	169620	229561		194770	197465	182280	196625
Carbonyl reductase [NADPH] 1 OS=Homo sapiens GN=CBR1 PE=1 SV=3	8.96065e+06	9.13806e+06	9.68559e+06	9.63721e+06	8.70946e+06	8.48376e+06	8.48455e+06	8.77325e+06	1.02248e+07	9.4365e+06	8.27091e+06	1.04053e+07		9.13023e+06	9.25635e+06	9.3298e+06	8.92984e+06
14-3-3 protein sigma OS=Homo sapiens GN=SFN PE=1 SV=1	1.42629e+08	1.35364e+08	1.29877e+08	1.25372e+08	1.42389e+08	1.45917e+08	1.33912e+08	1.3899e+08	1.29292e+08	1.24539e+08	1.21181e+08	9.97061e+07		1.34006e+08	1.35857e+08	1.14592e+08	1.37592e+08
Nucleotide exchange factor SIL1 OS=Homo sapiens GN=SIL1 PE=1 SV=1	470290	507027	435871	475838	481998	478968	467539	478085	446268	495622	485902	534287		463774	470167	504845	478928
TIP41-like protein OS=Homo sapiens GN=TIPRL PE=1 SV=2	1.09976e+06	1.15365e+06	1.37143e+06	1.21176e+06	1.04177e+06	993614	1.14684e+06	1.21044e+06	1.20304e+06	1.1847e+06	1.1202e+06	1.38242e+06		1.18643e+06	1.20277e+06	1.22419e+06	1.07845e+06
KIF1-binding protein OS=Homo sapiens GN=KIF1BP PE=1 SV=1	1.05093e+06	1.07917e+06	1.24876e+06	907009	788768	964826	999012	1.11148e+06	1.22425e+06	841903	879516	1.15919e+06		1.10776e+06	1.12301e+06	950357	883765
Keratin, type I cytoskeletal 18 OS=Homo sapiens GN=KRT18 PE=1 SV=2	1.0095e+08	9.76423e+07	1.06856e+08	1.02225e+08	8.50369e+07	9.81181e+07	9.98852e+07	9.47348e+07	1.06859e+08	1.16348e+08	1.10244e+08	1.1813e+08		1.00371e+08	1.01745e+08	1.14857e+08	9.48355e+07
Septin-8 OS=Homo sapiens GN=SEPT8 PE=1 SV=4	1.40406e+06	1.43357e+06	1.5148e+06	1.50107e+06	1.72902e+06	1.75081e+06	1.46371e+06	1.35476e+06	1.47634e+06	1.34096e+06	1.36952e+06	1.46367e+06		1.43055e+06	1.45006e+06	1.39041e+06	1.65633e+06
Acetoacetyl-CoA synthetase OS=Homo sapiens GN=AACS PE=1 SV=1	515314	540686	648234	545243	542442	535712	517375	556113	602808	562490	542050	682978		557677	565261	592725	541117
ATP-binding cassette sub-family B member 7, mitochondrial OS=Homo sapiens GN=ABCB7 PE=1 SV=2	183137	203960	201084	196539	184515	195769	175946	200311	204654	204417	178914	245626		193212	195839	207880	192195
Acyl-CoA dehydrogenase family member 11 OS=Homo sapiens GN=ACAD11 PE=1 SV=2	89956.6	103192	96424.5	104081	97348.4	94549.4	81065.1	104039	101935	80863.8	79676.7	112123		95086.3	96373	89727.8	98579.4
Histone-binding protein RBBP7 OS=Homo sapiens GN=RBBP7 PE=1 SV=1	9.07778e+06	8.45563e+06	9.20268e+06	7.82682e+06	6.54317e+06	7.01998e+06	9.37934e+06	7.96368e+06	9.08582e+06	7.51355e+06	7.67674e+06	8.47976e+06		8.78786e+06	8.90594e+06	7.87895e+06	7.11055e+06
CDKN2A-interacting protein OS=Homo sapiens GN=CDKN2AIP PE=1 SV=3	206584	209024	271363	206089	185509	170971	225148	264633	188953	191175	187775	271152		224124	227134	213514	186974
cAMP-regulated phosphoprotein 19 OS=Homo sapiens GN=ARPP19 PE=1 SV=1	230754	264723	285102	234710	240831	279195	252140	225224	294701	249764	243135	251325		255788	259207	248049	250832
NFU1 iron-sulfur cluster scaffold homolog, mitochondrial OS=Homo sapiens GN=NFU1 PE=1 SV=2	421155	498103	476801	416428	442288	375331	419586	529274	432819	377254	471549	469024		458075	464194	436970	410412
E3 ubiquitin-protein ligase UBR5 OS=Homo sapiens GN=UBR5 PE=1 SV=2	482041	480675	523305	458178	424967	394718	430224	516066	524827	455136	429066	642150		488434	494953	500535	425166
Protein S100-A16 OS=Homo sapiens GN=S100A16 PE=1 SV=1	3.90545e+06	4.01298e+06	4.06712e+06	3.73113e+06	3.71961e+06	4.19029e+06	3.51217e+06	4.15891e+06	4.19371e+06	3.62047e+06	3.33867e+06	4.26016e+06		3.94201e+06	3.99461e+06	3.72039e+06	3.87431e+06
Aminoacyl tRNA synthase complex-interacting multifunctional protein 1 OS=Homo sapiens GN=AIMP1 PE=1 SV=2	3.51371e+06	3.45805e+06	3.07359e+06	3.56868e+06	3.3916e+06	4.01183e+06	3.37996e+06	3.18234e+06	3.33819e+06	3.34997e+06	3.38686e+06	3.20979e+06		3.29906e+06	3.34257e+06	3.31465e+06	3.64825e+06
Ubiquitin-protein ligase E3C OS=Homo sapiens GN=UBE3C PE=1 SV=3	627300	601655	636004	699823	576595	714753	617287	600618	622626	604354	595758	674756		613438	621481	623978	660701
Cytoplasmic dynein 1 intermediate chain 2 OS=Homo sapiens GN=DYNC1I2 PE=1 SV=3	2.0197e+06	2.13202e+06	2.11662e+06	1.70707e+06	2.26477e+06	2.13036e+06	2.13388e+06	2.25946e+06	1.81883e+06	1.78065e+06	2.13446e+06	1.83824e+06		2.06216e+06	2.08885e+06	1.91171e+06	2.01949e+06
Diphthine methyl ester synthase OS=Homo sapiens GN=DPH5 PE=1 SV=2	81990.9	102463	120131	83113.3	68425.3	69131.3	83595	93484.1	124308	86969.3	79665.3	128950		99038.9	100306	96313.1	73257.8
Sphingosine kinase 1 OS=Homo sapiens GN=SPHK1 PE=1 SV=1	99482.1	112372	110522	101723	66399.3	53451.2	113062	94921.2	110830	71676.1	68373.7	113131		105953	107305	82151.4	71205.5
Calcium-binding mitochondrial carrier protein Aralar1 OS=Homo sapiens GN=SLC25A12 PE=1 SV=2	210036	253129	288116	298717	255216	284665	203649	271341	266874	228981	202817	287033		245227	248352	237107	278933
Ubiquitin-conjugating enzyme E2 R2 OS=Homo sapiens GN=UBE2R2 PE=1 SV=1	197368	198794	247924	203476	149109	170773	202582	199907	231263	163204	179381	233999		210788	213468	189921	173040
Ribosome-binding protein 1 OS=Homo sapiens GN=RRBP1 PE=1 SV=4	2.17908e+07	2.13396e+07	2.24291e+07	2.31658e+07	2.16527e+07	2.30429e+07	2.33699e+07	2.24098e+07	1.91813e+07	2.12136e+07	2.23252e+07	2.46731e+07		2.1577e+07	2.18486e+07	2.26922e+07	2.26099e+07
Glycosaminoglycan xylosylkinase OS=Homo sapiens GN=FAM20B PE=1 SV=1	132091	139958	140388	133517	139799	139706	122165	140167	146026	110185	123593	168547		135729	137425	131910	137642
Cullin-3 OS=Homo sapiens GN=CUL3 PE=1 SV=2	2.32001e+06	2.44425e+06	2.63945e+06	2.2708e+06	2.28113e+06	2.22374e+06	2.04252e+06	2.48751e+06	2.83848e+06	2.31295e+06	2.31094e+06	2.93504e+06		2.4341e+06	2.46443e+06	2.50336e+06	2.25842e+06
Unconventional myosin-VI OS=Homo sapiens GN=MYO6 PE=1 SV=1	1.78385e+06	1.84908e+06	1.92708e+06	1.29919e+06	1.29507e+06	1.26566e+06	1.70681e+06	1.99891e+06	1.7953e+06	1.27375e+06	1.26154e+06	1.60862e+06		1.82967e+06	1.85241e+06	1.3724e+06	1.28655e+06
28S ribosomal protein S22, mitochondrial OS=Homo sapiens GN=MRPS22 PE=1 SV=1	1.04196e+06	1.00522e+06	997050	1.09178e+06	928740	1.07312e+06	971301	953013	1.0873e+06	965670	879926	1.17784e+06		1.00215e+06	1.01456e+06	1.00028e+06	1.02855e+06
SCY1-like protein 2 OS=Homo sapiens GN=SCYL2 PE=1 SV=1	256926	262685	265964	230003	177272	209391	279258	240626	257542	193024	200440	244411		258662	261832	211465	204383
Small nuclear ribonucleoprotein Sm D2 OS=Homo sapiens GN=SNRPD2 PE=1 SV=1	9.09314e+06	9.21561e+06	9.7602e+06	8.49472e+06	9.36256e+06	9.43544e+06	9.30413e+06	9.6705e+06	8.76695e+06	7.71039e+06	9.56329e+06	1.02507e+07		9.2397e+06	9.35188e+06	9.10917e+06	9.08731e+06
Polypyrimidine tract-binding protein 3 OS=Homo sapiens GN=PTBP3 PE=1 SV=2	430118	344066	406701	511658	413438	424554	361255	365035	440268	452026	369530	470072		387218	391893	428212	447824
Zinc finger HIT domain-containing protein 3 OS=Homo sapiens GN=ZNHIT3 PE=1 SV=2	95151.5	88900.4	109857	93206.9	74962.8	65780	89309.8	89531.5	112122	66305.8	74872.2	107677		96424.9	97585	81158.1	77172.5
Unconventional myosin-Id OS=Homo sapiens GN=MYO1D PE=1 SV=2	1.8971e+06	1.87056e+06	1.90516e+06	2.13701e+06	2.07173e+06	2.03682e+06	1.72847e+06	2.04484e+06	1.84542e+06	2.01653e+06	1.81681e+06	2.18382e+06		1.86841e+06	1.89088e+06	2.00006e+06	2.08144e+06
39S ribosomal protein L19, mitochondrial OS=Homo sapiens GN=MRPL19 PE=1 SV=2	1.01415e+06	1.05489e+06	1.00668e+06	1.09718e+06	960761	979697	916905	1.06978e+06	1.05958e+06	998731	921344	1.15671e+06		1.01294e+06	1.02502e+06	1.02102e+06	1.01079e+06
14 kDa phosphohistidine phosphatase OS=Homo sapiens GN=PHPT1 PE=1 SV=1	600301	651164	744998	746503	889116	672450	637529	757637	581868	571307	686444	701899		655031	662834	650504	764217
AP-1 complex subunit mu-2 OS=Homo sapiens GN=AP1M2 PE=1 SV=4	536985	499176	627751	555860	446730	510739	491185	503939	656116	510783	466912	672735		545592	552079	543382	502423
Gasdermin domain containing 1, isoform CRA_d OS=Homo sapiens GN=GSDMD PE=1 SV=1	145721	154320	178206	138858	126766	119328	147848	156335	167405	143109	134911	208188		156993	158838	158997	128067
WD repeat domain phosphoinositide-interacting protein 2 OS=Homo sapiens GN=WIPI2 PE=1 SV=1	77346.6	74091.3	75699	78757.1	79033.8	91807.6	63155.6	82026.6	80861	79765.6	69167.2	71699.7		74823	75700.6	73408.2	82983.9
Tubulin--tyrosine ligase-like protein 12 OS=Homo sapiens GN=TTLL12 PE=1 SV=2	1.43669e+06	1.64626e+06	1.84064e+06	1.36624e+06	1.44262e+06	1.32498e+06	1.50063e+06	1.72592e+06	1.62317e+06	1.25299e+06	1.44967e+06	1.84939e+06		1.61394e+06	1.63284e+06	1.49767e+06	1.37709e+06
NADH dehydrogenase [ubiquinone] iron-sulfur protein 3, mitochondrial OS=Homo sapiens GN=NDUFS3 PE=1 SV=1	1.78449e+06	1.85324e+06	2.02641e+06	1.88034e+06	1.66118e+06	1.63189e+06	1.57596e+06	1.85346e+06	2.21557e+06	1.68953e+06	1.5014e+06	2.42507e+06		1.86354e+06	1.88535e+06	1.8323e+06	1.721e+06
28S ribosomal protein S23, mitochondrial OS=Homo sapiens GN=MRPS23 PE=1 SV=2	802634	775877	960992	845915	810235	859341	732330	859024	918747	690234	752122	1.04687e+06		832983	842707	816066	838239
Guanine nucleotide-binding protein G(I)/G(S)/G(T) subunit beta-1 OS=Homo sapiens GN=GNB1 PE=1 SV=3	4.73086e+06	5.06668e+06	5.33177e+06	5.73442e+06	5.57624e+06	5.54231e+06	4.5834e+06	5.07354e+06	5.30815e+06	5.63225e+06	4.83013e+06	6.81284e+06		4.97906e+06	5.03707e+06	5.70151e+06	5.61704e+06
NEDD8-conjugating enzyme UBE2F OS=Homo sapiens GN=UBE2F PE=1 SV=1	51257.9	41452	47726.1	60672.7	39152.8	36324.1	49960.6	41731.3	46978.9	55358.4	44430.8	67247.2		46096.1	46632.4	54892.6	44189.3
Double-stranded RNA-specific adenosine deaminase OS=Homo sapiens GN=ADAR PE=1 SV=4	4.36064e+06	4.44221e+06	4.56102e+06	4.38427e+06	4.70978e+06	4.6703e+06	4.13135e+06	4.59415e+06	4.49646e+06	3.86138e+06	4.0709e+06	4.66683e+06		4.40274e+06	4.45387e+06	4.18619e+06	4.58579e+06
S1 RNA-binding domain-containing protein 1 OS=Homo sapiens GN=SRBD1 PE=1 SV=2	214747	234074	246612	219016	226280	176528	212718	261809	215028	196845	243851	306888		228785	231436	245138	206053
Thioredoxin-dependent peroxide reductase, mitochondrial OS=Homo sapiens GN=PRDX3 PE=1 SV=3	5.2973e+06	6.15099e+06	5.26149e+06	5.11827e+06	6.27104e+06	6.0676e+06	5.28836e+06	6.28619e+06	4.98277e+06	5.34576e+06	5.97333e+06	5.59534e+06		5.49195e+06	5.55524e+06	5.63228e+06	5.79642e+06
DNA-directed RNA polymerases I, II, and III subunit RPABC3 OS=Homo sapiens GN=POLR2H PE=1 SV=4	585710	599135	654630	549683	498997	505264	598856	586601	632061	505816	532920	700628		605538	612446	573738	517499
Golgin subfamily A member 4 OS=Homo sapiens GN=GOLGA4 PE=1 SV=1	1.59895e+06	1.5252e+06	1.60111e+06	1.65411e+06	1.54398e+06	1.46555e+06	1.47134e+06	1.60515e+06	1.59805e+06	1.57771e+06	1.38073e+06	1.90102e+06		1.55694e+06	1.57469e+06	1.60586e+06	1.55264e+06
Laminin subunit beta-1 OS=Homo sapiens GN=LAMB1 PE=1 SV=1	987546	1.08681e+06	1.1199e+06	1.00935e+06	972747	877879	928915	1.12752e+06	1.10938e+06	991151	969006	1.30272e+06		1.0513e+06	1.06324e+06	1.07756e+06	951681
Proteasome activator complex subunit 1 OS=Homo sapiens GN=PSME1 PE=1 SV=1	7.81145e+06	8.07662e+06	8.71035e+06	8.7404e+06	9.15071e+06	8.73547e+06	7.86288e+06	8.1283e+06	8.31225e+06	7.74809e+06	7.6749e+06	8.82939e+06		8.09904e+06	8.19091e+06	8.06738e+06	8.87341e+06
Proteasome subunit alpha type-1 OS=Homo sapiens GN=PSMA1 PE=1 SV=1	1.3976e+07	1.39309e+07	1.45171e+07	1.36033e+07	1.18411e+07	1.31996e+07	1.36521e+07	1.30231e+07	1.53714e+07	1.33133e+07	1.21544e+07	1.30807e+07		1.39811e+07	1.41388e+07	1.28395e+07	1.28587e+07
Fragile X mental retardation syndrome-related protein 1 OS=Homo sapiens GN=FXR1 PE=1 SV=3	3.86107e+06	3.61874e+06	3.8751e+06	3.83957e+06	3.5148e+06	3.61651e+06	3.65127e+06	3.70941e+06	3.86552e+06	3.62115e+06	3.60476e+06	3.93845e+06		3.74098e+06	3.78311e+06	3.71834e+06	3.65447e+06
Aspartate--tRNA ligase, cytoplasmic OS=Homo sapiens GN=DARS PE=1 SV=2	1.4417e+07	1.51988e+07	1.56756e+07	1.4428e+07	1.54923e+07	1.43899e+07	1.38288e+07	1.5211e+07	1.57914e+07	1.39471e+07	1.51773e+07	1.64075e+07		1.49207e+07	1.50882e+07	1.5144e+07	1.47614e+07
Protein S100-A2 OS=Homo sapiens GN=S100A2 PE=1 SV=3	4.72523e+08	4.87786e+08	5.24737e+08	3.61482e+08	4.27731e+08	2.90467e+08	5.16492e+08	4.84921e+08	4.67032e+08	2.66308e+08	3.84722e+08	2.97307e+08		4.89058e+08	4.94536e+08	3.12305e+08	3.55455e+08
SURP and G-patch domain-containing protein 1 OS=Homo sapiens GN=SUGP1 PE=1 SV=2	60054.4	54679.5	68202.1	58775.1	45709.2	55301.2	54572.6	53302	74477.5	60409.7	45065.7	90953.7		60059.4	60728	62794.9	52963.6
T-complex protein 11-like protein 1 OS=Homo sapiens GN=TCP11L1 PE=1 SV=1	47259.7	56499.9	68894.6	47279.7	56303.3	62340	48549	58651.5	62499.5	60357.1	42118.5	73196.2		56248.6	56873.2	57090.4	54953
Methyltransferase-like protein 16 OS=Homo sapiens GN=METTL16 PE=1 SV=2	95880.3	94861.6	105520	94373.6	82579.1	67291.1	83254.9	101247	110169	94921.8	85110.6	123925		97562.7	98639.7	100039	80641.6
Suppressor of tumorigenicity 14 protein OS=Homo sapiens GN=ST14 PE=1 SV=2	60786.1	52351.4	66891.1	73496.1	41027.1	47006.1	60789.7	51760	65461.1	57495.8	42562.9	75157.4		59056.7	59708.2	56869.5	52139
Eukaryotic translation initiation factor 4E OS=Homo sapiens GN=EIF4E PE=1 SV=1	2.77441e+06	2.902e+06	2.92187e+06	2.69887e+06	2.25163e+06	2.27961e+06	2.727e+06	2.74905e+06	3.03798e+06	2.50959e+06	2.35598e+06	2.89142e+06		2.83455e+06	2.86534e+06	2.5761e+06	2.40167e+06
Lysosomal Pro-X carboxypeptidase OS=Homo sapiens GN=PRCP PE=1 SV=1	402150	329554	388858	399415	338375	421079	281409	354910	499700	389705	306236	494252		368176	372136	389266	384647
Guanine nucleotide-binding protein G(i) subunit alpha-1 OS=Homo sapiens GN=GNAI1 PE=1 SV=2	206084	219345	235659	255353	241199	281189	165368	240608	259275	263241	211829	290190		217691	220032	252934	258725
S-phase kinase-associated protein 1 OS=Homo sapiens GN=SKP1 PE=1 SV=2	4.43961e+06	4.85055e+06	4.65815e+06	4.13222e+06	5.16237e+06	3.80984e+06	4.8493e+06	5.05383e+06	3.96428e+06	3.62621e+06	4.61984e+06	4.26711e+06		4.59714e+06	4.6464e+06	4.15022e+06	4.33158e+06
Protein ERGIC-53 OS=Homo sapiens GN=LMAN1 PE=1 SV=2	3.66627e+06	3.41768e+06	3.48839e+06	4.07529e+06	4.22417e+06	4.09455e+06	3.70635e+06	3.89598e+06	2.93192e+06	3.8148e+06	3.60786e+06	4.19558e+06		3.48529e+06	3.52258e+06	3.86519e+06	4.13081e+06
Inhibitor of nuclear factor kappa-B kinase subunit beta OS=Homo sapiens GN=IKBKB PE=1 SV=1	256163	274352	274659	269378	230783	234597	226403	269351	306601	247032	273324	313200		265415	268250	276536	244322
V-type proton ATPase subunit d 1 OS=Homo sapiens GN=ATP6V0D1 PE=1 SV=1	1.36341e+06	1.31561e+06	1.34623e+06	1.4065e+06	1.24592e+06	1.32529e+06	1.29558e+06	1.33312e+06	1.35431e+06	1.16484e+06	1.09854e+06	1.4739e+06		1.32745e+06	1.3416e+06	1.23552e+06	1.32428e+06
Polypeptide N-acetylgalactosaminyltransferase 3 OS=Homo sapiens GN=GALNT3 PE=1 SV=2	1.18803e+06	1.17376e+06	1.14116e+06	1.20432e+06	1.06853e+06	1.10373e+06	1.09628e+06	1.21293e+06	1.1594e+06	1.13469e+06	1.21949e+06	1.37983e+06		1.15521e+06	1.16748e+06	1.24059e+06	1.12408e+06
Ankyrin repeat domain-containing protein SOWAHC OS=Homo sapiens GN=SOWAHC PE=1 SV=1	239320	207269	265489	240157	191702	221522	203161	229983	273072	204336	199919	355988		233671	236149	244087	216860
Glyoxylate reductase/hydroxypyruvate reductase OS=Homo sapiens GN=GRHPR PE=1 SV=1	1.69304e+06	1.77657e+06	1.8404e+06	1.73701e+06	1.87472e+06	1.92536e+06	1.63888e+06	1.87909e+06	1.74157e+06	1.72507e+06	1.7476e+06	1.81595e+06		1.75043e+06	1.76897e+06	1.76245e+06	1.84395e+06
ERO1-like protein alpha OS=Homo sapiens GN=ERO1A PE=1 SV=2	9.15183e+06	8.83732e+06	9.34728e+06	1.18165e+07	1.01341e+07	1.12185e+07	8.54454e+06	8.93275e+06	9.6008e+06	9.6422e+06	8.85181e+06	1.13598e+07		9.01558e+06	9.10971e+06	9.89753e+06	1.10341e+07
E3 ubiquitin-protein ligase TRIM4 OS=Homo sapiens GN=TRIM4 PE=1 SV=2	123904	102816	99975	131004	132027	115173	94728.7	128204	101657	125065	110642	151194		107277	108396	127898	125825
Actin-related protein 2 OS=Homo sapiens GN=ACTR2 PE=1 SV=1	1.10576e+07	1.14837e+07	1.14127e+07	1.09464e+07	1.26261e+07	1.16759e+07	1.11824e+07	1.20561e+07	1.0421e+07	1.04166e+07	1.15396e+07	1.11038e+07		1.12e+07	1.13164e+07	1.10103e+07	1.17295e+07
Hypoxia-inducible factor 1-alpha inhibitor OS=Homo sapiens GN=HIF1AN PE=1 SV=2	87076.4	74100.3	73900	79049.6	75861.2	74283.6	77920.2	73199.6	81055	83834.2	68248	88233.6		77323.8	78124.7	79624.8	76372.6
WD repeat-containing protein 61 OS=Homo sapiens GN=WDR61 PE=1 SV=1	1.38669e+06	1.39543e+06	1.497e+06	1.24218e+06	1.28373e+06	1.32776e+06	1.23985e+06	1.40699e+06	1.61005e+06	1.20432e+06	1.26829e+06	1.37921e+06		1.41091e+06	1.42551e+06	1.28193e+06	1.28408e+06
Protein misato homolog 1 OS=Homo sapiens GN=MSTO1 PE=1 SV=1	308882	345950	378278	336073	191461	283092	327891	310532	385014	307705	247940	372262		339706	343194	305101	263116
Kinesin-like protein KIF14 OS=Homo sapiens GN=KIF14 PE=1 SV=1	104481	84244.6	97749.5	117117	60200.3	74450.2	78382.8	85807.4	124071	84874.9	82306.5	158398		94146.8	95111.3	103432	80666.9
ER membrane protein complex subunit 7 OS=Homo sapiens GN=EMC7 PE=1 SV=1	486130	471872	511518	452934	412627	460668	502038	529209	428350	449121	439211	597989		484605	489567	490430	441564
Eukaryotic translation initiation factor 5B OS=Homo sapiens GN=EIF5B PE=1 SV=1	6.61164e+06	6.61298e+06	6.57199e+06	6.9601e+06	6.41107e+06	6.23218e+06	6.19211e+06	6.87772e+06	6.54411e+06	6.19129e+06	6.3966e+06	7.17365e+06		6.53198e+06	6.59884e+06	6.57391e+06	6.52722e+06
Cytochrome c1, heme protein, mitochondrial OS=Homo sapiens GN=CYC1 PE=1 SV=3	1.23192e+06	1.42997e+06	1.43831e+06	1.53213e+06	1.32293e+06	1.41085e+06	1.22407e+06	1.38901e+06	1.44544e+06	1.25944e+06	1.20987e+06	1.69491e+06		1.34949e+06	1.36329e+06	1.372e+06	1.4194e+06
Tricarboxylate transport protein, mitochondrial OS=Homo sapiens GN=SLC25A1 PE=1 SV=2	1.52385e+06	1.68404e+06	1.66658e+06	1.7259e+06	1.64252e+06	1.7716e+06	1.41355e+06	1.71513e+06	1.71138e+06	1.70205e+06	1.33734e+06	1.98707e+06		1.60689e+06	1.62321e+06	1.65377e+06	1.7125e+06
Dynactin subunit 3 OS=Homo sapiens GN=DCTN3 PE=1 SV=1	2.51709e+06	2.51005e+06	2.6278e+06	2.49735e+06	2.44161e+06	2.54328e+06	2.39055e+06	2.51442e+06	2.67974e+06	2.48592e+06	2.33378e+06	2.46778e+06		2.52547e+06	2.55108e+06	2.4282e+06	2.49373e+06
Hsc70-interacting protein OS=Homo sapiens GN=ST13 PE=1 SV=2	8.61912e+06	8.46208e+06	8.76993e+06	8.36188e+06	7.69111e+06	8.32764e+06	8.57239e+06	8.18791e+06	8.84172e+06	8.41466e+06	8.10088e+06	7.91349e+06		8.52977e+06	8.61613e+06	8.1404e+06	8.12092e+06
3-ketodihydrosphingosine reductase OS=Homo sapiens GN=KDSR PE=1 SV=1	360602	387783	331893	398530	386382	405505	362725	415550	298771	363004	365033	434473		355779	359367	386132	396726
ER membrane protein complex subunit 2 OS=Homo sapiens GN=EMC2 PE=1 SV=1	1.03611e+06	1.03681e+06	1.14132e+06	1.17865e+06	919033	1.02995e+06	899791	1.03672e+06	1.27548e+06	982618	926066	1.43546e+06		1.05964e+06	1.07029e+06	1.09313e+06	1.03715e+06
Protein Red OS=Homo sapiens GN=IK PE=1 SV=3	1.62937e+06	1.49267e+06	1.62638e+06	1.68531e+06	1.16219e+06	1.57307e+06	1.51287e+06	1.37094e+06	1.85082e+06	1.53305e+06	1.25053e+06	1.6539e+06		1.56577e+06	1.5815e+06	1.4691e+06	1.45513e+06
14-3-3 protein beta/alpha OS=Homo sapiens GN=YWHAB PE=1 SV=3	7.89737e+06	8.22455e+06	8.52921e+06	8.86396e+06	1.39605e+07	1.12675e+07	8.66998e+06	8.99205e+06	6.89913e+06	8.53312e+06	1.13524e+07	9.22178e+06		8.1325e+06	8.21299e+06	9.63097e+06	1.11717e+07
FACT complex subunit SSRP1 OS=Homo sapiens GN=SSRP1 PE=1 SV=1	7.18131e+06	6.98666e+06	7.37452e+06	6.7223e+06	5.33491e+06	5.76319e+06	6.50138e+06	7.31749e+06	7.55185e+06	6.46982e+06	5.99325e+06	8.53827e+06		7.10897e+06	7.17908e+06	6.91791e+06	5.91248e+06
Dual specificity mitogen-activated protein kinase kinase 2 OS=Homo sapiens GN=MAP2K2 PE=1 SV=1	1.26816e+06	1.2909e+06	1.34472e+06	1.26461e+06	1.1699e+06	1.21342e+06	1.32808e+06	1.2905e+06	1.24721e+06	1.28436e+06	1.22592e+06	1.44175e+06		1.28817e+06	1.30087e+06	1.31426e+06	1.21536e+06
ADP-dependent glucokinase OS=Homo sapiens GN=ADPGK PE=1 SV=1	326235	310494	323505	349420	263565	319281	305143	298383	349487	313123	269474	373881		316886	320004	315977	308652
Reticulon OS=Homo sapiens GN=RTN4 PE=1 SV=1	230052	258783	288508	246331	271552	286015	251803	245969	269297	254870	274847	336772		255500	258012	286802	267457
Metastasis-associated protein MTA2 OS=Homo sapiens GN=MTA2 PE=1 SV=1	3.16223e+06	3.11679e+06	3.36165e+06	3.22488e+06	2.76764e+06	2.96912e+06	3.20175e+06	3.16975e+06	3.17092e+06	2.93677e+06	3.26932e+06	3.69439e+06		3.18077e+06	3.21182e+06	3.28567e+06	2.98138e+06
NADH dehydrogenase [ubiquinone] flavoprotein 2, mitochondrial OS=Homo sapiens GN=NDUFV2 PE=1 SV=1	530464	583329	627608	565387	494934	524973	473204	599340	665107	480041	493956	722093		573506	579099	555290	527647
Puromycin-sensitive aminopeptidase OS=Homo sapiens GN=NPEPPS PE=1 SV=2	8.2037e+06	8.50641e+06	9.03091e+06	8.56314e+06	8.7337e+06	8.70696e+06	8.17506e+06	8.53876e+06	8.77061e+06	7.80045e+06	7.8669e+06	8.9021e+06		8.49125e+06	8.57359e+06	8.1747e+06	8.66761e+06
Mitochondrial import receptor subunit TOM34 OS=Homo sapiens GN=TOMM34 PE=1 SV=2	4.47057e+06	4.17849e+06	4.62711e+06	5.33267e+06	4.85083e+06	4.90982e+06	4.20361e+06	4.58367e+06	4.35862e+06	4.59186e+06	4.6697e+06	5.14229e+06		4.3792e+06	4.42144e+06	4.79525e+06	5.02662e+06
Septin-2 OS=Homo sapiens GN=SEPT2 PE=1 SV=1	9.09634e+06	9.12226e+06	9.50521e+06	9.72024e+06	9.09066e+06	9.5876e+06	8.50817e+06	9.07453e+06	9.92641e+06	9.16763e+06	8.54518e+06	9.39416e+06		9.15133e+06	9.2394e+06	9.02843e+06	9.46224e+06
General transcription factor 3C polypeptide 1 OS=Homo sapiens GN=GTF3C1 PE=1 SV=4	297091	291180	349019	309371	270333	286357	285082	350050	293987	247208	290639	330363		308420	311387	287388	288245
Signal transducer and activator of transcription 1-alpha/beta OS=Homo sapiens GN=STAT1 PE=1 SV=2	3.6704e+06	3.76893e+06	4.04199e+06	3.62657e+06	3.81524e+06	3.84268e+06	3.2468e+06	3.93714e+06	4.25107e+06	3.67549e+06	3.79465e+06	4.14246e+06		3.78772e+06	3.82392e+06	3.86588e+06	3.76026e+06
Agrin OS=Homo sapiens GN=AGRN PE=1 SV=5	806746	848876	911215	879190	740642	722853	727959	928580	897381	831474	728512	1.15158e+06		846514	854543	886870	777882
Glycylpeptide N-tetradecanoyltransferase 1 OS=Homo sapiens GN=NMT1 PE=1 SV=2	2.85454e+06	2.59263e+06	2.97175e+06	2.72026e+06	2.81028e+06	2.86663e+06	2.6366e+06	2.88816e+06	2.80815e+06	2.58155e+06	2.73854e+06	3.14004e+06		2.77563e+06	2.80175e+06	2.81046e+06	2.79841e+06
Neuroblast differentiation-associated protein AHNAK OS=Homo sapiens GN=AHNAK PE=1 SV=2	2.81072e+08	2.87266e+08	2.71099e+08	2.33317e+08	2.65576e+08	2.5795e+08	2.74723e+08	3.10847e+08	2.49251e+08	2.68222e+08	2.9211e+08	2.55207e+08		2.77136e+08	2.79733e+08	2.71422e+08	2.51897e+08
Bcl-2-like protein 13 OS=Homo sapiens GN=BCL2L13 PE=1 SV=1	64586.2	81752.2	110391	123893	81025.1	81156.5	71955	76742	102645	76644.2	66186.7	96978.6		82758.2	83532.9	78942.1	93396.3
Glucosylceramidase OS=Homo sapiens GN=GBA PE=1 SV=1	874473	881995	941804	1.03646e+06	1.04162e+06	989094	799347	905301	976289	1.01077e+06	912136	1.2158e+06		890640	898927	1.03878e+06	1.02212e+06
GPI transamidase component PIG-S OS=Homo sapiens GN=PIGS PE=1 SV=3	438638	345038	405190	487807	340675	388566	409465	368470	395383	441671	336995	545736		390732	394346	433080	401191
Translational activator GCN1 OS=Homo sapiens GN=GCN1L1 PE=1 SV=6	8.66182e+06	9.22379e+06	9.79838e+06	8.6259e+06	8.20102e+06	8.12531e+06	8.21105e+06	9.4998e+06	9.76275e+06	8.29424e+06	8.17357e+06	9.81438e+06		9.13191e+06	9.21632e+06	8.73006e+06	8.31453e+06
Emerin OS=Homo sapiens GN=EMD PE=1 SV=1	1.6466e+06	1.89144e+06	1.87304e+06	1.63644e+06	2.01309e+06	1.85863e+06	2.02991e+06	2.13956e+06	1.30663e+06	1.53843e+06	1.97532e+06	2.16248e+06		1.78369e+06	1.80015e+06	1.87308e+06	1.82944e+06
Pyridoxine-5'-phosphate oxidase OS=Homo sapiens GN=PNPO PE=1 SV=1	237644	228940	282305	238955	227247	209974	212744	239519	293259	237119	210280	323864		246311	248574	252760	225075
Serine/threonine-protein phosphatase 2A 65 kDa regulatory subunit A alpha isoform OS=Homo sapiens GN=PPP2R1A PE=1 SV=4	1.52369e+07	1.71862e+07	1.77936e+07	1.42928e+07	1.62383e+07	1.3452e+07	1.63244e+07	1.83447e+07	1.51442e+07	1.26932e+07	1.5884e+07	1.63398e+07		1.65526e+07	1.67024e+07	1.48797e+07	1.46155e+07
Syntaxin-4 OS=Homo sapiens GN=STX4 PE=1 SV=2	174416	183916	215742	214512	185326	117369	163848	183253	224439	145956	150195	217039		188885	190567	168192	167101
Flap endonuclease 1 OS=Homo sapiens GN=FEN1 PE=1 SV=1	3.73639e+06	3.86166e+06	3.98158e+06	3.51016e+06	3.06675e+06	3.04619e+06	3.81527e+06	3.9078e+06	3.75232e+06	3.72707e+06	3.87367e+06	4.01155e+06		3.8246e+06	3.85858e+06	3.86902e+06	3.20077e+06
Syntaxin-6 OS=Homo sapiens GN=STX6 PE=1 SV=1	113482	131986	121141	144239	133625	169670	113638	129382	120195	134710	123199	132148		120901	121969	129924	148431
Cytochrome c oxidase subunit 6B1 OS=Homo sapiens GN=COX6B1 PE=1 SV=2	3.1314e+06	3.19378e+06	3.11689e+06	2.62796e+06	2.62608e+06	2.36466e+06	3.0575e+06	3.63585e+06	2.73122e+06	3.07075e+06	2.86069e+06	3.82603e+06		3.11968e+06	3.14718e+06	3.22717e+06	2.53648e+06
Myoferlin OS=Homo sapiens GN=MYOF PE=1 SV=1	1.70687e+07	1.82486e+07	1.8698e+07	1.98194e+07	1.9924e+07	1.97048e+07	1.6313e+07	1.90363e+07	1.82689e+07	1.79295e+07	1.79882e+07	2.24794e+07		1.78352e+07	1.79918e+07	1.93544e+07	1.98159e+07
Plasminogen activator inhibitor 1 RNA-binding protein OS=Homo sapiens GN=SERBP1 PE=1 SV=2	9.85844e+06	1.07712e+07	1.06978e+07	7.71003e+06	1.07976e+07	8.98771e+06	1.2061e+07	1.2748e+07	7.19729e+06	8.59852e+06	1.26161e+07	9.43845e+06		1.03434e+07	1.04341e+07	1.0079e+07	9.07844e+06
Acetyl-CoA carboxylase 1 OS=Homo sapiens GN=ACACA PE=1 SV=2	4.50885e+06	4.83782e+06	5.38796e+06	4.73894e+06	4.38655e+06	4.43447e+06	4.34929e+06	5.02466e+06	5.23985e+06	4.46556e+06	4.44021e+06	5.83462e+06		4.85603e+06	4.89831e+06	4.87264e+06	4.51733e+06
Moesin OS=Homo sapiens GN=MSN PE=1 SV=3	8.82985e+07	8.43586e+07	8.64472e+07	9.57328e+07	9.68247e+07	1.03066e+08	8.28966e+07	8.53017e+07	8.87368e+07	9.02618e+07	8.70144e+07	8.08764e+07		8.56116e+07	8.63531e+07	8.59618e+07	9.84889e+07
Archain 1, isoform CRA_a OS=Homo sapiens GN=ARCN1 PE=1 SV=1	1.16753e+07	1.18889e+07	1.2879e+07	1.19263e+07	1.05856e+07	1.0885e+07	1.13397e+07	1.21604e+07	1.2633e+07	1.02938e+07	1.11916e+07	1.23977e+07		1.20324e+07	1.21366e+07	1.12617e+07	1.11177e+07
Spliceosome RNA helicase DDX39B OS=Homo sapiens GN=DDX39B PE=1 SV=1	1.32828e+07	1.36782e+07	1.34335e+07	1.24954e+07	1.31709e+07	1.32658e+07	1.45079e+07	1.35792e+07	1.20779e+07	1.31256e+07	1.4709e+07	1.37146e+07		1.33503e+07	1.34639e+07	1.38344e+07	1.29728e+07
Protein NDRG3 OS=Homo sapiens GN=NDRG3 PE=1 SV=2	841482	911169	959596	911457	949050	860784	827975	915697	946093	961794	986729	1.18917e+06		895161	902771	1.04114e+06	906372
Ubiquitin-60S ribosomal protein L40 OS=Homo sapiens GN=UBA52 PE=1 SV=2	719544	727829	783766	572665	473692	467695	732799	737662	740948	463610	583015	784127		737129	743175	596220	502481
Pleckstrin-2 OS=Homo sapiens GN=PLEK2 PE=1 SV=1	366158	358166	324600	272515	252448	259395	326078	366929	347272	282314	307075	310337		346357	349168	299643	261321
Prohibitin-2 OS=Homo sapiens GN=PHB2 PE=1 SV=2	1.88235e+07	1.78613e+07	1.83293e+07	1.98918e+07	1.81002e+07	2.05959e+07	1.68438e+07	1.87398e+07	1.90569e+07	1.92798e+07	1.69427e+07	2.21843e+07		1.81866e+07	1.83338e+07	1.93513e+07	1.95005e+07
Disintegrin and metalloproteinase domain-containing protein 9 OS=Homo sapiens GN=ADAM9 PE=1 SV=1	825994	850313	893186	911454	794237	796234	773440	977984	809565	849998	926284	1.19892e+06		849187	856050	980959	832227
Tax1-binding protein 3 OS=Homo sapiens GN=TAX1BP3 PE=1 SV=2	746012	822634	871890	769887	958585	791222	755806	929361	743678	724728	897784	933205		805366	811842	846788	835831
Ubiquitin-conjugating enzyme E2 variant 3 OS=Homo sapiens GN=UEVLD PE=1 SV=2	155867	153145	142536	155996	125601	156393	152003	137850	158542	132220	136675	160468		149211	150404	142602	145247
Fructose-bisphosphate aldolase A OS=Homo sapiens GN=ALDOA PE=1 SV=2	1.57942e+08	1.55244e+08	1.44179e+08	1.70325e+08	1.56853e+08	1.73711e+08	1.70147e+08	1.33444e+08	1.52075e+08	1.7399e+08	1.5758e+08	1.35693e+08		1.51145e+08	1.52337e+08	1.54951e+08	1.66802e+08
ATP-dependent Clp protease proteolytic subunit, mitochondrial OS=Homo sapiens GN=CLPP PE=1 SV=1	658710	613995	706621	681403	522788	619022	593090	650653	723406	631328	536041	896150		653558	658691	671858	604150
Eukaryotic translation initiation factor 3 subunit L OS=Homo sapiens GN=EIF3L PE=1 SV=1	1.09592e+07	1.21586e+07	1.18259e+07	1.11481e+07	1.10025e+07	1.09498e+07	1.10051e+07	1.17185e+07	1.19362e+07	1.05164e+07	1.13706e+07	1.1594e+07		1.15463e+07	1.16367e+07	1.11505e+07	1.10332e+07
TRMT1-like protein OS=Homo sapiens GN=TRMT1L PE=1 SV=2	391867	390401	416018	403914	353267	390470	352529	428614	411552	341121	338921	438722		396183	399258	370168	381938
GPI-anchor transamidase OS=Homo sapiens GN=PIGK PE=1 SV=2	879137	910118	1.06892e+06	850798	902519	732145	827628	986184	1.02402e+06	875663	852760	1.25846e+06		941962	949218	979493	825328
Transcriptional repressor p66-beta OS=Homo sapiens GN=GATAD2B PE=1 SV=1	331408	320899	377292	328663	279617	282268	374699	324003	323021	329828	314986	432268		339746	342349	355449	296023
SH3 and PX domain-containing protein 2A OS=Homo sapiens GN=SH3PXD2A PE=1 SV=1	521554	505758	550346	504328	513449	555977	501927	545518	518356	439934	436977	511561		521626	525564	461581	524110
Hippocalcin-like protein 1 OS=Homo sapiens GN=HPCAL1 PE=1 SV=3	1.58993e+06	1.59026e+06	1.67842e+06	1.09221e+06	1.08249e+06	1.02212e+06	1.57334e+06	1.93206e+06	1.36498e+06	1.26937e+06	1.41616e+06	1.62954e+06		1.60691e+06	1.61901e+06	1.43083e+06	1.06515e+06
Desumoylating isopeptidase 1 OS=Homo sapiens GN=DESI1 PE=1 SV=1	206555	194272	202869	210959	119530	158222	211998	149472	251200	174657	150135	229081		199666	201165	181783	158604
Alpha-centractin OS=Homo sapiens GN=ACTR1A PE=1 SV=1	6.22561e+06	6.38064e+06	6.5179e+06	6.57374e+06	6.79794e+06	6.65799e+06	5.73342e+06	6.61105e+06	6.6795e+06	5.95948e+06	6.05277e+06	6.44308e+06		6.3262e+06	6.37359e+06	6.14826e+06	6.67592e+06
Myosin heavy chain 11 smooth muscle isoform OS=Homo sapiens GN=MYH11 PE=1 SV=1	344742	380690	355062	367806	417104	422643	377637	373297	323309	317723	352574	359126		357203	359851	342648	401740
Renin receptor OS=Homo sapiens GN=ATP6AP2 PE=1 SV=2	127177	128561	127591	119359	123957	130628	121663	126998	132103	118838	122740	148704		126850	127775	129446	124563
Coiled-coil domain-containing protein 124 OS=Homo sapiens GN=CCDC124 PE=1 SV=1	1.72771e+06	1.58969e+06	1.94823e+06	1.83676e+06	1.47305e+06	1.60586e+06	1.72112e+06	1.5626e+06	1.94691e+06	1.52272e+06	1.40925e+06	1.96175e+06		1.73647e+06	1.74907e+06	1.61467e+06	1.63177e+06
Nuclear pore complex protein Nup205 OS=Homo sapiens GN=NUP205 PE=1 SV=3	2.73057e+06	2.93091e+06	3.01321e+06	2.76919e+06	2.40968e+06	2.56453e+06	2.66369e+06	2.99299e+06	2.9599e+06	2.55768e+06	2.6162e+06	3.08719e+06		2.86828e+06	2.88909e+06	2.74385e+06	2.57695e+06
Mitochondrial fission factor OS=Homo sapiens GN=MFF PE=1 SV=1	91265.1	87697.7	119158	103362	80000.4	94122.3	93639.8	85611.5	116429	77770.5	69130.5	110425		97727.7	98432.6	84046.1	91984.7
Choline/ethanolaminephosphotransferase 1 OS=Homo sapiens GN=CEPT1 PE=1 SV=1	310698	329856	389269	346679	307456	272711	288829	383500	352499	274274	310558	470196		339251	341694	342139	307471
Inositol hexakisphosphate and diphosphoinositol-pentakisphosphate kinase 2 OS=Homo sapiens GN=PPIP5K2 PE=1 SV=1	110641	113881	138375	96680.9	119396	111103	119298	134285	106525	100181	128590	131843		119501	120358	119312	108647
Apoptosis-inducing factor 1, mitochondrial OS=Homo sapiens GN=AIFM1 PE=1 SV=1	2.24223e+06	2.16374e+06	2.26501e+06	2.47405e+06	2.12976e+06	2.17828e+06	2.06425e+06	2.25465e+06	2.31183e+06	2.21953e+06	1.9622e+06	2.80243e+06		2.20766e+06	2.22323e+06	2.3024e+06	2.25572e+06
Elongation factor 2 OS=Homo sapiens GN=EEF2 PE=1 SV=4	1.62367e+08	1.76674e+08	1.71239e+08	1.48167e+08	1.44203e+08	1.48517e+08	1.77405e+08	1.55783e+08	1.74049e+08	1.51442e+08	1.76693e+08	1.5106e+08		1.68805e+08	1.69991e+08	1.59296e+08	1.46949e+08
Prolow-density lipoprotein receptor-related protein 1 OS=Homo sapiens GN=LRP1 PE=1 SV=2	44786.3	46850.4	61065.4	45181.4	53408.1	37576.3	44305	67383.1	42027.5	56352.1	49153.8	76399.8		50062.5	50414	59591.8	44925.6
40S ribosomal protein S20 OS=Homo sapiens GN=RPS20 PE=1 SV=1	1.15064e+07	1.36875e+07	1.28427e+07	1.20564e+07	7.94154e+06	9.14709e+06	1.29513e+07	1.15585e+07	1.32343e+07	1.08184e+07	1.08384e+07	1.33774e+07		1.25595e+07	1.26466e+07	1.16189e+07	9.56756e+06
Transducin beta-like protein 2 OS=Homo sapiens GN=TBL2 PE=1 SV=1	891260	888723	960517	1.05056e+06	903631	1.01697e+06	950169	1.01088e+06	775884	913204	875661	1.1005e+06		906636	912904	958291	988341
Proteasome subunit alpha type OS=Homo sapiens GN=PSMA6 PE=1 SV=1	9.09257e+06	9.78154e+06	9.73759e+06	9.09195e+06	8.64963e+06	8.47211e+06	9.18812e+06	9.68243e+06	9.53721e+06	8.42593e+06	8.96309e+06	8.84995e+06		9.46696e+06	9.53195e+06	8.74324e+06	8.73404e+06
Serine/threonine-protein kinase 26 OS=Homo sapiens GN=STK26 PE=1 SV=1	447203	550992	554428	606809	454622	454962	395636	599222	564575	414372	392582	526657		511527	515029	440842	500679
Nucleolin OS=Homo sapiens GN=NCL PE=1 SV=3	9.98762e+07	9.6196e+07	9.31713e+07	8.47336e+07	8.66423e+07	8.74722e+07	1.01717e+08	9.80973e+07	8.78998e+07	9.34225e+07	9.8422e+07	9.48257e+07		9.57221e+07	9.63756e+07	9.55337e+07	8.62751e+07
LETM1 and EF-hand domain-containing protein 1, mitochondrial OS=Homo sapiens GN=LETM1 PE=1 SV=1	2.38666e+06	2.63977e+06	2.51347e+06	2.7569e+06	2.6978e+06	2.77152e+06	2.2816e+06	2.67458e+06	2.54337e+06	2.49081e+06	2.43227e+06	2.99491e+06		2.49441e+06	2.51118e+06	2.62772e+06	2.74189e+06
Vesicle-fusing ATPase OS=Homo sapiens GN=NSF PE=1 SV=3	903394	875306	981112	993053	848979	901321	831654	928453	985068	863228	767463	1.07286e+06		912830	918865	892433	912535
BUB3-interacting and GLEBS motif-containing protein ZNF207 OS=Homo sapiens GN=ZNF207 PE=1 SV=1	404218	410215	471473	358779	403481	359471	400023	421049	455089	361249	467084	490104		424787	427590	435676	373340
Tumor necrosis factor receptor superfamily member 6 OS=Homo sapiens GN=FAS PE=1 SV=1	151976	171114	155215	181627	194414	186830	121036	178726	182949	149361	155673	172458		158177	159220	158871	187551
Peptidyl-prolyl cis-trans isomerase FKBP2 OS=Homo sapiens GN=FKBP2 PE=1 SV=2	513628	519406	610947	651841	591407	598797	516430	583171	530694	570440	577023	665582		542688	546244	602839	613436
Tumor suppressor p53-binding protein 1 OS=Homo sapiens GN=TP53BP1 PE=1 SV=2	676748	658854	776405	741984	702676	691873	642248	734546	719590	669723	605490	792336		697593	702158	684916	711856
Importin-7 OS=Homo sapiens GN=IPO7 PE=1 SV=1	3.44429e+06	3.77179e+06	4.13561e+06	3.4027e+06	3.35496e+06	3.05909e+06	3.51417e+06	3.9665e+06	3.77999e+06	3.13336e+06	3.70245e+06	4.22126e+06		3.74893e+06	3.77337e+06	3.65859e+06	3.26865e+06
Mediator of RNA polymerase II transcription subunit 20 OS=Homo sapiens GN=MED20 PE=1 SV=1	35408	38064.7	37827.3	37612.9	39455.9	35143.6	33452	35693.7	41884.6	34105.2	44934.6	46068		36843.1	37080.3	41330.1	37362.1
Lipoma-preferred partner OS=Homo sapiens GN=LPP PE=1 SV=1	305371	335591	343799	299627	404791	303489	283427	391224	311732	290909	337451	363920		325749	327829	329350	332648
Bifunctional glutamate/proline--tRNA ligase OS=Homo sapiens GN=EPRS PE=1 SV=5	1.89989e+07	1.85935e+07	1.96132e+07	1.97484e+07	1.93152e+07	1.92752e+07	1.80247e+07	1.91856e+07	1.96579e+07	1.87545e+07	1.85169e+07	1.98046e+07		1.89435e+07	1.9064e+07	1.90172e+07	1.94451e+07
Kinectin OS=Homo sapiens GN=KTN1 PE=1 SV=1	7.20284e+06	6.65568e+06	7.09702e+06	8.00971e+06	7.57468e+06	7.91713e+06	7.14592e+06	7.20902e+06	6.48235e+06	7.11717e+06	6.80173e+06	7.91164e+06		6.93781e+06	6.9811e+06	7.26214e+06	7.83158e+06
Integrator complex subunit 1 OS=Homo sapiens GN=INTS1 PE=1 SV=2	182829	166914	180542	200841	153846	156371	183192	162544	181618	173532	162751	215498		175528	176619	182578	169056
Kinesin-like protein OS=Homo sapiens GN=KIF3A PE=1 SV=1	590538	572678	682620	586319	537442	526322	535370	616572	686632	540582	567137	754114		609706	613450	613756	549421
Tumor susceptibility gene 101 protein OS=Homo sapiens GN=TSG101 PE=1 SV=2	1.25917e+06	1.26213e+06	1.35304e+06	1.20108e+06	1.34457e+06	1.48782e+06	1.23396e+06	1.26595e+06	1.35156e+06	1.18005e+06	1.26162e+06	1.4445e+06		1.28288e+06	1.29073e+06	1.29077e+06	1.33938e+06
Leucine-rich repeat flightless-interacting protein 2 OS=Homo sapiens GN=LRRFIP2 PE=1 SV=1	642452	700729	771680	737359	813218	714641	649550	720308	729059	585522	636390	820191		698711	702980	673587	753919
Coiled-coil domain containing 12, isoform CRA_a OS=Homo sapiens GN=CCDC12 PE=1 SV=1	159832	180971	184454	148769	155268	132289	170835	179740	170620	130660	158722	204472		173680	174738	161859	145113
Eukaryotic translation initiation factor 3 subunit E OS=Homo sapiens GN=EIF3E PE=1 SV=1	9.21031e+06	9.77369e+06	9.98664e+06	8.79474e+06	8.15242e+06	8.3278e+06	9.1311e+06	9.83031e+06	9.8361e+06	8.02523e+06	8.89654e+06	1.00076e+07		9.59336e+06	9.65126e+06	8.93997e+06	8.42067e+06
S-methyl-5'-thioadenosine phosphorylase OS=Homo sapiens GN=MTAP PE=1 SV=1	5.43778e+06	5.35926e+06	5.7108e+06	5.36497e+06	4.62548e+06	4.86261e+06	5.08034e+06	5.37003e+06	5.99233e+06	4.85125e+06	4.80718e+06	4.86433e+06		5.46791e+06	5.50057e+06	4.84086e+06	4.94157e+06
Nucleolar protein 56 OS=Homo sapiens GN=NOP56 PE=1 SV=4	4.67663e+06	4.7034e+06	4.73935e+06	5.29743e+06	4.75266e+06	4.85926e+06	4.35974e+06	4.76548e+06	4.93124e+06	4.73943e+06	4.98594e+06	5.64905e+06		4.67923e+06	4.70639e+06	5.11073e+06	4.9643e+06
Retinoblastoma-associated protein OS=Homo sapiens GN=RB1 PE=1 SV=2	679307	725376	728201	522672	437057	446411	685368	786495	654327	543310	729126	780513		706543	710603	676203	467198
YLP motif-containing protein 1 (Fragment) OS=Homo sapiens GN=YLPM1 PE=1 SV=1	660257	626236	659978	726778	564719	594476	652787	599671	685306	666282	611772	755597		644946	648625	675325	624870
Surfeit locus protein 4 OS=Homo sapiens GN=SURF4 PE=1 SV=3	1.54868e+06	1.62313e+06	1.70265e+06	1.7094e+06	1.66074e+06	1.76444e+06	1.58984e+06	1.68901e+06	1.56706e+06	1.49716e+06	1.55319e+06	1.92362e+06		1.61445e+06	1.6236e+06	1.64767e+06	1.711e+06
60S ribosomal protein L39 OS=Homo sapiens GN=RPL39 PE=1 SV=2	494073	640694	629183	620579	278341	329447	625449	473403	661393	512747	394241	632776		580712	583991	503854	384639
Serine/threonine-protein kinase PRP4 homolog OS=Homo sapiens GN=PRPF4B PE=1 SV=3	480884	418586	460232	438452	410444	491776	452944	495240	406149	448556	443474	455558		449968	452481	449169	445637
Niemann-Pick C1 protein OS=Homo sapiens GN=NPC1 PE=1 SV=2	2.59426e+06	2.70734e+06	3.46289e+06	2.72073e+06	2.66183e+06	2.22926e+06	2.65732e+06	3.00807e+06	2.99268e+06	2.21642e+06	2.46743e+06	4.2641e+06		2.88136e+06	2.89733e+06	2.85699e+06	2.52741e+06
39S ribosomal protein L30, mitochondrial OS=Homo sapiens GN=MRPL30 PE=1 SV=1	257081	283340	320214	292624	279977	267060	256089	308038	290834	226605	248940	338058		284150	285719	267168	279692
Trifunctional purine biosynthetic protein adenosine-3 OS=Homo sapiens GN=GART PE=1 SV=1	1.45242e+07	1.5394e+07	1.54197e+07	1.44197e+07	1.35136e+07	1.36265e+07	1.41521e+07	1.4716e+07	1.62852e+07	1.40385e+07	1.46889e+07	1.71533e+07		1.50245e+07	1.51068e+07	1.52365e+07	1.38474e+07
Negative elongation factor E OS=Homo sapiens GN=NELFE PE=1 SV=3	426010	441764	464510	399102	401819	338124	434953	451507	437914	353953	425633	518788		441399	443815	427553	378498
Peroxisomal membrane protein PEX14 OS=Homo sapiens GN=PEX14 PE=1 SV=1	285235	324437	323109	265912	361871	348860	287971	370233	275940	234432	281370	353843		308707	310380	285782	322587
Tyrosine-protein kinase Lyn OS=Homo sapiens GN=LYN PE=1 SV=3	101745	82628.4	130432	103530	99413.9	86917.1	100750	94105.1	113810	68630.7	76238.2	116378		102568	103120	84759.2	96354.7
Poly(rC)-binding protein 2 OS=Homo sapiens GN=PCBP2 PE=1 SV=1	7.0179e+06	8.12681e+06	8.30242e+06	7.84128e+06	5.83043e+06	5.87438e+06	7.86504e+06	6.93605e+06	8.54148e+06	6.88131e+06	6.86809e+06	8.13294e+06		7.75262e+06	7.7943e+06	7.27084e+06	6.45184e+06
40S ribosomal protein S4, X isoform OS=Homo sapiens GN=RPS4X PE=1 SV=2	3.28002e+07	2.92153e+07	3.1741e+07	2.82534e+07	2.84132e+07	3.14344e+07	3.17932e+07	3.14871e+07	2.98996e+07	3.15105e+07	3.34642e+07	2.90636e+07		3.10487e+07	3.12154e+07	3.1294e+07	2.93313e+07
Cytokine receptor-like factor 3 OS=Homo sapiens GN=CRLF3 PE=1 SV=2	63357.7	71738.3	83939.5	53325.8	60839.1	54484.1	77369.2	81275.9	59711.2	42397.6	67703	74218		72143.2	72528	59724.5	56121.6
28S ribosomal protein S29, mitochondrial OS=Homo sapiens GN=DAP3 PE=1 SV=1	1.36374e+06	1.28055e+06	1.40971e+06	1.3186e+06	1.15977e+06	1.24647e+06	1.20887e+06	1.36062e+06	1.4734e+06	1.1901e+06	1.12237e+06	1.66732e+06		1.34321e+06	1.35027e+06	1.30591e+06	1.23991e+06
60S acidic ribosomal protein P0 OS=Homo sapiens GN=RPLP0 PE=1 SV=1	2.19495e+07	2.38405e+07	2.16596e+07	1.77766e+07	2.17198e+07	2.07318e+07	2.35331e+07	2.29447e+07	2.06752e+07	2.02933e+07	2.53269e+07	2.04118e+07		2.23496e+07	2.24628e+07	2.18913e+07	2.00039e+07
Mediator of RNA polymerase II transcription subunit 23 OS=Homo sapiens GN=MED23 PE=1 SV=1	42453	36987	44013.3	39583.1	36490.7	42020.7	33841.3	40752	49365.5	35002.7	40152.2	50556.6		40832.5	41037.5	41418.7	39299.3
WAS/WASL-interacting protein family member 2 OS=Homo sapiens GN=WIPF2 PE=1 SV=1	89976.5	83319	105567	97500.9	83395.2	137071	94217.7	80986.9	102211	92180.3	88136	113055		92048.1	92498.2	97206.1	103681
ATP-dependent RNA helicase DDX3X OS=Homo sapiens GN=DDX3X PE=1 SV=1	1.69268e+07	1.78442e+07	1.83068e+07	1.35338e+07	1.22909e+07	1.25365e+07	1.74427e+07	1.69949e+07	1.83894e+07	1.2951e+07	1.53108e+07	1.59145e+07		1.75995e+07	1.76832e+07	1.46678e+07	1.2776e+07
Paraoxonase 2, isoform CRA_a OS=Homo sapiens GN=PON2 PE=1 SV=1	289276	356874	391194	317021	257202	277219	298235	366734	364023	294757	242296	618150		341465	343089	353428	282745
Segment polarity protein dishevelled homolog DVL-1 OS=Homo sapiens GN=DVL1 PE=1 SV=2	284295	317583	313333	277566	215771	228509	285511	306909	318304	250561	244273	317194		303267	304704	268764	239196
Histone-lysine N-methyltransferase setd3 OS=Homo sapiens GN=SETD3 PE=1 SV=1	915735	866114	1.04485e+06	829719	791281	852435	861899	917008	1.03385e+06	801843	847743	1.01395e+06		934893	939289	883330	824090
Ubiquitin carboxyl-terminal hydrolase 15 OS=Homo sapiens GN=USP15 PE=1 SV=3	1.5476e+06	1.51739e+06	1.62236e+06	1.49547e+06	1.42005e+06	1.24043e+06	1.51574e+06	1.71032e+06	1.44948e+06	1.44956e+06	1.48829e+06	1.66784e+06		1.55467e+06	1.56183e+06	1.53235e+06	1.38108e+06
Guanine nucleotide-binding protein G(I)/G(S)/G(O) subunit gamma-12 OS=Homo sapiens GN=GNG12 PE=1 SV=3	1.48587e+06	1.478e+06	1.54196e+06	1.72455e+06	1.72848e+06	1.65573e+06	1.43791e+06	1.70175e+06	1.365e+06	1.42755e+06	1.3459e+06	1.89451e+06		1.49481e+06	1.50167e+06	1.53827e+06	1.70259e+06
HLA class I histocompatibility antigen, A-3 alpha chain OS=Homo sapiens GN=HLA-A PE=1 SV=2	2.5078e+06	2.62568e+06	2.57269e+06	2.485e+06	2.10871e+06	2.15819e+06	2.56028e+06	2.73555e+06	2.38583e+06	2.27516e+06	2.32201e+06	3.01604e+06		2.55657e+06	2.56827e+06	2.51635e+06	2.24463e+06
Procollagen-lysine,2-oxoglutarate 5-dioxygenase 2 OS=Homo sapiens GN=PLOD2 PE=1 SV=1	72466.9	71045.6	103392	84642.9	95607.9	97315.4	71224.1	88693.8	83134.5	75945.7	91710	146818		80680.2	81044.1	100747	92346.8
Delta-aminolevulinic acid dehydratase OS=Homo sapiens GN=ALAD PE=1 SV=1	21071.3	36135	48183.8	22025.3	36076.8	35454.4	21312.5	32548.2	52183.4	26291.6	38561.2	45844.8		33079.9	33228.2	35954.5	30428
COP9 signalosome complex subunit 2 OS=Homo sapiens GN=COPS2 PE=1 SV=1	2.23909e+06	2.15469e+06	2.22996e+06	1.93866e+06	2.01665e+06	2.08623e+06	2.08697e+06	2.29745e+06	2.21453e+06	1.99027e+06	2.07258e+06	2.06472e+06		2.19793e+06	2.20759e+06	2.04218e+06	2.01294e+06
Cyclin-K OS=Homo sapiens GN=CCNK PE=1 SV=2	246318	279903	305734	242037	248104	242326	253793	263733	310832	252407	276774	311565		275036	276237	279206	244140
Mitochondrial import receptor subunit TOM70 OS=Homo sapiens GN=TOMM70A PE=1 SV=1	3.26114e+06	3.47881e+06	3.30116e+06	3.56109e+06	3.31212e+06	3.55872e+06	3.26841e+06	3.50558e+06	3.22643e+06	3.25315e+06	3.20404e+06	4.23507e+06		3.33124e+06	3.34571e+06	3.53417e+06	3.47532e+06
Partitioning defective 3 homolog OS=Homo sapiens GN=PARD3 PE=1 SV=2	222450	237001	251567	252921	206520	230965	201312	240679	270265	204604	208397	277670		235703	236707	227918	229350
Secretory carrier-associated membrane protein 1 OS=Homo sapiens GN=SCAMP1 PE=1 SV=2	338559	381659	406983	343582	432363	367110	335808	449577	343969	304748	354280	409060		373083	374652	353474	379220
Trafficking protein particle complex subunit 5 OS=Homo sapiens GN=TRAPPC5 PE=1 SV=1	152447	182193	163659	147325	152733	136593	146023	185065	166119	146829	162006	174302		164964	165652	160650	145394
Leucine--tRNA ligase, cytoplasmic OS=Homo sapiens GN=LARS PE=1 SV=2	8.93884e+06	9.03966e+06	1.03246e+07	8.28903e+06	8.36511e+06	7.79741e+06	8.6018e+06	9.74768e+06	9.82709e+06	8.30437e+06	8.1786e+06	1.0302e+07		9.37501e+06	9.41387e+06	8.87774e+06	8.14658e+06
U4/U6 small nuclear ribonucleoprotein Prp3 OS=Homo sapiens GN=PRPF3 PE=1 SV=2	413804	445212	412396	510868	375596	352501	427734	419981	417753	416350	424741	506914		421801	423538	447547	407440
Exportin-6 OS=Homo sapiens GN=XPO6 PE=1 SV=1	94527.4	92152.4	115802	90300.1	82429.6	71273.5	112215	94873.1	93621.3	75500.8	91266	120614		99890.1	100291	94019.9	80953
Peptidase M20 domain-containing protein 2 OS=Homo sapiens GN=PM20D2 PE=1 SV=2	53886.2	52420	44036.5	50437.3	44967.1	41548.3	59621.8	63002.1	32721.6	50757.2	52801.8	53444.5		49720	49918.6	52321.8	45505.8
Uncharacterized protein C1orf122 OS=Homo sapiens GN=C1orf122 PE=4 SV=2	211881	171368	218259	209692	147785	181140	199921	158908	246489	177306	154011	242720		198579	199372	187843	177722
MAP7 domain-containing protein 1 OS=Homo sapiens GN=MAP7D1 PE=1 SV=1	1.91469e+06	1.78384e+06	2.24188e+06	1.98021e+06	1.72413e+06	1.99191e+06	2.04391e+06	1.84294e+06	2.00894e+06	1.71185e+06	1.76543e+06	2.14996e+06		1.96327e+06	1.97101e+06	1.86602e+06	1.8946e+06
Oxysterol-binding protein-related protein 8 OS=Homo sapiens GN=OSBPL8 PE=1 SV=3	248132	234229	246586	246728	254151	245956	263741	270095	198899	230528	247824	225982		241978	242902	234592	248918
Protein canopy homolog 2 OS=Homo sapiens GN=CNPY2 PE=1 SV=1	1.45509e+06	1.57041e+06	1.659e+06	1.81691e+06	1.62809e+06	1.47408e+06	1.36206e+06	1.56617e+06	1.75724e+06	1.48417e+06	1.47337e+06	1.94912e+06		1.55342e+06	1.55925e+06	1.62136e+06	1.63372e+06
Peroxiredoxin-4 OS=Homo sapiens GN=PRDX4 PE=1 SV=1	1.82631e+06	1.92553e+06	2.00161e+06	1.80817e+06	1.82517e+06	1.6846e+06	1.85328e+06	1.92371e+06	1.95246e+06	1.61672e+06	1.70699e+06	2.28913e+06		1.90936e+06	1.91647e+06	1.84861e+06	1.77153e+06
Coiled-coil domain-containing protein 22 OS=Homo sapiens GN=CCDC22 PE=1 SV=1	156151	177265	314558	165098	170468	77250.4	160785	200775	266744	160088	157712	406558		204967	205726	217328	129547
Treacle protein OS=Homo sapiens GN=TCOF1 PE=1 SV=3	3.95134e+06	3.77282e+06	3.91256e+06	3.49334e+06	3.2259e+06	3.33805e+06	3.59451e+06	3.80177e+06	4.22119e+06	3.41809e+06	3.43758e+06	3.96329e+06		3.86385e+06	3.87815e+06	3.59775e+06	3.35064e+06
Lysophospholipid acyltransferase 2 OS=Homo sapiens GN=MBOAT2 PE=2 SV=2	33637.3	33845.2	45211.9	30588.2	24384.4	25596.8	38835.9	37925.7	34570.5	25646.3	33833.2	34655.6		37064.5	37198.4	31096.6	26727
Exocyst complex component 2 OS=Homo sapiens GN=EXOC2 PE=1 SV=1	416039	324941	417090	432777	393200	464582	399751	329781	423268	379027	358867	499065		382129	383462	407931	429187
Succinate dehydrogenase assembly factor 2, mitochondrial OS=Homo sapiens GN=SDHAF2 PE=1 SV=1	228896	203727	272372	194306	138341	176105	218696	225963	254416	181624	161262	318134		232527	233319	210429	167908
60S ribosomal protein L35a OS=Homo sapiens GN=RPL35A PE=1 SV=2	1.53523e+07	1.31175e+07	1.59529e+07	1.18007e+07	1.37111e+07	1.26504e+07	1.70833e+07	1.47506e+07	1.26248e+07	1.41141e+07	1.69563e+07	1.42021e+07		1.47074e+07	1.47555e+07	1.50353e+07	1.26968e+07
Phosphatidylinositol transfer protein beta isoform OS=Homo sapiens GN=PITPNB PE=1 SV=2	3.04216e+06	3.40446e+06	3.41196e+06	3.16069e+06	3.36608e+06	3.16104e+06	3.07931e+06	3.42386e+06	3.3193e+06	2.89072e+06	3.32899e+06	3.47891e+06		3.27094e+06	3.28154e+06	3.22295e+06	3.22784e+06
Protein HEXIM1 OS=Homo sapiens GN=HEXIM1 PE=1 SV=1	322109	331836	403718	334200	304748	272680	347558	362588	339176	309019	290365	410259		349641	350753	332657	302831
Acyl-CoA desaturase OS=Homo sapiens GN=SCD PE=1 SV=2	164639	208167	138521	199640	175186	175670	243974	170942	112773	219367	256385	137609		167546	168068	197805	183153
LIM domain-containing protein 1 OS=Homo sapiens GN=LIMD1 PE=1 SV=1	82070.4	59717.5	73768	81020.4	60391.5	70093.6	79792.7	55869.3	80361.2	62138.1	50294	87140.2		71022.2	71239.1	64818.3	69997.6
Myosin light polypeptide 6 OS=Homo sapiens GN=MYL6 PE=1 SV=1	5.6524e+07	5.76068e+07	6.32479e+07	6.18623e+07	6.89506e+07	7.17308e+07	5.84829e+07	5.89214e+07	5.9233e+07	5.67526e+07	5.8538e+07	5.98801e+07		5.88783e+07	5.90542e+07	5.83761e+07	6.7384e+07
Exosome complex component RRP46 OS=Homo sapiens GN=EXOSC5 PE=1 SV=1	225540	225950	296237	230242	208471	192586	204216	235262	311426	206457	218216	333281		246414	247149	246704	209871
Acyl-protein thioesterase 1 OS=Homo sapiens GN=LYPLA1 PE=1 SV=1	2.07404e+06	2.13663e+06	1.92672e+06	2.13229e+06	2.20409e+06	2.25537e+06	1.92824e+06	2.07205e+06	2.11817e+06	1.93911e+06	2.08254e+06	2.23652e+06		2.03786e+06	2.04388e+06	2.08252e+06	2.19667e+06
Hypoxanthine-guanine phosphoribosyltransferase OS=Homo sapiens GN=HPRT1 PE=1 SV=2	2.61186e+06	2.80867e+06	3.12882e+06	2.6096e+06	2.40212e+06	2.26753e+06	2.61981e+06	2.76775e+06	3.13778e+06	2.30518e+06	2.28381e+06	3.19371e+06		2.83361e+06	2.84191e+06	2.56185e+06	2.42237e+06
Ras-related protein Ral-B OS=Homo sapiens GN=RALB PE=1 SV=1	1.10006e+06	928252	966958	1.46122e+06	1.06344e+06	1.27326e+06	862581	978955	1.15919e+06	1.28382e+06	859963	1.14934e+06		992900	995779	1.08262e+06	1.2554e+06
Metabotropic glutamate receptor 5 OS=Homo sapiens GN=GRM5 PE=1 SV=2	208991	151025	198564	147177	122097	111629	212675	212014	137802	124233	172676	197490		183843	184371	161810	126117
Carboxypeptidase D OS=Homo sapiens GN=CPD PE=1 SV=2	1.42059e+06	1.39797e+06	1.42047e+06	1.28426e+06	1.18223e+06	1.17398e+06	1.35415e+06	1.49843e+06	1.3785e+06	1.36596e+06	1.18619e+06	1.56153e+06		1.40898e+06	1.41297e+06	1.36264e+06	1.21247e+06
COP9 signalosome complex subunit 7b OS=Homo sapiens GN=COPS7B PE=1 SV=1	426880	444261	459618	463484	465809	476962	406030	438260	485744	453039	446853	476804		442146	443384	458719	468715
Proto-oncogene tyrosine-protein kinase Src OS=Homo sapiens GN=SRC PE=1 SV=3	1.87388e+06	1.92506e+06	2.08387e+06	2.30874e+06	2.08255e+06	2.09512e+06	1.91896e+06	1.9633e+06	1.979e+06	1.99332e+06	1.94659e+06	2.44035e+06		1.95359e+06	1.95893e+06	2.1156e+06	2.1597e+06
Telomerase reverse transcriptase OS=Homo sapiens GN=TERT PE=1 SV=1	5.54065e+06	5.14732e+06	6.21394e+06	6.16872e+06	4.73934e+06	5.52673e+06	5.73551e+06	4.69083e+06	6.53328e+06	4.95417e+06	5.92765e+06	6.60283e+06		5.60167e+06	5.61698e+06	5.78799e+06	5.44662e+06
General transcription factor 3C polypeptide 2 OS=Homo sapiens GN=GTF3C2 PE=1 SV=2	114163	122013	126089	131582	94346.7	100042	106215	110415	148564	126079	102476	146183		120331	120653	123610	107490
EH domain-containing protein 4 OS=Homo sapiens GN=EHD4 PE=1 SV=1	3.41586e+06	3.50225e+06	3.71763e+06	3.08856e+06	2.92398e+06	3.01137e+06	3.30185e+06	3.59518e+06	3.71712e+06	2.89365e+06	3.08414e+06	3.73326e+06		3.53369e+06	3.543e+06	3.21778e+06	3.00722e+06
THO complex subunit 2 OS=Homo sapiens GN=THOC2 PE=1 SV=2	665263	607208	745231	691618	547065	607248	590969	680765	742563	624438	619423	806050		668495	670204	678078	612478
Cullin-associated NEDD8-dissociated protein 1 OS=Homo sapiens GN=CAND1 PE=1 SV=2	2.00825e+07	2.09367e+07	2.11932e+07	1.79753e+07	1.89552e+07	1.79162e+07	1.9589e+07	2.241e+07	2.01484e+07	1.78937e+07	1.93251e+07	2.14051e+07		2.06807e+07	2.0732e+07	1.94886e+07	1.82761e+07
Protein O-glucosyltransferase 1 OS=Homo sapiens GN=POGLUT1 PE=1 SV=1	282149	310160	408921	337103	330024	339264	273461	325902	398564	288997	267560	460775		328720	329535	329055	335440
Activated RNA polymerase II transcriptional coactivator p15 OS=Homo sapiens GN=SUB1 PE=1 SV=3	4.93027e+06	5.82914e+06	5.68902e+06	4.59796e+06	5.76875e+06	4.6445e+06	5.55882e+06	6.13093e+06	4.76265e+06	4.40346e+06	5.97884e+06	5.79829e+06		5.45489e+06	5.46811e+06	5.34446e+06	4.97579e+06
Prolactin regulatory element-binding protein OS=Homo sapiens GN=PREB PE=1 SV=2	121240	122119	125084	120846	107088	106894	113181	132332	122768	113135	115307	164050		122511	122803	128867	111423
Chromatin target of PRMT1 protein OS=Homo sapiens GN=CHTOP PE=1 SV=2	457812	411952	480086	470587	382803	494861	430245	456299	457984	405720	407786	456428		447994	449039	422678	446717
Small glutamine-rich tetratricopeptide repeat-containing protein alpha OS=Homo sapiens GN=SGTA PE=1 SV=1	1.63319e+06	1.86034e+06	1.96422e+06	1.60737e+06	1.4931e+06	1.30569e+06	1.72959e+06	1.76496e+06	1.94151e+06	1.47054e+06	1.62433e+06	1.84966e+06		1.8097e+06	1.81387e+06	1.6409e+06	1.46335e+06
Protein bicaudal D homolog 2 OS=Homo sapiens GN=BICD2 PE=1 SV=1	1.2072e+06	1.23814e+06	1.41064e+06	1.30317e+06	1.12856e+06	1.11235e+06	1.20966e+06	1.16361e+06	1.48769e+06	1.14069e+06	1.1077e+06	1.40862e+06		1.27936e+06	1.2823e+06	1.21188e+06	1.1783e+06
Protein HGH1 homolog OS=Homo sapiens GN=HGH1 PE=1 SV=1	133396	177743	161471	144341	122385	114197	144202	149119	176834	145653	124605	149947		156083	156439	139615	126355
CCDC43 protein OS=Homo sapiens GN=CCDC43 PE=1 SV=1	193590	200694	243360	188457	176724	200960	202096	199510	232925	180876	164111	263775		210982	211457	198572	188454
Nardilysin (N-arginine dibasic convertase), isoform CRA_d OS=Homo sapiens GN=NRDC PE=1 SV=1	2.48061e+06	2.39821e+06	2.76544e+06	2.14595e+06	2.1084e+06	2.09298e+06	2.53394e+06	2.54912e+06	2.53068e+06	2.39719e+06	2.49152e+06	2.80215e+06		2.5379e+06	2.54333e+06	2.55791e+06	2.11566e+06
WD repeat-containing protein 44 OS=Homo sapiens GN=WDR44 PE=1 SV=1	405943	435026	427390	473645	451797	454283	364598	462562	444667	457403	418207	463736		421703	422605	445985	459806
Alpha-1,3/1,6-mannosyltransferase ALG2 OS=Homo sapiens GN=ALG2 PE=1 SV=1	196073	197307	378868	227835	204846	108151	160183	262085	346901	189580	205367	360350		244205	244728	241184	171538
Ras-related protein Rab-32 OS=Homo sapiens GN=RAB32 PE=1 SV=3	917931	969521	1.06483e+06	939493	894804	875198	899311	1.00344e+06	1.04346e+06	801567	825193	1.23881e+06		980148	982235	935764	902768
NudC domain-containing protein 1 OS=Homo sapiens GN=NUDCD1 PE=1 SV=2	2.2627e+06	2.43913e+06	2.63946e+06	2.31036e+06	1.90743e+06	1.92611e+06	2.35058e+06	2.45875e+06	2.5046e+06	2.19982e+06	2.29906e+06	2.83848e+06		2.43711e+06	2.44226e+06	2.43038e+06	2.03987e+06
Succinyl-CoA ligase [GDP-forming] subunit beta, mitochondrial OS=Homo sapiens GN=SUCLG2 PE=1 SV=2	3.20535e+06	3.43911e+06	3.41721e+06	3.46431e+06	2.87223e+06	3.06924e+06	2.87078e+06	3.55553e+06	3.66964e+06	3.18754e+06	2.68762e+06	3.98098e+06		3.34587e+06	3.35221e+06	3.24293e+06	3.12576e+06
Negative elongation factor C/D OS=Homo sapiens GN=TH1L PE=1 SV=1	126781	132512	120057	126011	125586	134981	120658	149545	111156	116298	129204	147996		126111	126347	130527	128788
B-cell receptor-associated protein 29 OS=Homo sapiens GN=BCAP29 PE=1 SV=2	356931	444975	407417	296798	450236	398210	452551	489191	290698	285169	446599	443657		400740	401470	383727	376130
Elongation factor 1-gamma OS=Homo sapiens GN=EEF1G PE=1 SV=3	3.67817e+07	3.84489e+07	3.90804e+07	4.35259e+07	4.33194e+07	4.5708e+07	3.77264e+07	3.55859e+07	4.0946e+07	3.97597e+07	4.45705e+07	4.12965e+07		3.80229e+07	3.80912e+07	4.18281e+07	4.41714e+07
Stress-70 protein, mitochondrial OS=Homo sapiens GN=HSPA9 PE=1 SV=2	4.71115e+07	4.80358e+07	4.77159e+07	4.62005e+07	4.13854e+07	3.85461e+07	4.52056e+07	4.8316e+07	4.91738e+07	3.87226e+07	3.90623e+07	5.56377e+07		4.75341e+07	4.76195e+07	4.38225e+07	4.19267e+07
ATP synthase subunit e, mitochondrial OS=Homo sapiens GN=ATP5I PE=1 SV=2	1.91916e+06	2.04465e+06	2.0642e+06	2.11495e+06	2.04828e+06	2.18165e+06	1.8353e+06	2.0052e+06	2.18973e+06	1.71572e+06	1.66566e+06	2.08197e+06		2.00486e+06	2.00829e+06	1.81204e+06	2.11426e+06
DNA-directed RNA polymerase II subunit RPB2 OS=Homo sapiens GN=POLR2B PE=1 SV=1	2.69894e+06	2.73152e+06	2.66469e+06	2.77724e+06	2.2889e+06	2.42539e+06	2.5162e+06	2.87035e+06	2.7069e+06	2.60652e+06	2.51602e+06	3.20691e+06		2.69392e+06	2.69825e+06	2.76028e+06	2.4889e+06
Tubulin-specific chaperone A OS=Homo sapiens GN=TBCA PE=1 SV=1	1.021e+07	1.13118e+07	1.08253e+07	9.2669e+06	9.62261e+06	9.33119e+06	1.14705e+07	1.06766e+07	1.01616e+07	8.98968e+06	9.87793e+06	8.56608e+06		1.07562e+07	1.07729e+07	9.12846e+06	9.40564e+06
Cytochrome c oxidase assembly protein COX15 homolog OS=Homo sapiens GN=COX15 PE=1 SV=1	60215.6	61161.2	93835.4	67029.2	56972.6	52543.8	58562.8	62862	93454.5	61697.8	51759.2	97023.3		70070.7	70175.2	67667.2	58544.2
Poly(rC)-binding protein 1 OS=Homo sapiens GN=PCBP1 PE=1 SV=2	2.4944e+07	2.69117e+07	2.69318e+07	2.45998e+07	2.19616e+07	2.17577e+07	2.69579e+07	2.42259e+07	2.75623e+07	2.56343e+07	2.5274e+07	2.6312e+07		2.62076e+07	2.62457e+07	2.57365e+07	2.27371e+07
DnaJ homolog subfamily C member 3 OS=Homo sapiens GN=DNAJC3 PE=1 SV=1	3.13553e+06	3.17458e+06	3.15651e+06	3.20478e+06	2.79496e+06	3.00253e+06	2.99123e+06	3.38437e+06	3.09051e+06	3.09898e+06	3.1082e+06	3.67525e+06		3.15103e+06	3.1555e+06	3.28351e+06	2.99608e+06
HCG2039996 OS=Homo sapiens GN=PPAN-P2RY11 PE=3 SV=1	474996	439748	475012	435557	328948	331558	441345	499125	448726	448741	440379	559834		462370	462949	480058	362169
Tyrosine-protein phosphatase non-receptor type 11 OS=Homo sapiens GN=PTPN11 PE=1 SV=2	3.06161e+06	3.08616e+06	3.35282e+06	3.06625e+06	3.27892e+06	3.00478e+06	3.01418e+06	3.39092e+06	3.08817e+06	2.9486e+06	3.12187e+06	3.53158e+06		3.16031e+06	3.16417e+06	3.19154e+06	3.11447e+06
Transformer-2 protein homolog beta OS=Homo sapiens GN=TRA2B PE=1 SV=1	2.68234e+06	2.45259e+06	2.69625e+06	2.8138e+06	2.38122e+06	2.3657e+06	2.64774e+06	2.47109e+06	2.70222e+06	2.58706e+06	2.56999e+06	2.94042e+06		2.60512e+06	2.60795e+06	2.69391e+06	2.51199e+06
RWD domain-containing protein 1 OS=Homo sapiens GN=RWDD1 PE=1 SV=1	87067.6	111108	98136.3	81205.2	81295.8	63980	85754.1	106188	103933	85779.6	82667.3	103681		98181	98282.7	90255.4	75029.5
Coatomer subunit zeta-1 OS=Homo sapiens GN=COPZ1 PE=1 SV=1	2.15784e+06	2.1853e+06	2.19429e+06	2.26536e+06	2.23553e+06	2.40411e+06	1.97897e+06	2.21747e+06	2.35074e+06	2.20457e+06	2.23227e+06	2.26299e+06		2.17688e+06	2.17909e+06	2.23315e+06	2.30051e+06
YTH domain-containing family protein 3 OS=Homo sapiens GN=YTHDF3 PE=1 SV=1	2.14083e+06	2.26468e+06	2.09194e+06	2.00703e+06	2.22566e+06	2.16787e+06	2.2842e+06	2.27749e+06	1.94393e+06	2.00936e+06	2.26896e+06	2.28217e+06		2.1625e+06	2.16461e+06	2.18312e+06	2.13149e+06
Macrophage-stimulating protein receptor OS=Homo sapiens GN=MST1R PE=1 SV=2	37993.7	48083.3	42534.1	34802	38721.2	36778.3	40608.1	49587.7	38480.5	44028.7	46184.1	52537		42632.6	42672.4	47449.5	36732.3
NudC domain-containing protein 2 OS=Homo sapiens GN=NUDCD2 PE=1 SV=1	130270	181132	353341	149078	121414	90757.3	156229	190588	279291	140819	132406	340626		202600	202774	185189	117992
Probable methyltransferase-like protein 15 OS=Homo sapiens GN=METTL15 PE=1 SV=1	8926.48	7665.48	10340.4	13816.7	6075.61	8909.98	9039	6564.97	11893	7534.42	2725.31	8694.05		8903.24	8910.85	5630.7	9077.3
Scaffold attachment factor B2 OS=Homo sapiens GN=SAFB2 PE=1 SV=1	684114	645023	651763	644291	561391	512242	692738	620847	667055	652558	623472	764090		659536	660082	677423	570087
Insulin-like growth factor 2 mRNA-binding protein 2 OS=Homo sapiens GN=IGF2BP2 PE=1 SV=1	4.14513e+06	4.00878e+06	4.47871e+06	4.84136e+06	4.58872e+06	4.40811e+06	3.75654e+06	4.21064e+06	4.69463e+06	4.36709e+06	3.85678e+06	4.83898e+06		4.20319e+06	4.20631e+06	4.33568e+06	4.60932e+06
Phosphatidylinositol 3-kinase regulatory subunit alpha OS=Homo sapiens GN=PIK3R1 PE=1 SV=2	556876	520666	662503	550749	441585	461554	520785	550371	668734	525369	477866	736414		576575	576990	569680	482389
COMM domain-containing protein 8 OS=Homo sapiens GN=COMMD8 PE=1 SV=1	196434	214777	192107	174118	201827	178185	216518	202187	184766	162413	199836	192536		200735	200870	184191	184317
Leucyl-cystinyl aminopeptidase OS=Homo sapiens GN=LNPEP PE=1 SV=3	1.72412e+06	1.78584e+06	1.8966e+06	2.04679e+06	1.91689e+06	2.03566e+06	1.67039e+06	1.87626e+06	1.85987e+06	1.93174e+06	1.84e+06	2.32177e+06		1.79969e+06	1.80078e+06	2.02083e+06	1.9989e+06
Dynein assembly factor 5, axonemal OS=Homo sapiens GN=DNAAF5 PE=1 SV=4	904928	895918	961063	829208	729476	768006	896419	883885	981750	851661	756629	887448		919678	920191	830037	774485
Transcriptional enhancer factor TEF-3 OS=Homo sapiens GN=TEAD4 PE=1 SV=3	433301	408741	411833	382648	370893	417980	416367	459488	380639	392077	426911	432495		417594	417817	416770	390003
Transcription elongation regulator 1 OS=Homo sapiens GN=TCERG1 PE=1 SV=2	3.79719e+06	3.84405e+06	4.01265e+06	4.17814e+06	3.46887e+06	3.69797e+06	3.66702e+06	3.88693e+06	4.1031e+06	3.84557e+06	3.72853e+06	4.45664e+06		3.8816e+06	3.88354e+06	3.99793e+06	3.77032e+06
U6 snRNA-associated Sm-like protein LSm6 OS=Homo sapiens GN=LSM6 PE=1 SV=1	2.32497e+06	2.53929e+06	2.59589e+06	2.37213e+06	2.07649e+06	2.18439e+06	2.3906e+06	2.43769e+06	2.62608e+06	2.19618e+06	2.2263e+06	2.55818e+06		2.48274e+06	2.48393e+06	2.32128e+06	2.20766e+06
Ras suppressor protein 1 OS=Homo sapiens GN=RSU1 PE=1 SV=3	1.58631e+06	1.70937e+06	2.03174e+06	1.60045e+06	1.58528e+06	1.46522e+06	1.61347e+06	1.83382e+06	1.85954e+06	1.47016e+06	1.5894e+06	2.06264e+06		1.76539e+06	1.76616e+06	1.68917e+06	1.54912e+06
GrpE protein homolog 1, mitochondrial OS=Homo sapiens GN=GRPEL1 PE=1 SV=2	4.35759e+06	4.47396e+06	4.21082e+06	4.29732e+06	4.55838e+06	4.37919e+06	4.26329e+06	4.70295e+06	4.08911e+06	3.95224e+06	4.40998e+06	5.05864e+06		4.34425e+06	4.34612e+06	4.4508e+06	4.41029e+06
T-complex protein 1 subunit delta OS=Homo sapiens GN=CCT4 PE=1 SV=4	2.5972e+07	2.66853e+07	2.75766e+07	2.3979e+07	2.25859e+07	2.22228e+07	2.64004e+07	2.65116e+07	2.72719e+07	2.46397e+07	2.5689e+07	2.60057e+07		2.67251e+07	2.67366e+07	2.5438e+07	2.29169e+07
PEST proteolytic signal-containing nuclear protein OS=Homo sapiens GN=PCNP PE=1 SV=2	1.79991e+06	1.71796e+06	1.8164e+06	1.94898e+06	1.75314e+06	1.89118e+06	1.75215e+06	1.66479e+06	1.9231e+06	2.02636e+06	1.68211e+06	1.79759e+06		1.77683e+06	1.77756e+06	1.82987e+06	1.8626e+06
Dihydrolipoyllysine-residue succinyltransferase component of 2-oxoglutarate dehydrogenase complex, mitochondrial OS=Homo sapiens GN=DLST PE=1 SV=4	5.10151e+06	5.11277e+06	5.10197e+06	5.87931e+06	5.36153e+06	5.6801e+06	4.83848e+06	5.52034e+06	4.97687e+06	5.06359e+06	4.69978e+06	6.22053e+06		5.10361e+06	5.10541e+06	5.28999e+06	5.63625e+06
ATP-dependent 6-phosphofructokinase, liver type OS=Homo sapiens GN=PFKL PE=1 SV=6	1.95883e+06	1.95928e+06	1.95127e+06	1.44434e+06	1.49961e+06	1.55737e+06	1.95073e+06	2.00593e+06	1.91207e+06	1.4684e+06	1.4447e+06	1.67856e+06		1.95587e+06	1.95646e+06	1.52705e+06	1.49973e+06
AMP deaminase 2 OS=Homo sapiens GN=AMPD2 PE=1 SV=2	406100	391799	449199	445145	446853	439090	400023	427440	417655	389556	365044	387939		414883	414997	380679	443683
Vesicle-associated membrane protein-associated protein B/C OS=Homo sapiens GN=VAPB PE=1 SV=3	6.04929e+06	5.90048e+06	5.83782e+06	8.28905e+06	8.28816e+06	8.81271e+06	6.93263e+06	6.06417e+06	4.95245e+06	7.00293e+06	7.22945e+06	6.84465e+06		5.92693e+06	5.92854e+06	7.02391e+06	8.45975e+06
Cytochrome c oxidase protein 20 homolog OS=Homo sapiens GN=COX20 PE=1 SV=2	219617	222018	274118	231085	206181	217419	212173	255895	245982	204898	194802	293463		237257	237318	227106	217992
Mothers against decapentaplegic homolog 2 OS=Homo sapiens GN=SMAD2 PE=1 SV=1	254998	266378	264082	245416	234602	223477	254248	282872	249229	239761	227330	245656		261707	261773	237458	234327
Mediator of RNA polymerase II transcription subunit 1 OS=Homo sapiens GN=MED1 PE=1 SV=4	45790.1	52802.6	51724.7	54893.1	62151	64644.6	52419.4	52824.3	45131.7	54245	52429.1	58801.8		49996.1	50008.3	55094.4	60417.9
Cytochrome b5 type B OS=Homo sapiens GN=CYB5B PE=1 SV=1	359384	388243	384853	489476	509049	566101	395134	372500	364565	490713	402873	440240		377180	377270	443161	520549
Carboxymethylenebutenolidase homolog OS=Homo sapiens GN=CMBL PE=1 SV=1	450718	407117	413014	365133	466306	403091	464963	445969	365381	414903	401754	426650		423145	423184	414311	409426
Serine/threonine-protein phosphatase 4 regulatory subunit 1 OS=Homo sapiens GN=PPP4R1 PE=1 SV=1	1.45281e+06	1.55404e+06	1.61457e+06	1.46334e+06	1.4699e+06	1.54854e+06	1.43272e+06	1.53644e+06	1.65641e+06	1.37078e+06	1.45125e+06	1.62871e+06		1.53916e+06	1.53902e+06	1.47974e+06	1.49343e+06
CWF19-like protein 1 OS=Homo sapiens GN=CWF19L1 PE=1 SV=2	106713	113097	105989	98376.6	98730.1	89061.4	88928.5	113039	127293	112857	113112	85540.6		108565	108553	102976	95281.8
Hydroxymethylglutaryl-CoA synthase, cytoplasmic OS=Homo sapiens GN=HMGCS1 PE=1 SV=2	1.31118e+07	1.49448e+07	1.52133e+07	1.03778e+07	8.75712e+06	9.09563e+06	1.38612e+07	1.47646e+07	1.45818e+07	1.05031e+07	1.41955e+07	1.41439e+07		1.43972e+07	1.43921e+07	1.28237e+07	9.38496e+06
Glycogen synthase kinase-3 alpha OS=Homo sapiens GN=GSK3A PE=1 SV=2	127478	136600	173954	147157	123430	108759	132081	131649	174411	113733	116565	183210		144747	144691	134421	125474
Rho guanine nucleotide exchange factor 7 OS=Homo sapiens GN=ARHGEF7 PE=1 SV=1	775504	821302	829605	925425	860331	847691	754185	815461	860251	792466	781126	864335		808789	808449	811823	877166
Niban-like protein 1 OS=Homo sapiens GN=FAM129B PE=1 SV=3	5.23025e+06	5.13952e+06	5.49394e+06	4.94585e+06	4.79913e+06	4.90229e+06	4.66785e+06	5.82068e+06	5.44258e+06	5.05702e+06	5.047e+06	5.75668e+06		5.28809e+06	5.28579e+06	5.27675e+06	4.88203e+06
GDP-mannose 4,6 dehydratase OS=Homo sapiens GN=GMDS PE=1 SV=1	1.55282e+06	1.55357e+06	1.58781e+06	1.39364e+06	1.42334e+06	1.33068e+06	1.43864e+06	1.61398e+06	1.65185e+06	1.33975e+06	1.4139e+06	1.49418e+06		1.56533e+06	1.56465e+06	1.41454e+06	1.38201e+06
Translation initiation factor eIF-2B subunit gamma OS=Homo sapiens GN=EIF2B3 PE=1 SV=1	573093	631196	686600	621619	579132	722090	560929	591006	750279	604964	583371	836157		628889	628586	665765	638211
Hsp90 co-chaperone Cdc37 OS=Homo sapiens GN=CDC37 PE=1 SV=1	1.04992e+07	1.03627e+07	1.04724e+07	1.14938e+07	1.02773e+07	1.079e+07	1.01018e+07	9.85884e+06	1.14572e+07	1.02733e+07	9.93397e+06	1.01781e+07		1.04496e+07	1.04446e+07	1.01274e+07	1.08423e+07
Bcl-2 homologous antagonist/killer OS=Homo sapiens GN=BAK1 PE=1 SV=1	206564	210965	213147	255413	205664	226954	215816	194897	221171	205178	189755	267664		210316	210207	218426	228444
U1 small nuclear ribonucleoprotein 70 kDa OS=Homo sapiens GN=SNRNP70 PE=1 SV=2	4.49698e+06	4.41952e+06	4.58035e+06	4.86994e+06	4.64588e+06	4.7168e+06	4.55918e+06	4.71716e+06	4.24043e+06	4.46515e+06	4.74576e+06	4.9305e+06		4.50117e+06	4.49847e+06	4.70989e+06	4.74329e+06
AP-1 complex subunit gamma-1 OS=Homo sapiens GN=AP1G1 PE=1 SV=5	3.41841e+06	3.81573e+06	3.84071e+06	3.49547e+06	3.60917e+06	3.27591e+06	3.62671e+06	3.96441e+06	3.49109e+06	3.24644e+06	3.60689e+06	4.15429e+06		3.68879e+06	3.68641e+06	3.65045e+06	3.45739e+06
Endoplasmic reticulum aminopeptidase 2 OS=Homo sapiens GN=ERAP2 PE=1 SV=2	1.21422e+06	1.27972e+06	1.43995e+06	1.36217e+06	1.53966e+06	1.60369e+06	1.21107e+06	1.28262e+06	1.44327e+06	1.27139e+06	1.23377e+06	1.71237e+06		1.3088e+06	1.30794e+06	1.39007e+06	1.49828e+06
OCIA domain-containing protein 1 OS=Homo sapiens GN=OCIAD1 PE=1 SV=1	2.0559e+06	1.95207e+06	2.25925e+06	2.36199e+06	2.02955e+06	2.09787e+06	1.89472e+06	2.12903e+06	2.25239e+06	2.02154e+06	1.88269e+06	2.9667e+06		2.08669e+06	2.08523e+06	2.24343e+06	2.1585e+06
Uncharacterized protein KIAA1522 OS=Homo sapiens GN=KIAA1522 PE=1 SV=2	272645	252780	278365	323661	271255	271409	229802	297992	280817	288081	249338	302346		267913	267702	278999	287760
STE20-like serine/threonine-protein kinase OS=Homo sapiens GN=SLK PE=1 SV=1	4.26043e+06	4.20378e+06	4.12844e+06	3.97727e+06	3.85948e+06	3.84315e+06	4.21717e+06	4.38524e+06	4.00791e+06	4.01892e+06	3.95491e+06	4.18788e+06		4.2006e+06	4.1972e+06	4.05272e+06	3.89284e+06
V-type proton ATPase subunit H OS=Homo sapiens GN=ATP6V1H PE=1 SV=1	495675	500963	603673	515936	440510	456499	463700	512760	632013	501050	430077	587572		531650	531212	502145	469891
Ras-related protein Ral-A OS=Homo sapiens GN=RALA PE=1 SV=1	273370	293332	281775	338730	403514	371191	292172	323468	239723	296950	320632	379853		282961	282708	330701	370200
Kinesin-like protein KIF1B OS=Homo sapiens GN=KIF1B PE=1 SV=5	443676	477278	457871	462458	514514	544770	425247	535495	426927	464315	479274	506300		459815	459402	482986	506090
Sister chromatid cohesion protein PDS5 homolog B OS=Homo sapiens GN=PDS5B PE=1 SV=1	741735	731057	753615	720750	675171	694289	672055	760099	802215	745187	767575	807575		742771	742078	773018	696487
Microtubule-associated protein OS=Homo sapiens GN=MAP4 PE=1 SV=1	2.02686e+07	2.03017e+07	2.03109e+07	2.11361e+07	2.55901e+07	2.41648e+07	2.24216e+07	2.23127e+07	1.67619e+07	2.07813e+07	2.13454e+07	2.08776e+07		2.03164e+07	2.02937e+07	2.1e+07	2.35556e+07
Cleavage stimulation factor subunit 2 OS=Homo sapiens GN=CSTF2 PE=1 SV=1	1.28913e+06	1.26393e+06	1.34984e+06	1.34408e+06	1.18999e+06	1.22431e+06	1.1814e+06	1.18908e+06	1.57099e+06	1.28749e+06	1.29104e+06	1.41449e+06		1.30195e+06	1.30047e+06	1.32972e+06	1.25108e+06
N-acetylgalactosamine kinase OS=Homo sapiens GN=GALK2 PE=1 SV=1	95831.2	100097	128331	100268	70184.5	93410.2	88498.8	96193.3	145100	104161	73301.7	139802		107296	107173	102199	86949.2
HZGJ OS=Homo sapiens GN=HZGJ PE=2 SV=1	431259	701311	589666	330833	718087	362928	564228	723209	438656	308515	716786	576114		563570	562883	503182	441776
Glutamyl-tRNA(Gln) amidotransferase subunit A, mitochondrial OS=Homo sapiens GN=QRSL1 PE=1 SV=2	109787	97161.4	117463	116806	79039.4	102388	107507	101572	115169	96792.9	101369	130269		107940	107807	108525	98141.2
Mitochondrial pyruvate carrier 1 OS=Homo sapiens GN=MPC1 PE=1 SV=1	86670.4	86181.2	83431.4	67944.8	79631	69071.4	82897.1	91936.8	82075.6	81759.7	94303.7	110262		85522.6	85415.7	94732.4	72029.8
Double-stranded RNA-binding protein Staufen homolog 1 OS=Homo sapiens GN=STAU1 PE=1 SV=2	3.63703e+06	3.96896e+06	4.25013e+06	4.07781e+06	4.06541e+06	3.98454e+06	3.73719e+06	4.16657e+06	3.95572e+06	3.50502e+06	4.33929e+06	4.87891e+06		3.94927e+06	3.94405e+06	4.2022e+06	4.04237e+06
Dystonin OS=Homo sapiens GN=DST PE=1 SV=4	896870	892733	952821	986638	1.24273e+06	1.08463e+06	821880	928023	1.00451e+06	957529	848748	1.0089e+06		915040	913736	935965	1.09969e+06
N-acylneuraminate cytidylyltransferase OS=Homo sapiens GN=CMAS PE=1 SV=2	690173	691558	753152	770083	667892	652955	659067	734342	745986	616303	663240	824525		712065	711033	695915	695092
Cyclin-dependent kinase 12 OS=Homo sapiens GN=CDK12 PE=1 SV=2	32948.7	31156.9	36775.5	29417.8	25791.3	31456.9	40603.5	33714.6	27700.4	37367.1	32630	38591.4		33596.1	33546.7	36102.1	28791.6
Coiled-coil domain-containing protein 50 OS=Homo sapiens GN=CCDC50 PE=1 SV=1	332499	333317	380079	380557	323903	333658	351998	302801	396971	295888	341210	384663		348459	347942	338644	345180
Haloacid dehalogenase-like hydrolase domain-containing protein 2 OS=Homo sapiens GN=HDHD2 PE=1 SV=1	335088	324902	419253	394359	402935	336226	350720	315465	414405	366884	346504	468840		357914	357379	390619	376634
Probable leucine--tRNA ligase, mitochondrial OS=Homo sapiens GN=LARS2 PE=1 SV=2	575127	581285	614746	579864	486751	553325	532845	545551	710295	483519	444807	726390		591051	590132	538582	538523
Fatty acid desaturase 3 OS=Homo sapiens GN=FADS3 PE=2 SV=1	114018	101280	128096	111782	101308	99207	103162	129208	111505	106376	102379	164264		114122	113940	121395	103957
Glutamine--fructose-6-phosphate aminotransferase [isomerizing] 1 OS=Homo sapiens GN=GFPT1 PE=1 SV=3	3.48519e+06	3.86598e+06	3.61869e+06	3.18061e+06	3.12516e+06	3.32742e+06	3.39076e+06	3.94115e+06	3.66606e+06	3.34225e+06	3.47894e+06	3.59318e+06		3.65909e+06	3.65325e+06	3.46993e+06	3.20994e+06
U2 small nuclear ribonucleoprotein B'' OS=Homo sapiens GN=SNRPB2 PE=1 SV=1	914485	935994	1.0514e+06	878924	945214	882461	865783	1.05327e+06	991709	1.17354e+06	948727	1.10939e+06		967040	965472	1.07294e+06	901694
RNA-binding protein PNO1 OS=Homo sapiens GN=PNO1 PE=1 SV=1	287295	299354	349001	234214	279327	217471	320666	334083	281662	253002	312193	391318		311324	310775	313828	242312
Rho guanine nucleotide exchange factor 10 OS=Homo sapiens GN=ARHGEF10 PE=1 SV=4	193998	195087	232530	214007	183149	180917	166127	212684	250395	188797	182439	233833		206824	206459	200450	192119
Clathrin light chain A OS=Homo sapiens GN=CLTA PE=1 SV=1	1.40122e+06	1.37514e+06	1.53345e+06	1.37295e+06	1.32231e+06	1.28919e+06	1.47117e+06	1.45102e+06	1.39178e+06	1.45853e+06	1.50925e+06	1.67897e+06		1.43759e+06	1.43496e+06	1.54611e+06	1.3277e+06
MOB kinase activator 1B OS=Homo sapiens GN=MOB1B PE=1 SV=3	663020	804555	743410	598161	706029	710264	711205	894376	627086	616818	765761	810398		736118	734690	726078	669402
E3 ubiquitin-protein ligase RAD18 OS=Homo sapiens GN=RAD18 PE=1 SV=2	89143.7	95560.2	98354.3	79480.7	59733.4	57333.7	94262.8	95186.4	93929	78383.9	85770.1	86848.4		94457.9	94272.9	83581.1	64808.1
Peptidyl-prolyl cis-trans isomerase FKBP11 OS=Homo sapiens GN=FKBP11 PE=1 SV=1	302327	316725	319570	244757	209153	182983	314911	324574	301180	198939	180449	265779		313407	312782	212096	210800
Probable RNA polymerase II nuclear localization protein SLC7A6OS OS=Homo sapiens GN=SLC7A6OS PE=1 SV=2	47345.8	60258.5	61599.6	53254.5	60762.7	55077.3	50327.2	56406	62281.8	50032.9	65663.6	54914.8		56125.8	56013.5	56505.4	56275.8
Nucleolar protein 10 OS=Homo sapiens GN=NOL10 PE=1 SV=1	56166	73070.4	64910.2	50312.9	66919.3	48616	59026.2	69052.5	65753.2	60504.8	79660	95717.3		64473.4	64344.2	77269.3	54702
Ras-related protein Rab-9A OS=Homo sapiens GN=RAB9A PE=1 SV=1	152221	134299	168305	166944	108626	142408	148100	152560	153242	135282	107545	158952		151284	150967	132241	137198
Lysine--tRNA ligase OS=Homo sapiens GN=KARS PE=1 SV=3	1.01768e+07	1.01868e+07	1.04208e+07	9.92794e+06	9.8133e+06	9.4243e+06	9.88404e+06	1.01111e+07	1.08782e+07	9.51467e+06	9.84032e+06	1.10123e+07		1.02825e+07	1.02608e+07	1.01025e+07	9.71944e+06
Erlin-1 OS=Homo sapiens GN=ERLIN1 PE=1 SV=1	771269	842310	907417	755367	736323	701232	905721	873498	749902	678897	738438	1.07853e+06		840273	838484	814674	730627
Annexin A2 OS=Homo sapiens GN=ANXA2 PE=1 SV=2	4.5872e+08	4.51429e+08	4.57716e+08	4.21267e+08	4.27544e+08	4.44205e+08	4.17838e+08	4.93836e+08	4.62362e+08	4.43582e+08	4.4607e+08	4.22195e+08		4.56938e+08	4.55944e+08	4.37149e+08	4.30898e+08
Tryptophan--tRNA ligase, cytoplasmic OS=Homo sapiens GN=WARS PE=1 SV=2	5.00013e+06	5.18543e+06	4.95744e+06	5.1932e+06	6.37195e+06	6.02381e+06	4.72735e+06	5.45795e+06	5.01537e+06	5.24164e+06	5.35642e+06	4.81817e+06		5.05806e+06	5.04671e+06	5.13344e+06	5.84153e+06
Host cell factor 1 OS=Homo sapiens GN=HCFC1 PE=1 SV=2	1.07499e+06	1.05845e+06	1.19482e+06	1.12758e+06	986551	995658	1.0332e+06	1.06126e+06	1.24829e+06	1.05331e+06	1.09199e+06	1.48205e+06		1.1103e+06	1.10779e+06	1.19457e+06	1.03465e+06
Protein RFT1 homolog OS=Homo sapiens GN=RFT1 PE=1 SV=1	281600	265493	317355	285196	244355	255931	258299	276289	334824	276009	243888	377851		288028	287350	294089	261274
Oxysterol-binding protein-related protein 2 OS=Homo sapiens GN=OSBPL2 PE=1 SV=1	125310	156692	144140	157941	152716	166222	124341	156044	146941	132092	137862	180783		141797	141451	148762	158863
Rho GDP-dissociation inhibitor 2 OS=Homo sapiens GN=ARHGDIB PE=1 SV=3	988370	1.12537e+06	1.07998e+06	1.06166e+06	1.12882e+06	991928	955250	1.11774e+06	1.13334e+06	891888	1.12095e+06	1.17126e+06		1.06563e+06	1.06302e+06	1.05402e+06	1.05933e+06
PH-interacting protein OS=Homo sapiens GN=PHIP PE=1 SV=2	147357	142279	177527	146313	111520	119793	171226	174489	125519	163105	144770	235299		155363	154974	177115	125033
Integrator complex subunit 4 OS=Homo sapiens GN=INTS4 PE=1 SV=2	47908.7	49585.8	47263.1	57590	41455.2	43302.8	45836.4	44457.8	55518	56603.7	42164	60292.8		48364.9	48242.7	52402.4	46933.3
Signal recognition particle subunit SRP72 OS=Homo sapiens GN=SRP72 PE=1 SV=3	3.6734e+06	3.55398e+06	3.93967e+06	4.09837e+06	3.39079e+06	3.4903e+06	3.49382e+06	3.76331e+06	3.94219e+06	3.56294e+06	3.46633e+06	4.10925e+06		3.72852e+06	3.7189e+06	3.70237e+06	3.64691e+06
HCG1984214, isoform CRA_a OS=Homo sapiens GN=hCG_1984214 PE=3 SV=1	514404	422835	573180	509766	445213	513955	451897	450587	617136	472333	456501	573032		500879	499561	498069	488602
28 kDa heat- and acid-stable phosphoprotein OS=Homo sapiens GN=PDAP1 PE=1 SV=1	3.05542e+06	2.94067e+06	2.95565e+06	2.72934e+06	2.88942e+06	2.94339e+06	3.27326e+06	2.71193e+06	3.01563e+06	2.80023e+06	2.69737e+06	2.58283e+06		2.99143e+06	2.98348e+06	2.69201e+06	2.85258e+06
40S ribosomal protein S14 OS=Homo sapiens GN=RPS14 PE=1 SV=3	1.02608e+07	1.11662e+07	1.24693e+07	9.59026e+06	8.67374e+06	8.32944e+06	1.11712e+07	1.07278e+07	1.20186e+07	9.51462e+06	1.04384e+07	1.11125e+07		1.12933e+07	1.12627e+07	1.03343e+07	8.8488e+06
Calumenin OS=Homo sapiens GN=CALU PE=1 SV=2	1.06234e+07	1.12593e+07	1.1325e+07	9.39332e+06	1.0048e+07	9.62396e+06	1.07375e+07	1.27372e+07	9.98803e+06	9.61993e+06	1.13238e+07	1.22308e+07		1.10956e+07	1.10646e+07	1.10037e+07	9.68466e+06
Transcription activator BRG1 OS=Homo sapiens GN=SMARCA4 PE=1 SV=1	988176	954109	1.01108e+06	1.05692e+06	907258	937751	934575	923106	1.11436e+06	1.05494e+06	1.01859e+06	1.25771e+06		986954	984174	1.10561e+06	965207
Integrin beta-1 OS=Homo sapiens GN=ITGB1 PE=1 SV=2	1.76446e+07	1.69224e+07	1.66223e+07	1.80696e+07	1.95153e+07	1.8041e+07	1.64657e+07	1.98299e+07	1.53322e+07	1.9448e+07	1.86233e+07	2.23552e+07		1.71068e+07	1.70577e+07	2.00803e+07	1.85294e+07
Proliferation-associated protein 2G4 OS=Homo sapiens GN=PA2G4 PE=1 SV=3	2.29887e+07	2.3881e+07	2.33186e+07	2.02116e+07	2.55222e+07	2.2185e+07	2.56763e+07	2.45424e+07	2.04977e+07	2.09574e+07	2.66629e+07	2.23151e+07		2.34631e+07	2.33932e+07	2.3189e+07	2.25351e+07
Protein phosphatase 1 regulatory subunit 7 OS=Homo sapiens GN=PPP1R7 PE=1 SV=1	1.91948e+06	1.93826e+06	2.25835e+06	1.69529e+06	1.8477e+06	1.5818e+06	1.95938e+06	2.11894e+06	2.04202e+06	1.61132e+06	1.74605e+06	2.2235e+06		2.03908e+06	2.03296e+06	1.84258e+06	1.70481e+06
pre-mRNA 3' end processing protein WDR33 OS=Homo sapiens GN=WDR33 PE=1 SV=2	637676	669995	740524	687190	672816	645006	644069	725519	683361	630075	655173	822524		683508	681402	697641	668106
Tyrosine-protein phosphatase non-receptor type 9 OS=Homo sapiens GN=PTPN9 PE=1 SV=1	120502	162215	157692	123447	122064	104199	126559	171792	143116	98371.7	119485	167344		145992	145534	125294	116228
Protein FAM168A OS=Homo sapiens GN=FAM168A PE=1 SV=2	98480.4	81394.2	111999	94518.2	58914.4	60602.6	86865.7	90758.7	114954	76361.9	57888.5	102220		96773	96468.6	76736.3	69621.4
HLA class I histocompatibility antigen, Cw-6 alpha chain OS=Homo sapiens GN=HLA-C PE=1 SV=1	367010	360672	392461	372984	325575	387297	366637	367744	389002	357681	325324	409968		374321	373132	362678	360962
Monocarboxylate transporter 1 OS=Homo sapiens GN=SLC16A1 PE=1 SV=3	266054	278511	230363	283155	341356	235876	247911	290830	239058	269712	258042	277586		258313	257479	268326	283556
Ubiquitin carboxyl-terminal hydrolase 5 OS=Homo sapiens GN=USP5 PE=1 SV=2	3.86375e+06	4.044e+06	4.41029e+06	4.19149e+06	4.14888e+06	4.01046e+06	3.85925e+06	4.1102e+06	4.38682e+06	3.92549e+06	3.71787e+06	4.75472e+06		4.11313e+06	4.0998e+06	4.10933e+06	4.11621e+06
AN1-type zinc finger protein 6 OS=Homo sapiens GN=ZFAND6 PE=1 SV=2	39074	48357.2	45351.4	45187.9	34995.1	26753.7	55954.8	47703.4	32422	29126	36912.8	53898.3		44232.6	44087.2	38697	34844.8
Sorting nexin-2 OS=Homo sapiens GN=SNX2 PE=1 SV=2	2.91076e+06	3.06904e+06	3.01023e+06	3.17307e+06	3.08367e+06	2.92296e+06	2.76602e+06	3.17275e+06	3.095e+06	2.87103e+06	2.85292e+06	3.1449e+06		3.00596e+06	2.99596e+06	2.95333e+06	3.05814e+06
Probable arginine--tRNA ligase, mitochondrial OS=Homo sapiens GN=RARS2 PE=1 SV=1	134132	114371	129296	137518	115690	166908	113161	129661	136562	143644	92421.8	156966		126070	125645	127729	138477
Threonine--tRNA ligase, mitochondrial OS=Homo sapiens GN=TARS2 PE=1 SV=1	277439	298775	292828	308466	342364	341498	259397	306752	308236	264312	277992	404908		290544	289540	309862	330391
Nuclear export mediator factor NEMF OS=Homo sapiens GN=NEMF PE=1 SV=4	418735	435068	421613	448952	387317	424607	409439	435596	435177	470147	409607	493979		426560	425080	456495	419518
28S ribosomal protein S21, mitochondrial OS=Homo sapiens GN=MRPS21 PE=1 SV=1	84745	61156.3	85562	78082.6	64357.8	76872	58494	84070	91121.4	74961.7	54199.8	108517		76522.8	76256.8	76110.6	72829.6
Xaa-Pro aminopeptidase 1 OS=Homo sapiens GN=XPNPEP1 PE=1 SV=3	2.65834e+06	2.75662e+06	2.96319e+06	2.61401e+06	2.5393e+06	2.51841e+06	2.6876e+06	2.83434e+06	2.88076e+06	2.39584e+06	2.44258e+06	2.82594e+06		2.79968e+06	2.78986e+06	2.54775e+06	2.55691e+06
Sortilin OS=Homo sapiens GN=SORT1 PE=1 SV=3	75771.5	73987.2	70662	64487.3	96931.1	62526.6	86865.4	88517.8	52070.5	69261	90121.7	91613.1		73703.8	73442.8	83002.6	73114
Protein kinase C-binding protein 1 (Fragment) OS=Homo sapiens GN=ZMYND8 PE=1 SV=2	410626	386060	420399	501649	460301	488639	386860	409342	425388	465291	437108	576867		406888	405434	489549	483218
Acidic leucine-rich nuclear phosphoprotein 32 family member A OS=Homo sapiens GN=ANP32A PE=1 SV=1	8.82342e+06	9.75688e+06	9.91948e+06	8.63858e+06	9.00157e+06	8.34198e+06	9.60765e+06	9.37118e+06	9.58727e+06	8.53331e+06	8.6822e+06	9.32694e+06		9.52143e+06	9.48736e+06	8.84088e+06	8.65652e+06
Glycerophosphocholine phosphodiesterase GPCPD1 OS=Homo sapiens GN=GPCPD1 PE=1 SV=2	90162.4	87872.4	90959.2	96130.3	95002.8	104195	86188.1	81362.9	103885	103071	79794.8	115516		89979.2	89655.1	98307.1	98359.2
Protein TSSC4 OS=Homo sapiens GN=TSSC4 PE=1 SV=3	120376	117355	123771	122159	103951	102658	111459	115925	136815	150966	105161	216595		120914	120472	150936	109240
tRNA (cytosine(34)-C(5))-methyltransferase OS=Homo sapiens GN=NSUN2 PE=1 SV=2	3.17473e+06	3.16297e+06	3.36523e+06	3.34386e+06	2.98972e+06	2.99414e+06	3.0934e+06	3.10577e+06	3.55648e+06	3.03687e+06	3.17445e+06	3.64954e+06		3.24495e+06	3.233e+06	3.27676e+06	3.10492e+06
Thimet oligopeptidase OS=Homo sapiens GN=THOP1 PE=1 SV=2	3.119e+06	3.08076e+06	3.24305e+06	2.93421e+06	2.69977e+06	2.33855e+06	3.01437e+06	2.96891e+06	3.52102e+06	3.01444e+06	2.83944e+06	3.41903e+06		3.15855e+06	3.14685e+06	3.08163e+06	2.64599e+06
Programmed cell death 6-interacting protein OS=Homo sapiens GN=PDCD6IP PE=1 SV=1	2.0652e+07	2.14392e+07	2.15294e+07	1.9887e+07	2.11107e+07	2.02998e+07	2.05827e+07	2.25255e+07	2.07904e+07	1.97415e+07	2.08345e+07	2.19557e+07		2.1282e+07	2.12032e+07	2.08243e+07	2.04262e+07
Protein spinster homolog 1 OS=Homo sapiens GN=SPNS1 PE=1 SV=1	16815	16857.4	17785.1	14465.8	16940.9	18203	14903.1	21527.5	15893.2	14456	11987.3	34906.1		17211.9	17146.7	18220.3	16461.7
Spermidine synthase OS=Homo sapiens GN=SRM PE=1 SV=1	2.26825e+06	2.29902e+06	2.61959e+06	2.21275e+06	1.97771e+06	2.10336e+06	2.23956e+06	2.25036e+06	2.74158e+06	2.11655e+06	2.19527e+06	2.57323e+06		2.3996e+06	2.3905e+06	2.28664e+06	2.09574e+06
Protein FAM49B OS=Homo sapiens GN=FAM49B PE=1 SV=1	1.27892e+06	1.1482e+06	1.33474e+06	1.40537e+06	1.21088e+06	1.1948e+06	1.07009e+06	1.27463e+06	1.4536e+06	1.20352e+06	1.17025e+06	1.45159e+06		1.25627e+06	1.25146e+06	1.26919e+06	1.26686e+06
Phosphoglucomutase-1 OS=Homo sapiens GN=PGM1 PE=1 SV=3	1.37461e+07	1.40816e+07	1.51087e+07	1.15326e+07	1.27253e+07	1.19577e+07	1.40887e+07	1.53175e+07	1.37103e+07	1.17672e+07	1.28398e+07	1.38785e+07		1.4356e+07	1.43006e+07	1.27995e+07	1.20619e+07
Ras-related protein Rab-23 OS=Homo sapiens GN=RAB23 PE=1 SV=1	305802	290400	305676	366826	317504	329108	268255	312117	328021	298340	260187	338533		301709	300538	297303	337170
AP-1 complex subunit beta-1 OS=Homo sapiens GN=AP1B1 PE=1 SV=2	2.21314e+06	2.45189e+06	2.36238e+06	2.26794e+06	2.37799e+06	2.41359e+06	2.27966e+06	2.37475e+06	2.39596e+06	2.19917e+06	2.38506e+06	2.2791e+06		2.34957e+06	2.34038e+06	2.28652e+06	2.35235e+06
U1 small nuclear ribonucleoprotein C OS=Homo sapiens GN=SNRPC PE=1 SV=1	1.06039e+06	1.23267e+06	999721	859033	1.36232e+06	1.08326e+06	1.21055e+06	1.37918e+06	792122	994933	1.38889e+06	1.08204e+06		1.09765e+06	1.09328e+06	1.1435e+06	1.08228e+06
26S proteasome non-ATPase regulatory subunit 14 OS=Homo sapiens GN=PSMD14 PE=1 SV=1	4.57987e+06	4.34925e+06	4.38167e+06	4.07361e+06	3.81229e+06	4.029e+06	4.44282e+06	4.45325e+06	4.46614e+06	4.12563e+06	4.13713e+06	4.35195e+06		4.45406e+06	4.43577e+06	4.20363e+06	3.96997e+06
Interferon regulatory factor 3 OS=Homo sapiens GN=IRF3 PE=1 SV=1	471349	477637	546542	525191	557766	510909	491099	511814	495745	476460	470392	584842		499474	497380	507974	530930
YTH domain-containing protein 1 OS=Homo sapiens GN=YTHDC1 PE=1 SV=1	478257	458041	512311	478530	407734	433252	471785	479784	502166	452633	414722	584015		484409	482354	478604	438876
Spermatogenesis-defective protein 39 homolog OS=Homo sapiens GN=VIPAS39 PE=1 SV=1	35798.8	33163.4	47962.5	41604.5	40515.9	37019.5	38454.1	40720.2	36834.3	37613.2	29267.2	52665.4		38636.9	38471.9	38703.4	39664.2
Eukaryotic translation initiation factor 2 subunit 3 OS=Homo sapiens GN=EIF2S3 PE=1 SV=3	1.37755e+07	1.39884e+07	1.4192e+07	1.31267e+07	1.2777e+07	1.32389e+07	1.3377e+07	1.36485e+07	1.51779e+07	1.25657e+07	1.33783e+07	1.33766e+07		1.4046e+07	1.39842e+07	1.31012e+07	1.30461e+07
Actin, cytoplasmic 1 OS=Homo sapiens GN=ACTB PE=1 SV=1	9.37885e+08	9.49412e+08	8.824e+08	1.05324e+09	1.05038e+09	1.1311e+09	9.51334e+08	8.66375e+08	9.66e+08	1.04821e+09	9.93811e+08	8.64551e+08		9.26841e+08	9.22762e+08	9.65712e+08	1.0776e+09
Membrane-associated progesterone receptor component 2 OS=Homo sapiens GN=PGRMC2 PE=1 SV=1	1.11059e+06	1.21137e+06	1.21976e+06	1.08606e+06	1.19971e+06	1.04038e+06	1.20347e+06	1.30469e+06	1.05923e+06	916991	1.10459e+06	1.51083e+06		1.1848e+06	1.17951e+06	1.15238e+06	1.10673e+06
Leukotriene A-4 hydrolase OS=Homo sapiens GN=LTA4H PE=1 SV=2	9.67207e+06	1.03386e+07	1.02218e+07	7.76377e+06	9.5463e+06	8.32151e+06	9.96588e+06	1.09651e+07	9.48017e+06	8.0507e+06	9.34555e+06	8.60077e+06		1.01185e+07	1.00732e+07	8.64952e+06	8.5121e+06
Myeloid-associated differentiation marker OS=Homo sapiens GN=MYADM PE=1 SV=2	36641.3	35791.8	44236.7	40038.5	30731.8	31678	35694.2	38292.8	43029.4	32489.8	28994.2	46365.2		38889	38712	35216.8	33905.8
AP-2 complex subunit beta OS=Homo sapiens GN=AP2B1 PE=1 SV=1	1.36943e+07	1.38324e+07	1.42245e+07	1.27944e+07	1.34314e+07	1.26211e+07	1.35679e+07	1.4875e+07	1.35372e+07	1.2141e+07	1.33623e+07	1.43354e+07		1.39798e+07	1.39153e+07	1.3249e+07	1.29443e+07
Vacuolar protein sorting-associated protein 51 homolog OS=Homo sapiens GN=VPS51 PE=1 SV=2	341604	317130	398588	330360	331081	312910	336098	350681	371475	386664	338949	476793		352454	350828	396825	324674
Coatomer subunit beta OS=Homo sapiens GN=COPB1 PE=1 SV=3	1.20886e+07	1.28674e+07	1.30111e+07	1.15454e+07	1.21782e+07	1.21152e+07	1.22219e+07	1.35696e+07	1.23765e+07	1.10088e+07	1.25096e+07	1.29678e+07		1.27087e+07	1.26491e+07	1.21325e+07	1.19429e+07
Tyrosine-protein phosphatase non-receptor type 2 OS=Homo sapiens GN=PTPN2 PE=1 SV=2	384488	486624	408300	399429	379004	306595	354753	482430	452706	363047	422299	438242		426310	424312	406536	359376
Microtubule-actin cross-linking factor 1, isoforms 1/2/3/5 OS=Homo sapiens GN=MACF1 PE=1 SV=1	6.11405e+06	6.23085e+06	6.43382e+06	5.89101e+06	5.60367e+06	5.44768e+06	5.59995e+06	6.79686e+06	6.53291e+06	5.5244e+06	5.36138e+06	6.53852e+06		6.2883e+06	6.25818e+06	5.78558e+06	5.64449e+06
28S ribosomal protein S15, mitochondrial OS=Homo sapiens GN=MRPS15 PE=1 SV=1	886721	845143	964745	909361	732742	799379	789336	937981	990973	761390	700053	1.17486e+06		901929	897518	855541	810613
D-3-phosphoglycerate dehydrogenase OS=Homo sapiens GN=PHGDH PE=1 SV=4	1.18218e+07	1.15902e+07	1.21255e+07	9.83935e+06	1.06663e+07	1.0082e+07	1.10563e+07	1.18662e+07	1.28531e+07	1.02341e+07	8.19371e+06	9.50926e+06		1.19026e+07	1.18438e+07	9.27312e+06	1.019e+07
Histone H2A type 2-B OS=Homo sapiens GN=HIST2H2AB PE=1 SV=3	387417	397959	327509	412594	420708	428954	407804	418495	300305	711546	545770	691917		371451	369612	645291	420699
Alpha-1,3-mannosyl-glycoprotein 2-beta-N-acetylglucosaminyltransferase OS=Homo sapiens GN=MGAT1 PE=1 SV=2	1.63499e+06	1.72969e+06	1.7217e+06	1.90549e+06	1.66813e+06	1.78966e+06	1.65402e+06	1.737e+06	1.72017e+06	1.60721e+06	1.66834e+06	2.04608e+06		1.70335e+06	1.69491e+06	1.76371e+06	1.78513e+06
Serine palmitoyltransferase 1 OS=Homo sapiens GN=SPTLC1 PE=1 SV=1	967485	1.00788e+06	1.14179e+06	1.02522e+06	862747	926645	977186	995707	1.16171e+06	1.00999e+06	892017	1.30572e+06		1.04168e+06	1.03645e+06	1.05563e+06	935846
U4/U6.U5 tri-snRNP-associated protein 1 OS=Homo sapiens GN=SART1 PE=1 SV=1	1.47115e+06	1.41824e+06	1.53863e+06	1.44344e+06	1.32716e+06	1.30747e+06	1.4347e+06	1.54835e+06	1.46745e+06	1.33307e+06	1.39378e+06	1.71766e+06		1.48274e+06	1.47519e+06	1.47229e+06	1.35806e+06
Nuclear cap-binding protein subunit 1 OS=Homo sapiens GN=NCBP1 PE=1 SV=1	1.61369e+06	1.85958e+06	2.01636e+06	1.49834e+06	1.4853e+06	1.46324e+06	1.83769e+06	1.85859e+06	1.79889e+06	1.46783e+06	1.68563e+06	1.96448e+06		1.83156e+06	1.82222e+06	1.69393e+06	1.48222e+06
STE20/SPS1-related proline-alanine-rich protein kinase OS=Homo sapiens GN=STK39 PE=1 SV=3	321384	340294	339827	310939	256070	281937	311637	322153	375933	308189	269020	339103		335434	333717	304073	282095
Phosphoglycolate phosphatase OS=Homo sapiens GN=PGP PE=1 SV=1	927305	873113	1.00236e+06	874923	800946	673961	982350	925006	907089	835216	898795	1.05454e+06		937606	932767	925070	778758
Ras-related protein Rab-10 OS=Homo sapiens GN=RAB10 PE=1 SV=1	4.88428e+06	4.97199e+06	4.74657e+06	6.08547e+06	6.12652e+06	5.98325e+06	5.07585e+06	5.15453e+06	4.47585e+06	4.91968e+06	4.61243e+06	5.28527e+06		4.89243e+06	4.86673e+06	4.93149e+06	6.06478e+06
Apoptosis inhibitor 5 OS=Homo sapiens GN=API5 PE=1 SV=3	3.91081e+06	3.91259e+06	4.05408e+06	3.76074e+06	3.94526e+06	3.62764e+06	3.85805e+06	4.35927e+06	3.7474e+06	3.87935e+06	4.37261e+06	4.43114e+06		3.97958e+06	3.95859e+06	4.22025e+06	3.77564e+06
Spliceosome-associated protein CWC15 homolog OS=Homo sapiens GN=CWC15 PE=1 SV=2	339067	353475	368209	362407	353424	346924	341124	309194	425194	390301	342139	395625		355285	353384	375228	354195
Ubiquitin carboxyl-terminal hydrolase 10 OS=Homo sapiens GN=USP10 PE=1 SV=2	2.29108e+06	2.42926e+06	2.57252e+06	2.19638e+06	2.25265e+06	2.11848e+06	2.30142e+06	2.44757e+06	2.58331e+06	2.13482e+06	2.41797e+06	2.64452e+06		2.44138e+06	2.42824e+06	2.38994e+06	2.18847e+06
MICAL-like protein 1 OS=Homo sapiens GN=MICALL1 PE=1 SV=2	1.31928e+06	1.2989e+06	1.29718e+06	1.54249e+06	1.54938e+06	1.57195e+06	1.27048e+06	1.34274e+06	1.32439e+06	1.45582e+06	1.28467e+06	1.52032e+06		1.31217e+06	1.30508e+06	1.4167e+06	1.55456e+06
E3 ubiquitin-protein ligase CBL OS=Homo sapiens GN=CBL PE=1 SV=2	466471	497789	555148	489135	467073	505575	440279	536599	554616	413788	465440	682484		507914	505157	508446	487005
CD109 antigen OS=Homo sapiens GN=CD109 PE=1 SV=2	69826.2	60665.5	63412.7	60433.8	46263.3	50698.6	65763.4	70452.3	58934.9	65765.7	50606.6	69961.8		64876	64522.6	61520.9	52139.9
E3 ubiquitin-protein ligase UBR2 OS=Homo sapiens GN=UBR2 PE=1 SV=1	78420	102867	96677	81284.1	77124.5	73238	76815.4	88499	116621	75438.1	79250.5	97253.6		92552.4	92046.8	83464.1	77145.6
Arfaptin-1 OS=Homo sapiens GN=ARFIP1 PE=1 SV=2	1.03974e+06	1.12622e+06	1.11544e+06	970425	974348	1.21333e+06	1.03711e+06	1.18416e+06	1.08134e+06	975081	1.01414e+06	1.19288e+06		1.09917e+06	1.09311e+06	1.0566e+06	1.04685e+06
Isocitrate dehydrogenase [NAD] subunit gamma, mitochondrial OS=Homo sapiens GN=IDH3G PE=1 SV=1	610818	611209	524868	610537	500017	548157	493919	706057	571332	548874	524295	580384		584065	580832	550708	551062
DNA mismatch repair protein Mlh1 OS=Homo sapiens GN=MLH1 PE=1 SV=1	125693	132134	183351	117310	115655	118576	139930	143541	154182	111740	130946	191786		145761	144945	141050	117174
Ataxin-2-like protein OS=Homo sapiens GN=ATXN2L PE=1 SV=2	3.10082e+06	2.995e+06	3.09618e+06	3.2005e+06	2.98446e+06	3.01036e+06	3.06146e+06	3.01922e+06	3.16367e+06	2.88372e+06	3.00994e+06	3.2138e+06		3.08086e+06	3.06361e+06	3.03279e+06	3.06362e+06
WD repeat-containing protein 11 OS=Homo sapiens GN=WDR11 PE=1 SV=1	603484	574911	614190	679214	530569	544228	621190	591546	589756	598294	509374	627418		600660	597296	576106	581001
26S proteasome non-ATPase regulatory subunit 1 OS=Homo sapiens GN=PSMD1 PE=1 SV=2	1.15835e+07	1.23967e+07	1.2211e+07	1.13601e+07	1.0852e+07	1.01196e+07	1.15936e+07	1.27338e+07	1.20808e+07	1.04555e+07	1.13013e+07	1.2179e+07		1.21271e+07	1.20587e+07	1.129e+07	1.07651e+07
Proteasome activator complex subunit 2 OS=Homo sapiens GN=PSME2 PE=1 SV=1	5.24639e+06	5.49666e+06	5.56403e+06	5.86137e+06	5.97267e+06	6.20276e+06	5.20142e+06	5.42758e+06	5.78179e+06	5.39213e+06	5.07858e+06	5.61901e+06		5.46508e+06	5.43396e+06	5.35863e+06	6.0106e+06
Telomere length regulation protein TEL2 homolog OS=Homo sapiens GN=TELO2 PE=1 SV=2	533682	540153	499022	554697	514471	529332	505300	513642	564026	588938	571453	570512		527031	523970	576906	532576
E3 ubiquitin-protein ligase UBR1 OS=Homo sapiens GN=UBR1 PE=1 SV=1	192123	205496	262323	196253	166814	183265	185788	203408	279094	185966	176834	284296		219303	217975	210664	181709
Oxysterol-binding protein-related protein 10 OS=Homo sapiens GN=OSBPL10 PE=1 SV=2	150654	136525	139250	148108	130919	151413	134721	154094	140518	149053	147054	165947		142885	142013	153790	143190
Charged multivesicular body protein 2a OS=Homo sapiens GN=CHMP2A PE=1 SV=1	1.40753e+06	1.45698e+06	1.4368e+06	1.4839e+06	1.41394e+06	1.4884e+06	1.41727e+06	1.41611e+06	1.49545e+06	1.57602e+06	1.34511e+06	1.65047e+06		1.44247e+06	1.43363e+06	1.51813e+06	1.46168e+06
GPN-loop GTPase 2 OS=Homo sapiens GN=GPN2 PE=1 SV=2	40071.6	49892.7	35293.1	36479.4	44688.7	36905.9	33381.9	50058.8	43011.3	31534.3	41503.4	39079.4		41577.5	41322.6	37119.7	39184.4
Synaptobrevin homolog YKT6 OS=Homo sapiens GN=YKT6 PE=1 SV=1	2.20476e+06	2.26714e+06	2.21798e+06	2.06751e+06	2.50547e+06	2.41789e+06	2.35659e+06	2.56281e+06	1.87003e+06	2.08548e+06	2.33489e+06	2.33394e+06		2.24362e+06	2.2298e+06	2.2483e+06	2.32233e+06
40S ribosomal protein S25 OS=Homo sapiens GN=RPS25 PE=1 SV=1	1.85434e+07	1.71356e+07	1.70485e+07	1.66529e+07	1.66162e+07	1.75855e+07	1.89392e+07	1.58595e+07	1.83742e+07	1.74089e+07	1.94573e+07	1.47294e+07		1.76721e+07	1.75627e+07	1.70875e+07	1.69457e+07
AP-3 complex subunit mu-1 OS=Homo sapiens GN=AP3M1 PE=1 SV=1	1.39569e+06	1.35293e+06	1.44309e+06	1.38828e+06	1.41687e+06	1.5262e+06	1.31412e+06	1.44854e+06	1.45849e+06	1.45527e+06	1.46543e+06	1.57355e+06		1.40547e+06	1.39676e+06	1.49714e+06	1.44258e+06
DnaJ homolog subfamily C member 13 OS=Homo sapiens GN=DNAJC13 PE=1 SV=5	935615	1.03211e+06	1.12079e+06	940659	882327	901652	920126	1.06821e+06	1.12194e+06	848452	885756	1.2801e+06		1.03314e+06	1.02671e+06	987176	907891
Protein transport protein Sec31A OS=Homo sapiens GN=SEC31A PE=1 SV=1	5.48167e+06	5.68039e+06	5.92132e+06	6.01023e+06	6.22014e+06	5.5978e+06	5.75447e+06	5.67238e+06	5.75545e+06	5.36317e+06	5.72413e+06	6.24861e+06		5.7273e+06	5.69163e+06	5.76729e+06	5.93703e+06
Bleomycin hydrolase OS=Homo sapiens GN=BLMH PE=1 SV=1	884494	852158	1.05077e+06	805033	831605	735118	888524	898472	1.01119e+06	799850	773369	990293		931113	925212	849284	789519
Nuclear distribution protein nudE homolog 1 OS=Homo sapiens GN=NDE1 PE=1 SV=2	282169	244282	236465	289661	297835	313996	290340	223579	255939	251560	247453	289956		255167	253546	262314	300328
Unconventional myosin-Ic OS=Homo sapiens GN=MYO1C PE=1 SV=4	7.8817e+06	7.2707e+06	8.26549e+06	7.76495e+06	6.90899e+06	7.0863e+06	6.9562e+06	8.30354e+06	8.36139e+06	7.99297e+06	7.04425e+06	8.97759e+06		7.84581e+06	7.7951e+06	7.96589e+06	7.24421e+06
Protein phosphatase 1 regulatory subunit 12A OS=Homo sapiens GN=PPP1R12A PE=1 SV=1	2.48558e+06	2.33435e+06	2.62601e+06	2.67428e+06	2.50936e+06	2.56644e+06	2.3184e+06	2.40768e+06	2.78358e+06	2.43822e+06	2.36984e+06	2.83731e+06		2.49534e+06	2.47911e+06	2.54039e+06	2.58246e+06
CTP synthase 1 OS=Homo sapiens GN=CTPS1 PE=1 SV=2	4.93442e+06	4.84684e+06	4.88406e+06	4.87418e+06	4.28406e+06	4.21792e+06	4.7292e+06	4.74901e+06	5.30383e+06	4.54732e+06	4.61972e+06	4.97907e+06		4.92032e+06	4.88831e+06	4.71165e+06	4.44923e+06
General transcription factor II-I OS=Homo sapiens GN=GTF2I PE=1 SV=2	3.66608e+06	3.67125e+06	4.00037e+06	3.87903e+06	3.52778e+06	3.46015e+06	3.41906e+06	3.98828e+06	4.02777e+06	3.88796e+06	3.86194e+06	4.57329e+06		3.80119e+06	3.77606e+06	4.09498e+06	3.61776e+06
Histone acetyltransferase type B catalytic subunit OS=Homo sapiens GN=HAT1 PE=1 SV=1	1.34187e+06	1.44892e+06	1.59953e+06	1.1037e+06	936931	939213	1.44883e+06	1.34825e+06	1.62413e+06	1.03653e+06	1.11498e+06	1.3319e+06		1.46939e+06	1.45965e+06	1.15462e+06	990317
Eukaryotic translation initiation factor 2 subunit 2 OS=Homo sapiens GN=EIF2S2 PE=1 SV=2	8.92965e+06	8.81555e+06	9.08109e+06	8.62396e+06	8.48651e+06	8.82643e+06	8.4894e+06	9.50871e+06	9.03711e+06	7.79166e+06	8.76357e+06	8.97453e+06		9.00208e+06	8.94144e+06	8.49391e+06	8.64451e+06
Nuclear pore complex protein Nup107 OS=Homo sapiens GN=NUP107 PE=1 SV=1	1.44562e+06	1.44553e+06	1.46433e+06	1.46538e+06	1.20472e+06	1.31983e+06	1.36153e+06	1.36967e+06	1.67512e+06	1.35483e+06	1.32201e+06	1.59865e+06		1.46183e+06	1.4518e+06	1.42001e+06	1.32572e+06
3-mercaptopyruvate sulfurtransferase OS=Homo sapiens GN=MPST PE=1 SV=3	724451	707918	757151	747099	639177	673485	681368	758577	767027	683454	635153	793890		734622	729555	701104	685134
Acylpyruvase FAHD1, mitochondrial OS=Homo sapiens GN=FAHD1 PE=1 SV=2	286399	272681	313218	352790	296723	221516	252852	302685	326420	246856	266560	344038		292333	290285	282888	285161
Regulator of nonsense transcripts 2 OS=Homo sapiens GN=UPF2 PE=1 SV=1	333883	379921	394152	336597	385164	298833	342893	398395	373833	320486	386463	391272		371008	368398	364585	338372
Dynamin-like 120 kDa protein, mitochondrial OS=Homo sapiens GN=OPA1 PE=1 SV=1	1.12438e+06	1.11835e+06	1.21908e+06	1.08269e+06	1.00968e+06	1.04194e+06	1.01916e+06	1.21648e+06	1.263e+06	928665	894470	1.37491e+06		1.16123e+06	1.15303e+06	1.04528e+06	1.04435e+06
Alpha-adducin OS=Homo sapiens GN=ADD1 PE=1 SV=2	537226	564677	622880	518225	515102	466004	547015	600783	587356	505737	496929	612118		577926	573835	535819	499191
Rhotekin OS=Homo sapiens GN=RTKN PE=1 SV=2	927709	1.00624e+06	1.0898e+06	1.07637e+06	1.07908e+06	1.08428e+06	972302	1.03299e+06	1.03479e+06	914636	978852	1.16066e+06		1.01294e+06	1.00574e+06	1.01288e+06	1.0799e+06
Adenosine kinase OS=Homo sapiens GN=ADK PE=1 SV=2	6.01087e+06	6.32211e+06	6.55705e+06	5.23054e+06	7.46039e+06	5.86093e+06	6.13982e+06	7.75316e+06	5.34791e+06	5.71412e+06	7.23039e+06	6.53494e+06		6.33782e+06	6.29268e+06	6.46325e+06	6.1154e+06
39S ribosomal protein L14, mitochondrial OS=Homo sapiens GN=MRPL14 PE=1 SV=1	439600	457249	529999	469683	377393	424750	426410	451654	565167	380380	370612	659717		477460	474055	453070	422258
DNA-directed RNA polymerases I and III subunit RPAC1 OS=Homo sapiens GN=POLR1C PE=1 SV=1	594483	594013	702521	656704	426097	422769	554908	624594	731313	486359	469907	827438		632859	628345	573986	490901
Serine/threonine-protein kinase Nek7 OS=Homo sapiens GN=NEK7 PE=1 SV=1	231927	272030	321166	233026	203971	201805	239513	267685	322926	220281	227841	358752		274590	272625	262100	212472
Cytochrome c oxidase subunit 7A2, mitochondrial OS=Homo sapiens GN=COX7A2 PE=1 SV=1	728095	782408	809616	580573	539256	519431	630640	932354	801491	864735	667492	990676		778193	772621	830017	545833
Periphilin-1 OS=Homo sapiens GN=PPHLN1 PE=1 SV=2	421072	415356	322287	439265	378721	425127	320125	463656	388048	456721	440103	364912		386190	383419	418598	413544
C-terminal-binding protein 2 OS=Homo sapiens GN=CTBP2 PE=1 SV=1	2.42327e+06	2.41178e+06	2.32761e+06	2.60067e+06	2.28422e+06	2.4311e+06	2.35505e+06	2.34978e+06	2.5128e+06	2.65759e+06	2.3074e+06	2.50024e+06		2.40471e+06	2.38717e+06	2.48426e+06	2.43524e+06
Protein SON OS=Homo sapiens GN=SON PE=1 SV=4	2.56534e+06	2.52647e+06	2.93719e+06	2.61437e+06	2.18564e+06	2.04019e+06	2.6382e+06	2.53868e+06	2.906e+06	2.22919e+06	2.41821e+06	3.42676e+06		2.68991e+06	2.67012e+06	2.64347e+06	2.26746e+06
Vesicle transport protein GOT1B OS=Homo sapiens GN=GOLT1B PE=1 SV=1	125006	114601	159040	131637	120547	151784	117999	114426	172581	131409	109888	170723		132576	131586	135090	134046
Basigin OS=Homo sapiens GN=BSG PE=1 SV=2	5.86449e+06	5.53292e+06	5.54943e+06	7.18367e+06	6.0398e+06	6.65033e+06	5.50959e+06	5.65237e+06	5.91445e+06	7.0275e+06	5.62146e+06	7.94576e+06		5.68968e+06	5.64691e+06	6.79613e+06	6.60801e+06
Mitochondrial import inner membrane translocase subunit Tim23 OS=Homo sapiens GN=TIMM23 PE=1 SV=1	307244	337745	391236	297757	226928	252417	280502	348545	424772	272681	236889	423173		346298	343693	301235	257408
Splicing factor 3B subunit 1 OS=Homo sapiens GN=SF3B1 PE=1 SV=3	7.74577e+06	8.02169e+06	8.15589e+06	7.58598e+06	7.42779e+06	7.58636e+06	7.61361e+06	8.51157e+06	7.99998e+06	7.42758e+06	7.96985e+06	8.81243e+06		8.03335e+06	7.97261e+06	8.05003e+06	7.53301e+06
Rho guanine nucleotide exchange factor 16 OS=Homo sapiens GN=ARHGEF16 PE=1 SV=1	142826	156421	248876	164111	149304	152413	144140	164366	240092	138061	145638	298260		178508	177158	181682	155147
Adenylyl cyclase-associated protein 1 OS=Homo sapiens GN=CAP1 PE=1 SV=5	4.11668e+07	4.392e+07	4.27995e+07	4.39198e+07	4.81251e+07	4.37204e+07	4.53844e+07	4.33133e+07	4.0281e+07	4.03047e+07	4.47335e+07	4.05428e+07		4.29414e+07	4.26137e+07	4.1812e+07	4.52104e+07
High mobility group nucleosome-binding domain-containing protein 4 OS=Homo sapiens GN=HMGN4 PE=1 SV=3	33986.3	24901.8	12336.2	59798.5	40573.4	43475.6	7161.11	44633.2	33424.2	46666.7	27868.6	18552.8		22024.2	21856	28896.4	47249
DNA excision repair protein ERCC-1 OS=Homo sapiens GN=ERCC1 PE=1 SV=1	83665.8	84546.2	78919.7	81737	61271.2	82727.9	83950.8	71694.9	94914.3	73862	64574.6	82429.9		82975.2	82339.7	73258.2	74549.1
Cytochrome c oxidase assembly factor 7 OS=Homo sapiens GN=COA7 PE=1 SV=2	367295	367237	347555	420827	356037	347310	364293	360629	365178	353599	349827	398512		363361	360575	366664	373340
Protein CASP OS=Homo sapiens GN=CUX1 PE=1 SV=2	214120	260756	236840	226155	221736	211196	225513	256364	234081	207821	248413	273488		238304	236473	241695	219605
Valine--tRNA ligase OS=Homo sapiens GN=VARS PE=1 SV=4	8.7701e+06	8.80043e+06	9.55188e+06	8.48244e+06	8.44942e+06	8.42762e+06	8.53932e+06	9.46087e+06	9.33894e+06	8.84991e+06	8.77693e+06	9.96203e+06		9.10369e+06	9.03371e+06	9.18072e+06	8.45313e+06
Partner of Y14 and mago OS=Homo sapiens GN=WIBG PE=1 SV=1	864545	712439	750297	933179	896010	994899	754883	752682	832487	798825	731634	789641		779153	773136	772785	940486
Thioredoxin domain-containing protein 9 OS=Homo sapiens GN=TXNDC9 PE=1 SV=2	572488	619037	642763	525757	512604	404532	581687	636473	629849	509807	652736	729596		615510	610723	623843	477720
Phosphatidylinositol 4-kinase alpha OS=Homo sapiens GN=PI4KA PE=1 SV=1	137275	92225.4	115291	158804	81059.9	75677.2	118914	113220	110990	106739	72659.4	127125		114327	113435	99528.8	99131.4
Ras-related protein Rab-4A OS=Homo sapiens GN=RAB4A PE=1 SV=3	404117	427757	512331	398802	383022	398817	419239	450710	479886	318684	345668	499414		449262	445743	380329	393476
Conserved oligomeric Golgi complex subunit 5 OS=Homo sapiens GN=COG5 PE=1 SV=3	368338	382720	438914	344514	349144	336914	366782	398378	433582	349424	354557	488090		398649	395520	392506	343487
Ribose-phosphate pyrophosphokinase 1 OS=Homo sapiens GN=PRPS1 PE=1 SV=2	537733	588511	597123	453489	541640	421848	562298	600839	572886	468830	566221	596060		578448	573846	540875	469690
Immunoglobulin-binding protein 1 OS=Homo sapiens GN=IGBP1 PE=1 SV=1	278478	290195	373168	272866	252940	302939	279790	272765	404758	264234	247429	386947		313765	311264	293560	275491
Leucine-rich repeat-containing protein 16A OS=Homo sapiens GN=LRRC16A PE=1 SV=1	90792.9	113027	101790	102130	107402	114869	97103.2	108645	101472	111480	93881.8	117248		102297	101464	107060	108008
40S ribosomal protein S30 OS=Homo sapiens GN=FAU PE=1 SV=1	7.31713e+06	6.61338e+06	6.54018e+06	6.58434e+06	5.58e+06	6.17122e+06	6.70687e+06	6.20319e+06	7.79605e+06	8.04129e+06	6.57824e+06	5.56714e+06		6.87073e+06	6.81477e+06	6.65308e+06	6.09779e+06
Receptor-type tyrosine-protein phosphatase F OS=Homo sapiens GN=PTPRF PE=1 SV=2	461957	431464	520753	487482	474027	431205	452033	482481	487768	484445	444405	715768		473828	469958	536124	463606
Conserved oligomeric Golgi complex subunit 7 OS=Homo sapiens GN=COG7 PE=1 SV=1	182825	184360	218579	180510	187054	179702	187477	193214	208456	177938	162466	229168		196186	194583	187814	182393
Dipeptidyl peptidase 3 OS=Homo sapiens GN=DPP3 PE=1 SV=1	2.69226e+06	2.7207e+06	2.72206e+06	2.71524e+06	3.10888e+06	2.96707e+06	2.72524e+06	2.78402e+06	2.69437e+06	2.70731e+06	2.63411e+06	2.62165e+06		2.73429e+06	2.71164e+06	2.65409e+06	2.92581e+06
Galectin-3 OS=Homo sapiens GN=LGALS3 PE=1 SV=5	6.77944e+06	7.25738e+06	7.20688e+06	7.75326e+06	7.12755e+06	7.35848e+06	7.23754e+06	6.3208e+06	7.94973e+06	7.17206e+06	6.67185e+06	7.67415e+06		7.13792e+06	7.07794e+06	7.161e+06	7.40862e+06
Proteasome subunit alpha type-7 OS=Homo sapiens GN=PSMA7 PE=1 SV=1	7.60322e+06	8.11912e+06	7.63475e+06	7.5657e+06	8.66905e+06	7.55366e+06	7.86445e+06	8.34555e+06	7.36736e+06	7.413e+06	8.87382e+06	7.43153e+06		7.84895e+06	7.78216e+06	7.8776e+06	7.91273e+06
Lactoylglutathione lyase OS=Homo sapiens GN=GLO1 PE=1 SV=4	8.98148e+06	9.13211e+06	1.03979e+07	8.75863e+06	7.91667e+06	7.41208e+06	9.35618e+06	9.03992e+06	1.03456e+07	8.00336e+06	7.97565e+06	9.1224e+06		9.56473e+06	9.48319e+06	8.35057e+06	8.01013e+06
V-type proton ATPase subunit F OS=Homo sapiens GN=ATP6V1F PE=1 SV=2	105717	129509	94601.9	124066	137014	119849	106181	124742	100344	148889	125899	98666.3		109947	109005	122749	126770
Growth arrest and DNA damage-inducible proteins-interacting protein 1 OS=Homo sapiens GN=GADD45GIP1 PE=1 SV=1	324890	297191	364986	350935	284190	318283	264756	352197	387910	304962	271479	341658		330715	327856	304690	316628
Protein FAM162A OS=Homo sapiens GN=FAM162A PE=1 SV=2	1.05134e+06	984554	987317	1.4077e+06	1.24637e+06	1.64361e+06	1.09422e+06	863679	1.10993e+06	1.2165e+06	975041	1.09086e+06		1.01606e+06	1.00727e+06	1.08969e+06	1.42337e+06
BRISC and BRCA1-A complex member 1 OS=Homo sapiens GN=BABAM1 PE=1 SV=1	326344	323368	330024	348786	327904	314613	320290	334474	333810	318954	299175	345514		329459	326568	320656	330137
AFG3-like protein 2 OS=Homo sapiens GN=AFG3L2 PE=1 SV=2	1.67013e+06	1.76941e+06	1.77305e+06	1.69034e+06	1.62449e+06	1.80007e+06	1.54031e+06	1.85501e+06	1.88323e+06	1.63393e+06	1.53106e+06	2.09318e+06		1.75234e+06	1.73687e+06	1.73651e+06	1.70344e+06
Eukaryotic translation initiation factor 2A OS=Homo sapiens GN=EIF2A PE=1 SV=3	4.76054e+06	4.72555e+06	5.03993e+06	4.36476e+06	3.71368e+06	4.0265e+06	4.39798e+06	4.74742e+06	5.57749e+06	4.31798e+06	4.54791e+06	5.14622e+06		4.88334e+06	4.83999e+06	4.65794e+06	4.02622e+06
Mitofusin-2 OS=Homo sapiens GN=MFN2 PE=1 SV=3	162591	148232	168095	189991	156216	174099	160532	137684	188311	170018	131438	201541		160857	159416	165143	172883
Multidrug resistance-associated protein 1 OS=Homo sapiens GN=ABCC1 PE=1 SV=3	466635	453225	489812	490159	412278	400604	410598	457707	566296	431468	404137	564461		473896	469649	461711	432594
Perilipin-3 OS=Homo sapiens GN=PLIN3 PE=1 SV=3	6.77747e+06	7.05671e+06	7.22553e+06	6.90231e+06	7.22024e+06	6.96986e+06	6.71117e+06	7.3792e+06	7.16933e+06	6.91709e+06	6.76605e+06	7.59532e+06		7.08101e+06	7.01746e+06	7.08383e+06	7.02948e+06
Protein quaking OS=Homo sapiens GN=QKI PE=1 SV=1	513984	488845	587941	541161	497622	483020	507709	525109	569336	489105	551783	579643		533430	528630	538820	506676
Serine/threonine-protein phosphatase 5 OS=Homo sapiens GN=PPP5C PE=1 SV=1	2.68185e+06	2.64107e+06	2.69778e+06	2.57796e+06	2.40314e+06	2.41929e+06	2.61385e+06	2.75943e+06	2.72216e+06	2.4798e+06	2.39423e+06	2.49889e+06		2.69777e+06	2.67346e+06	2.45721e+06	2.46555e+06
La-related protein 1 OS=Homo sapiens GN=LARP1 PE=1 SV=2	4.31437e+06	4.35632e+06	4.65243e+06	4.33594e+06	4.46386e+06	4.28083e+06	4.48797e+06	4.72088e+06	4.24086e+06	4.06795e+06	4.59184e+06	4.79772e+06		4.47895e+06	4.43853e+06	4.47506e+06	4.35954e+06
Cadherin-3 OS=Homo sapiens GN=CDH3 PE=1 SV=2	254858	221886	295319	254521	188594	226705	240400	248957	286824	272674	202497	347250		257963	255607	267651	221601
Exosome complex component RRP42 OS=Homo sapiens GN=EXOSC7 PE=1 SV=3	330555	379512	328001	329808	316907	286204	340607	373973	332052	319218	340161	418867		348417	345235	356957	310424
TP53-regulating kinase OS=Homo sapiens GN=TP53RK PE=1 SV=2	306432	294164	362694	347727	239777	292754	341311	274591	358600	310053	268589	403078		322712	319758	322580	290079
Ubiquitin-like modifier-activating enzyme 1 OS=Homo sapiens GN=UBA1 PE=1 SV=3	3.9662e+07	4.12965e+07	4.00237e+07	3.44076e+07	3.55131e+07	3.39356e+07	3.92355e+07	4.27742e+07	4.01554e+07	3.48721e+07	3.39035e+07	3.42828e+07		4.06944e+07	4.03213e+07	3.43505e+07	3.46125e+07
Squalene monooxygenase OS=Homo sapiens GN=SQLE PE=1 SV=3	654269	697976	792335	639904	577232	567524	696838	736452	725164	614388	655159	950039		719290	712583	725845	594041
14-3-3 protein epsilon OS=Homo sapiens GN=YWHAE PE=1 SV=1	3.62973e+07	3.88779e+07	3.82697e+07	3.55745e+07	4.67044e+07	4.07645e+07	3.79883e+07	4.15219e+07	3.52187e+07	3.37482e+07	4.0965e+07	3.37004e+07		3.81563e+07	3.77987e+07	3.59832e+07	4.07624e+07
U3 small nucleolar RNA-associated protein 15 homolog (Fragment) OS=Homo sapiens GN=UTP15 PE=1 SV=1	954943	952174	1.08022e+06	926596	884768	914746	946351	1.00853e+06	1.05888e+06	898366	1.00444e+06	1.24631e+06		1.00353e+06	994036	1.03992e+06	908532
Protein jagged-1 OS=Homo sapiens GN=JAG1 PE=1 SV=3	86150.6	103087	114906	104442	81341.5	73583.8	79469.1	108551	121742	73305.6	105736	133895		101646	100678	101245	85504.8
Cytosolic acyl coenzyme A thioester hydrolase OS=Homo sapiens GN=ACOT7 PE=1 SV=3	9.08164e+06	9.61368e+06	9.54274e+06	1.01838e+07	8.65995e+06	8.41132e+06	8.78245e+06	9.09479e+06	1.07353e+07	8.44555e+06	8.01629e+06	9.03043e+06		9.50038e+06	9.4097e+06	8.48731e+06	9.05238e+06
Eukaryotic translation initiation factor 3 subunit J OS=Homo sapiens GN=EIF3J PE=1 SV=2	2.479e+06	2.93574e+06	2.81166e+06	2.3489e+06	2.92548e+06	2.33048e+06	2.90543e+06	3.00361e+06	2.41359e+06	2.10829e+06	3.05381e+06	2.7801e+06		2.76168e+06	2.73518e+06	2.61584e+06	2.52059e+06
Mitochondrial import inner membrane translocase subunit TIM44 OS=Homo sapiens GN=TIMM44 PE=1 SV=2	1.58277e+06	1.72903e+06	1.82725e+06	1.7761e+06	1.75163e+06	1.70251e+06	1.57367e+06	1.93974e+06	1.68636e+06	1.44016e+06	1.61628e+06	2.28549e+06		1.72664e+06	1.71004e+06	1.7457e+06	1.74314e+06
Eukaryotic elongation factor 2 kinase OS=Homo sapiens GN=EEF2K PE=1 SV=2	52662.4	58613.9	67514.3	60182.2	49223	50770.3	55464.2	68727.2	56283.7	54458.4	50788.2	93738.3		59865.2	59287.9	63764.9	53180
1-phosphatidylinositol 4,5-bisphosphate phosphodiesterase beta-3 OS=Homo sapiens GN=PLCB3 PE=1 SV=2	1.79168e+06	1.78985e+06	1.89258e+06	1.81619e+06	1.69833e+06	1.59872e+06	1.71386e+06	1.82582e+06	1.99684e+06	1.76618e+06	1.70225e+06	2.13118e+06		1.84187e+06	1.82408e+06	1.85735e+06	1.7021e+06
Striatin-3 OS=Homo sapiens GN=STRN3 PE=1 SV=3	729002	793560	796882	867365	709078	766795	739581	772966	830288	778707	685722	900276		780055	772504	783368	778380
TFIIH basal transcription factor complex helicase XPD subunit OS=Homo sapiens GN=ERCC2 PE=1 SV=1	172943	152085	154517	177402	134442	161459	164052	156036	163472	151966	150063	159279		161145	159584	153719	156742
Serine/threonine-protein phosphatase 2A 56 kDa regulatory subunit epsilon isoform OS=Homo sapiens GN=PPP2R5E PE=1 SV=1	549752	581884	581134	571453	550423	538673	528926	625881	578247	544242	529866	604489		576324	570725	558619	553351
FLYWCH family member 2 OS=Homo sapiens GN=FLYWCH2 PE=1 SV=1	93235.4	99184.5	107878	89114.7	101285	93997.5	99916.7	93343	110144	77753.7	85753.1	120414		100900	99919.9	92942.7	94668
Endophilin-A2 OS=Homo sapiens GN=SH3GL1 PE=1 SV=1	3.603e+06	3.91237e+06	4.02477e+06	4.73639e+06	4.59233e+06	4.37537e+06	3.7395e+06	3.83297e+06	4.07742e+06	3.86859e+06	3.80805e+06	4.38834e+06		3.88071e+06	3.84251e+06	4.01345e+06	4.56561e+06
Optineurin OS=Homo sapiens GN=OPTN PE=1 SV=2	697470	723198	749873	820696	914598	829717	735770	787326	672631	757754	796882	800758		730395	723197	784888	853980
Serine/threonine-protein phosphatase 2A 55 kDa regulatory subunit B alpha isoform OS=Homo sapiens GN=PPP2R2A PE=1 SV=1	3.34054e+06	3.40929e+06	3.61899e+06	3.62109e+06	3.81552e+06	3.86645e+06	3.38371e+06	3.49431e+06	3.59193e+06	3.34834e+06	3.49295e+06	3.60593e+06		3.48895e+06	3.45427e+06	3.48081e+06	3.76618e+06
Malectin OS=Homo sapiens GN=MLEC PE=1 SV=1	764931	785924	772832	878490	964594	923970	882421	860187	630763	821174	866750	978771		782309	774514	886482	921679
Coiled-coil-helix-coiled-coil-helix domain-containing protein 2 OS=Homo sapiens GN=CHCHD2 PE=1 SV=1	510243	526423	657811	539039	605007	548920	561223	625823	518462	514326	564508	806930		566806	561140	616474	563590
Ras GTPase-activating-like protein IQGAP1 OS=Homo sapiens GN=IQGAP1 PE=1 SV=1	3.09325e+07	3.28681e+07	3.37493e+07	3.07846e+07	3.43623e+07	3.17859e+07	3.24849e+07	3.63807e+07	2.99255e+07	2.94723e+07	3.13555e+07	3.36732e+07		3.28245e+07	3.24951e+07	3.14536e+07	3.22763e+07
Methyl-CpG-binding domain protein 2 OS=Homo sapiens GN=MBD2 PE=1 SV=1	471366	431563	504143	505645	422113	427898	430878	462079	530919	439359	466668	617181		472824	468079	502050	450337
Golgi apparatus protein 1 OS=Homo sapiens GN=GLG1 PE=1 SV=2	5.88825e+06	5.51665e+06	5.83448e+06	6.85259e+06	6.33676e+06	5.99056e+06	5.33783e+06	6.18785e+06	5.91454e+06	6.50239e+06	5.93985e+06	7.65634e+06		5.80241e+06	5.74409e+06	6.66229e+06	6.38356e+06
Signal transducer and activator of transcription 3 OS=Homo sapiens GN=STAT3 PE=1 SV=2	1.01138e+06	1.10869e+06	1.10972e+06	1.10001e+06	1.04587e+06	1.07694e+06	1.00043e+06	1.14597e+06	1.11902e+06	1.01195e+06	1.10246e+06	1.22442e+06		1.08659e+06	1.07559e+06	1.10956e+06	1.07404e+06
DNA dC->dU-editing enzyme APOBEC-3C OS=Homo sapiens GN=APOBEC3C PE=1 SV=2	85630	90616.7	85627.5	118779	113089	74565.6	80822.5	93457.4	90712.6	74515.6	76857.9	109272		88159.9	87260.1	85535.9	100054
Prostaglandin E synthase 3 OS=Homo sapiens GN=PTGES3 PE=1 SV=1	5.88782e+06	8.82883e+06	1.09898e+07	8.15483e+06	5.11095e+06	3.59961e+06	8.05288e+06	6.60151e+06	1.10821e+07	5.21827e+06	6.11308e+06	1.06485e+07		8.38312e+06	8.29754e+06	6.97737e+06	5.31363e+06
Ceroid-lipofuscinosis neuronal protein 5 OS=Homo sapiens GN=CLN5 PE=1 SV=1	253284	217107	226079	283652	239682	233510	211873	216462	279551	235937	221593	262597		234049	231658	239449	251329
Ras-related protein R-Ras OS=Homo sapiens GN=RRAS PE=1 SV=1	844085	880723	895196	931029	1.14307e+06	1.08597e+06	741896	999890	925227	915360	988850	1.10104e+06		882093	873068	998868	1.04942e+06
Chromobox protein homolog 5 OS=Homo sapiens GN=CBX5 PE=1 SV=1	444319	384726	392725	350331	351358	389155	420504	418224	393780	380734	347000	371184		410656	406423	366028	363176
Microtubule-associated protein RP/EB family member 2 OS=Homo sapiens GN=MAPRE2 PE=1 SV=1	88982.3	89970.2	107006	94692.1	88687	66797.1	95157	101990	91057.3	81234.6	88074.6	70546.7		95963.1	94973.7	79620.2	82472.7
60S acidic ribosomal protein P2 OS=Homo sapiens GN=RPLP2 PE=1 SV=1	2.60941e+07	2.47558e+07	2.46828e+07	2.14778e+07	2.23038e+07	2.41882e+07	2.71735e+07	2.47817e+07	2.44297e+07	2.35442e+07	2.56136e+07	2.39378e+07		2.54331e+07	2.51693e+07	2.43489e+07	2.26286e+07
Lysine-specific histone demethylase 1A OS=Homo sapiens GN=KDM1A PE=1 SV=2	460531	429144	505416	502528	379674	411490	435677	433502	545867	497824	411668	534591		468901	463985	478499	428197
Exportin-T OS=Homo sapiens GN=XPOT PE=1 SV=2	1.38527e+06	1.40516e+06	1.44533e+06	1.31288e+06	1.33058e+06	1.22661e+06	1.32468e+06	1.61676e+06	1.35586e+06	1.36057e+06	1.32007e+06	1.57721e+06		1.42667e+06	1.4117e+06	1.41493e+06	1.28922e+06
Transmembrane emp24 domain-containing protein 1 OS=Homo sapiens GN=TMED1 PE=1 SV=1	123231	146583	165190	153095	101372	117517	110765	150159	185177	130668	106528	250273		145495	143967	151594	122178
UPF0668 protein C10orf76 OS=Homo sapiens GN=C10orf76 PE=2 SV=1	158872	174190	142464	182444	139319	167596	147844	178703	154051	161037	161134	169769		159662	157976	163930	162107
Porphobilinogen deaminase OS=Homo sapiens GN=HMBS PE=1 SV=2	577507	613303	696495	600760	575688	557235	568004	651034	688832	579162	553029	743837		633903	627167	619929	577620
Phosphoglycerate kinase 1 OS=Homo sapiens GN=PGK1 PE=1 SV=3	1.5433e+08	1.55313e+08	1.50191e+08	1.76925e+08	1.90075e+08	1.87865e+08	1.59671e+08	1.54848e+08	1.50383e+08	1.81378e+08	1.75571e+08	1.39927e+08		1.54921e+08	1.53262e+08	1.64556e+08	1.84864e+08
Heat shock 70 kDa protein 4 OS=Homo sapiens GN=HSPA4 PE=1 SV=4	3.53683e+07	3.67156e+07	3.66988e+07	3.3987e+07	3.94005e+07	3.67065e+07	3.56857e+07	3.93863e+07	3.50286e+07	3.38761e+07	3.78463e+07	3.48038e+07		3.66511e+07	3.62554e+07	3.54689e+07	3.66313e+07
ATPase ASNA1 OS=Homo sapiens GN=ASNA1 PE=1 SV=2	1.66309e+06	1.65149e+06	1.71713e+06	1.72309e+06	1.71735e+06	1.82052e+06	1.56203e+06	1.65245e+06	1.88871e+06	1.62918e+06	1.62228e+06	1.85779e+06		1.69562e+06	1.677e+06	1.69967e+06	1.75302e+06
Borealin OS=Homo sapiens GN=CDCA8 PE=1 SV=2	33718.8	42419.7	49500.6	30400.9	20128.6	28516.6	33138.7	43949	50257.4	28281.3	35561.4	70850.9		41830.7	41369.8	41457.9	25937.8
GTPase HRas OS=Homo sapiens GN=HRAS PE=1 SV=1	95379.7	109641	114838	96928.5	104060	101741	116342	125650	84956.5	95421.7	100304	149596		107489	106293	112710	100866
26S protease regulatory subunit 4 OS=Homo sapiens GN=PSMC1 PE=1 SV=1	1.04321e+07	1.06135e+07	1.01244e+07	9.34569e+06	1.0034e+07	9.91148e+06	1.10394e+07	1.08183e+07	9.70745e+06	9.66771e+06	1.06828e+07	1.01868e+07		1.05051e+07	1.0388e+07	1.01707e+07	9.75906e+06
Eukaryotic translation initiation factor 4 gamma 1 OS=Homo sapiens GN=EIF4G1 PE=1 SV=4	1.67362e+07	1.77337e+07	1.768e+07	1.54227e+07	1.64822e+07	1.61784e+07	1.79351e+07	1.78723e+07	1.69302e+07	1.52661e+07	1.81179e+07	1.65212e+07		1.75731e+07	1.73772e+07	1.65943e+07	1.60215e+07
Fermitin family homolog 1 OS=Homo sapiens GN=FERMT1 PE=1 SV=1	1.9367e+06	1.8886e+06	2.07884e+06	1.97125e+06	2.14245e+06	2.02547e+06	1.90318e+06	2.05425e+06	2.0116e+06	1.70448e+06	1.82028e+06	2.11993e+06		1.98865e+06	1.96641e+06	1.87363e+06	2.04515e+06
Probable ATP-dependent RNA helicase YTHDC2 OS=Homo sapiens GN=YTHDC2 PE=1 SV=2	952329	922742	1.02258e+06	938681	829376	813323	905098	927902	1.10687e+06	955451	881120	1.17967e+06		975960	964988	997702	858705
Symplekin OS=Homo sapiens GN=SYMPK PE=1 SV=2	654869	691715	812958	690925	648739	660035	686492	760980	729250	611045	677648	840046		724928	716776	703278	666330
Nucleolar and coiled-body phosphoprotein 1 (Fragment) OS=Homo sapiens GN=NOLC1 PE=1 SV=1	5.06598e+06	5.02177e+06	4.86528e+06	5.53888e+06	5.25549e+06	5.57362e+06	5.16969e+06	4.62954e+06	5.35212e+06	5.01e+06	5.13715e+06	5.0275e+06		5.04092e+06	4.9836e+06	5.05791e+06	5.45411e+06
BRISC complex subunit Abro1 OS=Homo sapiens GN=FAM175B PE=1 SV=2	185369	163280	164162	202848	153585	163541	196933	155080	168408	144716	143158	182397		172615	170640	155757	172074
Transmembrane protein 43 OS=Homo sapiens GN=TMEM43 PE=1 SV=1	987175	1.01484e+06	992599	1.12439e+06	1.17742e+06	1.10898e+06	1.01591e+06	1.16241e+06	871678	1.12832e+06	1.12245e+06	1.49526e+06		1.0097e+06	998134	1.2372e+06	1.13656e+06
CCR4-NOT transcription complex subunit 3 OS=Homo sapiens GN=CNOT3 PE=1 SV=1	424750	363791	423585	396451	371149	316887	375137	390267	462866	424567	369880	469604		407695	403003	419353	359927
Dual specificity mitogen-activated protein kinase kinase 4 OS=Homo sapiens GN=MAP2K4 PE=1 SV=1	140209	136782	212616	128050	108079	118686	157616	151895	176335	127293	120927	208136		161620	159759	147421	117989
THO complex subunit 3 OS=Homo sapiens GN=THOC3 PE=1 SV=1	1.56982e+06	1.63882e+06	1.69888e+06	1.5656e+06	1.50879e+06	1.32047e+06	1.61655e+06	1.70706e+06	1.63987e+06	1.4885e+06	1.66915e+06	1.92751e+06		1.65405e+06	1.63499e+06	1.68557e+06	1.4611e+06
Polyribonucleotide nucleotidyltransferase 1, mitochondrial OS=Homo sapiens GN=PNPT1 PE=1 SV=2	1.62786e+06	1.6431e+06	1.8689e+06	1.72966e+06	1.46386e+06	1.60207e+06	1.5208e+06	1.68318e+06	2.02199e+06	1.53346e+06	1.46483e+06	2.32664e+06		1.7298e+06	1.70984e+06	1.73538e+06	1.59483e+06
RNA-binding protein 25 OS=Homo sapiens GN=RBM25 PE=1 SV=3	1.19495e+06	1.30723e+06	1.48475e+06	1.26068e+06	1.29298e+06	1.29e+06	1.28219e+06	1.2996e+06	1.44124e+06	1.08903e+06	1.25841e+06	1.48927e+06		1.33916e+06	1.32369e+06	1.26847e+06	1.28114e+06
N-acetylglucosamine-6-sulfatase OS=Homo sapiens GN=GNS PE=1 SV=1	1.67938e+06	1.71502e+06	1.75424e+06	2.10747e+06	1.95797e+06	2.06314e+06	1.57704e+06	1.81455e+06	1.82881e+06	1.70928e+06	1.52324e+06	1.9265e+06		1.73617e+06	1.71594e+06	1.71179e+06	2.04189e+06
La-related protein 7 OS=Homo sapiens GN=LARP7 PE=1 SV=1	400659	376640	442018	480467	419604	446206	403462	377913	453298	444183	434499	478266		410386	405552	451932	448071
WD repeat-containing protein 1 OS=Homo sapiens GN=WDR1 PE=1 SV=4	3.50923e+07	3.42542e+07	3.43722e+07	4.24321e+07	4.21017e+07	4.2619e+07	3.56303e+07	3.34582e+07	3.59172e+07	3.64179e+07	3.49658e+07	3.34702e+07		3.49845e+07	3.45709e+07	3.49306e+07	4.23837e+07
U2 small nuclear ribonucleoprotein A' OS=Homo sapiens GN=SNRPA1 PE=1 SV=2	2.14481e+06	2.32091e+06	2.31291e+06	2.24635e+06	2.22409e+06	2.08675e+06	2.23935e+06	2.48566e+06	2.14376e+06	2.07554e+06	2.20437e+06	2.52428e+06		2.28514e+06	2.25806e+06	2.2604e+06	2.18457e+06
Developmentally-regulated GTP-binding protein 2 OS=Homo sapiens GN=DRG2 PE=1 SV=1	518169	589272	583324	557786	571024	499899	468367	644232	611797	532360	560473	672067		569393	562642	585317	542002
Serine/threonine-protein phosphatase 6 regulatory subunit 3 OS=Homo sapiens GN=PPP6R3 PE=1 SV=2	568131	579426	627789	528203	470536	471336	529075	606784	667223	462504	514314	639077		598330	591226	533702	489300
Death-inducer obliterator 1 OS=Homo sapiens GN=DIDO1 PE=1 SV=5	135791	126330	148414	144338	110220	109674	147874	137292	129992	124423	120082	167477		138192	136548	135762	120387
Putative small nuclear ribonucleoprotein G-like protein 15 OS=Homo sapiens GN=SNRPGP15 PE=5 SV=2	1.51365e+06	1.70031e+06	1.32941e+06	1.57591e+06	1.74707e+06	1.53629e+06	1.46851e+06	1.69314e+06	1.42664e+06	1.78369e+06	1.6906e+06	1.65621e+06		1.52509e+06	1.50685e+06	1.70933e+06	1.61723e+06
Reticulocalbin-1 OS=Homo sapiens GN=RCN1 PE=1 SV=1	3.95778e+06	4.32528e+06	4.12359e+06	4.21859e+06	4.88653e+06	4.47447e+06	3.81504e+06	4.95275e+06	3.87395e+06	3.66342e+06	3.91807e+06	4.35674e+06		4.18312e+06	4.13283e+06	3.96924e+06	4.51824e+06
Integrin-linked protein kinase OS=Homo sapiens GN=ILK PE=1 SV=1	4.59234e+06	4.58289e+06	4.86222e+06	4.18105e+06	3.88489e+06	3.73671e+06	4.50043e+06	4.83587e+06	4.87583e+06	4.03784e+06	4.01943e+06	4.78386e+06		4.73433e+06	4.67738e+06	4.2661e+06	3.92993e+06
Gamma-glutamylcyclotransferase OS=Homo sapiens GN=GGCT PE=1 SV=1	531816	654483	681094	612875	719131	416167	491400	635756	787040	552187	620157	694424		626481	618902	619542	568176
Pinin OS=Homo sapiens GN=PNN PE=1 SV=4	2.66849e+06	3.40339e+06	2.40425e+06	2.80783e+06	2.46644e+06	2.49027e+06	2.57293e+06	2.94574e+06	2.98811e+06	2.79395e+06	2.76846e+06	3.21588e+06		2.82926e+06	2.79502e+06	2.91912e+06	2.58362e+06
Beta-galactosidase OS=Homo sapiens GN=GLB1 PE=1 SV=2	1.57352e+06	1.57733e+06	1.72988e+06	1.83174e+06	1.73992e+06	1.8675e+06	1.45949e+06	1.74074e+06	1.75291e+06	1.5364e+06	1.33379e+06	1.91943e+06		1.64525e+06	1.62531e+06	1.57854e+06	1.81225e+06
Golgi-specific brefeldin A-resistance guanine nucleotide exchange factor 1 OS=Homo sapiens GN=GBF1 PE=1 SV=2	1.23694e+06	1.26237e+06	1.41495e+06	1.204e+06	1.11189e+06	1.1476e+06	1.213e+06	1.27189e+06	1.48584e+06	1.17739e+06	1.15613e+06	1.45436e+06		1.31854e+06	1.30244e+06	1.25564e+06	1.15388e+06
Phosphoglycerate mutase 1 OS=Homo sapiens GN=PGAM1 PE=1 SV=2	3.91272e+07	3.96915e+07	4.22207e+07	4.07719e+07	3.8888e+07	3.8373e+07	3.96455e+07	3.98372e+07	4.31013e+07	3.70429e+07	3.8195e+07	3.72319e+07		4.08311e+07	4.03243e+07	3.74866e+07	3.93309e+07
Gem-associated protein 5 OS=Homo sapiens GN=GEMIN5 PE=1 SV=3	2.9655e+06	3.10749e+06	3.12718e+06	2.57061e+06	2.52772e+06	2.48913e+06	2.96033e+06	3.15888e+06	3.19937e+06	2.64618e+06	2.82324e+06	3.17047e+06		3.10441e+06	3.06587e+06	2.87186e+06	2.52893e+06
Signal recognition particle 54 kDa protein OS=Homo sapiens GN=SRP54 PE=1 SV=1	2.49234e+06	2.39956e+06	2.57515e+06	2.27818e+06	2.45972e+06	2.51273e+06	2.44377e+06	2.65986e+06	2.45996e+06	2.43362e+06	2.56322e+06	2.68893e+06		2.51932e+06	2.48798e+06	2.5598e+06	2.41475e+06
V-type proton ATPase subunit S1 OS=Homo sapiens GN=ATP6AP1 PE=1 SV=2	104837	154629	153356	125403	87948.1	110661	117977	112402	194686	113022	102737	143276		137184	135468	118492	106867
RWD domain-containing protein 4 OS=Homo sapiens GN=RWDD4 PE=1 SV=3	140510	144371	173772	145401	166734	110838	145553	178369	141002	129162	158922	158743		154119	152191	148253	139025
DNA-directed RNA polymerases I, II, and III subunit RPABC1 OS=Homo sapiens GN=POLR2E PE=1 SV=4	951037	932683	986243	1.00469e+06	946528	897456	985545	935330	985677	900519	959628	1.07e+06		968557	956397	974227	948549
Lamina-associated polypeptide 2, isoform alpha OS=Homo sapiens GN=TMPO PE=1 SV=2	2.66312e+06	2.62849e+06	2.7748e+06	2.4274e+06	2.05838e+06	2.11993e+06	2.80798e+06	2.85762e+06	2.51455e+06	2.46166e+06	2.60838e+06	3.25669e+06		2.72241e+06	2.68809e+06	2.75502e+06	2.19615e+06
Eukaryotic translation elongation factor 1 epsilon-1 OS=Homo sapiens GN=EEF1E1 PE=1 SV=1	994068	1.04117e+06	973912	987283	938378	776623	964731	1.17824e+06	921319	943892	977731	1.14227e+06		1.01551e+06	1.00266e+06	1.01774e+06	896073
Pre-mRNA-splicing factor CWC22 homolog OS=Homo sapiens GN=CWC22 PE=1 SV=3	340212	296391	397207	320876	275185	289122	325985	324036	394063	301376	306249	370597		346566	342145	324610	294452
Polypeptide N-acetylgalactosaminyltransferase 1 OS=Homo sapiens GN=GALNT1 PE=1 SV=1	174420	182905	226718	169903	192116	187749	166686	203053	222103	176079	169910	273113		195894	193391	201414	182999
Integrin alpha-2 OS=Homo sapiens GN=ITGA2 PE=1 SV=1	6.86757e+06	6.75025e+06	7.02949e+06	6.63902e+06	5.65037e+06	6.27021e+06	6.19595e+06	7.45284e+06	7.33535e+06	6.28837e+06	5.91631e+06	8.11428e+06		6.97082e+06	6.88149e+06	6.70831e+06	6.17288e+06
Tensin-4 OS=Homo sapiens GN=TNS4 PE=1 SV=3	2.88779e+06	2.81749e+06	3.09735e+06	2.66325e+06	2.59427e+06	2.52356e+06	2.89311e+06	2.86129e+06	3.16452e+06	2.61518e+06	2.62054e+06	3.11892e+06		2.96992e+06	2.93183e+06	2.77523e+06	2.59307e+06
Histidine triad nucleotide-binding protein 1 OS=Homo sapiens GN=HINT1 PE=1 SV=2	1.41696e+07	1.55964e+07	1.61075e+07	1.23435e+07	1.52312e+07	1.56017e+07	1.71384e+07	1.47692e+07	1.46238e+07	1.23646e+07	1.39074e+07	1.46812e+07		1.5469e+07	1.52687e+07	1.36164e+07	1.43146e+07
Developmentally-regulated GTP-binding protein 1 OS=Homo sapiens GN=DRG1 PE=1 SV=1	1.71819e+06	1.87508e+06	2.49432e+06	1.81579e+06	1.83849e+06	1.61898e+06	1.67577e+06	1.96655e+06	2.53671e+06	1.63477e+06	1.83867e+06	2.33987e+06		2.02953e+06	2.003e+06	1.91595e+06	1.75491e+06
116 kDa U5 small nuclear ribonucleoprotein component OS=Homo sapiens GN=EFTUD2 PE=1 SV=1	7.43874e+06	7.53506e+06	8.09617e+06	7.49871e+06	6.53454e+06	6.73114e+06	7.30256e+06	7.71936e+06	8.37652e+06	6.85768e+06	7.08838e+06	8.7417e+06		7.78706e+06	7.68461e+06	7.51807e+06	6.90924e+06
39S ribosomal protein L10, mitochondrial OS=Homo sapiens GN=MRPL10 PE=1 SV=3	214104	235457	290173	253388	203883	244670	216208	219488	320791	225750	203582	342915		247838	244567	250717	232943
Protein FAM83H OS=Homo sapiens GN=FAM83H PE=1 SV=3	2.94751e+06	2.90134e+06	3.20059e+06	2.74819e+06	2.31545e+06	2.31827e+06	2.73165e+06	2.96897e+06	3.51239e+06	2.42443e+06	2.45331e+06	3.33341e+06		3.05406e+06	3.01366e+06	2.70655e+06	2.45253e+06
Non-structural maintenance of chromosomes element 1 homolog OS=Homo sapiens GN=NSMCE1 PE=1 SV=5	23406.7	27868.5	24512.3	23909.2	19736.5	14245.7	23021.9	26176.4	27620.1	25206.9	24981.5	35859.4		25532.4	25193	28264.9	18873
Serine/threonine-protein phosphatase 6 catalytic subunit OS=Homo sapiens GN=PPP6C PE=1 SV=1	1.03428e+06	1.02122e+06	904643	1.02087e+06	906362	1.00431e+06	883074	1.02852e+06	1.09517e+06	978743	900823	874300		998231	984944	916902	975843
Methylmalonyl-CoA mutase, mitochondrial OS=Homo sapiens GN=MUT PE=1 SV=4	489428	465876	565191	494439	439191	513501	454511	536318	550410	493521	427436	662331		511938	505109	518901	481322
Fascin OS=Homo sapiens GN=FSCN1 PE=1 SV=3	5.03889e+07	5.19466e+07	5.56083e+07	5.17535e+07	5.10213e+07	5.10948e+07	5.50968e+07	5.02679e+07	5.47179e+07	5.6296e+07	5.90242e+07	5.40873e+07		5.33149e+07	5.2603e+07	5.64331e+07	5.12888e+07
PDZ and LIM domain protein 1 OS=Homo sapiens GN=PDLIM1 PE=1 SV=4	9.33666e+06	9.88548e+06	1.02482e+07	1.17556e+07	1.28204e+07	1.11947e+07	9.84882e+06	1.01908e+07	9.81423e+06	9.76695e+06	1.02024e+07	1.1117e+07		9.94985e+06	9.81626e+06	1.0347e+07	1.19048e+07
Guanine nucleotide-binding protein G(k) subunit alpha OS=Homo sapiens GN=GNAI3 PE=1 SV=3	904126	1.00911e+06	1.06344e+06	1.02454e+06	948190	935423	904507	1.03961e+06	1.07452e+06	982475	882241	1.06756e+06		1.00346e+06	989978	974466	968599
Keratin, type II cytoskeletal 7 OS=Homo sapiens GN=KRT7 PE=1 SV=5	2.70781e+08	2.69058e+08	2.53978e+08	3.17308e+08	3.41715e+08	3.29384e+08	2.73471e+08	2.69e+08	2.6196e+08	2.43784e+08	2.46453e+08	2.37607e+08		2.68102e+08	2.64497e+08	2.42586e+08	3.29319e+08
Phosphatidylinositol glycan anchor biosynthesis class U protein OS=Homo sapiens GN=PIGU PE=1 SV=3	184506	194965	218298	203639	220052	215425	174146	207866	226002	193272	193108	240786		201498	198765	207906	212925
3'(2'),5'-bisphosphate nucleotidase 1 OS=Homo sapiens GN=BPNT1 PE=1 SV=1	1.28719e+06	1.30533e+06	1.57742e+06	1.48428e+06	1.19295e+06	1.25772e+06	1.30645e+06	1.38983e+06	1.52075e+06	1.24906e+06	1.182e+06	1.96579e+06		1.40293e+06	1.3839e+06	1.42642e+06	1.30589e+06
CCR4-NOT transcription complex subunit 1 OS=Homo sapiens GN=CNOT1 PE=1 SV=2	1.96049e+06	1.94633e+06	2.11164e+06	1.90622e+06	1.68191e+06	1.86037e+06	1.91515e+06	2.078e+06	2.10955e+06	1.85628e+06	1.71572e+06	2.32992e+06		2.03242e+06	2.00478e+06	1.95049e+06	1.81353e+06
Serine/threonine-protein phosphatase 2A catalytic subunit beta isoform OS=Homo sapiens GN=PPP2CB PE=1 SV=1	5.29767e+06	5.55759e+06	5.98368e+06	5.17913e+06	5.09426e+06	4.82856e+06	5.59715e+06	5.36961e+06	6.10926e+06	4.90001e+06	5.23271e+06	5.54e+06		5.68372e+06	5.60592e+06	5.21768e+06	5.03174e+06
Cell division cycle 5-like protein OS=Homo sapiens GN=CDC5L PE=1 SV=2	2.17256e+06	2.3497e+06	2.44074e+06	2.46897e+06	2.16565e+06	2.18649e+06	2.1423e+06	2.44101e+06	2.48329e+06	2.14752e+06	2.26889e+06	2.73239e+06		2.3505e+06	2.3183e+06	2.37009e+06	2.26961e+06
Putative ATP-dependent RNA helicase DHX30 OS=Homo sapiens GN=DHX30 PE=1 SV=1	1.11214e+06	1.1803e+06	1.25505e+06	1.12028e+06	931165	1.04322e+06	1.15319e+06	1.21269e+06	1.22795e+06	1.05445e+06	1.06469e+06	1.49456e+06		1.1975e+06	1.18105e+06	1.18829e+06	1.02859e+06
Kunitz-type protease inhibitor 2 OS=Homo sapiens GN=SPINT2 PE=1 SV=2	562458	540252	654760	579502	344875	435122	545156	560387	678925	530864	471613	821093		591939	583789	590184	443040
Transcription elongation factor A protein 1 OS=Homo sapiens GN=TCEA1 PE=1 SV=2	2.01985e+06	2.04575e+06	2.13136e+06	1.96646e+06	1.50256e+06	1.57034e+06	1.94063e+06	2.07636e+06	2.27869e+06	2.03713e+06	1.75262e+06	2.33985e+06		2.094e+06	2.06511e+06	2.02907e+06	1.6679e+06
[truncated: 2,444 more rows]
