# Supplementary material for: Ribosome biogenesis is a downstream effector of the oncogenic U2AF1-S34F mutation
Source: PLoS Biol. 2020 Nov 2;18(11):e3000920. doi: 10.1371/journal.pbio.3000920 (PMC7660540; doi:10.1371/journal.pbio.3000920)
Supplement: S4 Table — AML, Acute Myeloid Leukemia; MDS, Myelodysplastic Syndrome. (XLSX) [file pbio.3000920.s011.xlsx]

## Sheet: Sheet1
A	B	Neither	A Not B	B Not A	Both	Log2 Odds Ratio	p-Value	q-Value	Tendency
SRSF2	IDH2	805	62	77	34	2.519	<0.001	<0.001	Co-occurrence
NPM1	RUNX1	609	189	113	2	<-3	<0.001	<0.001	Mutual exclusivity
NPM1	TP53	636	191	86	0	<-3	<0.001	<0.001	Mutual exclusivity
RUNX1	ASXL1	755	94	43	21	1.972	<0.001	<0.001	Co-occurrence
SRSF2	RUNX1	737	61	90	25	1.747	<0.001	<0.001	Co-occurrence
NPM1	ASXL1	660	189	62	2	<-3	<0.001	<0.001	Mutual exclusivity
SF3B1	RUNX1	771	27	100	15	2.099	<0.001	<0.001	Co-occurrence
NPM1	U2AF1	673	190	49	1	<-3	<0.001	<0.001	Mutual exclusivity
SRSF2	ASXL1	821	78	61	18	1.635	<0.001	0.002	Co-occurrence
NPM1	IDH1	673	162	49	29	1.298	<0.001	0.003	Co-occurrence
ZRSR2	TET2	786	10	98	8	2.682	<0.001	0.003	Co-occurrence
IDH2	TET2	704	102	104	3	-2.328	<0.001	0.004	Mutual exclusivity
IDH2	TP53	765	108	102	3	-2.263	0.001	0.005	Mutual exclusivity
IDH2	ASXL1	806	93	61	18	1.355	0.002	0.009	Co-occurrence
U2AF1	SRSF2	832	50	96	0	<-3	0.005	0.022	Mutual exclusivity
U2AF1	RUNX1	761	37	102	13	1.39	0.006	0.025	Co-occurrence
IDH2	RUNX1	715	83	93	22	1.027	0.007	0.027	Co-occurrence
IDH1	IDH2	789	78	108	3	-1.831	0.011	0.042	Mutual exclusivity
U2AF1	TP53	834	39	94	11	1.323	0.013	0.045	Co-occurrence
SRSF2	TP53	781	92	101	4	-1.573	0.015	0.047	Mutual exclusivity
U2AF1	ASXL1	858	41	70	9	1.428	0.015	0.047	Co-occurrence
TET2	TP53	724	103	82	4	-1.544	0.017	0.052	Mutual exclusivity
SRSF2	IDH1	815	82	67	14	1.054	0.02	0.059	Co-occurrence
RUNX1	TP53	717	110	81	5	-1.313	0.027	0.074	Mutual exclusivity
SF3B1	TP53	827	46	104	1	-2.532	0.029	0.077	Mutual exclusivity
NPM1	SRSF2	647	180	75	11	-0.924	0.031	0.078	Mutual exclusivity
NPM1	SF3B1	684	187	38	4	-1.377	0.04	0.098	Mutual exclusivity
SF3B1	SRSF2	836	46	95	1	-2.386	0.044	0.104	Mutual exclusivity
IDH1	TP53	796	77	101	4	-1.288	0.049	0.111	Mutual exclusivity
TET2	ASXL1	754	95	52	12	0.873	0.06	0.131	Co-occurrence
NPM1	TET2	643	163	79	28	0.484	0.1	0.212	Co-occurrence
IDH1	ASXL1	828	71	69	10	0.757	0.108	0.222	Co-occurrence
SRSF2	TET2	734	72	93	14	0.618	0.116	0.233	Co-occurrence
ZRSR2	ASXL1	825	15	59	3	1.484	0.121	0.234	Co-occurrence
ASXL1	TP53	799	74	100	5	-0.889	0.126	0.237	Mutual exclusivity
ZRSR2	RUNX1	775	14	109	4	1.023	0.179	0.319	Co-occurrence
NPM1	IDH2	643	165	79	26	0.359	0.183	0.319	Co-occurrence
ZRSR2	TP53	804	18	80	0	<-3	0.185	0.319	Mutual exclusivity
ZRSR2	IDH1	806	18	78	0	<-3	0.193	0.319	Mutual exclusivity
SF3B1	IDH2	823	44	108	3	-0.945	0.197	0.319	Mutual exclusivity
U2AF1	IDH1	849	48	79	2	-1.159	0.198	0.319	Mutual exclusivity
SF3B1	ZRSR2	844	40	16	2	1.399	0.203	0.319	Co-occurrence
NPM1	ZRSR2	695	189	16	2	-1.121	0.23	0.352	Mutual exclusivity
SF3B1	IDH1	852	45	79	2	-1.061	0.235	0.352	Mutual exclusivity
IPO7	TP53	820	2	79	1	2.376	0.243	0.357	Co-occurrence
IDH1	TET2	735	71	100	7	-0.465	0.282	0.404	Mutual exclusivity
SF3B1	U2AF1	882	46	49	1	-1.354	0.292	0.411	Mutual exclusivity
SF3B1	ASXL1	857	42	74	5	0.463	0.328	0.451	Co-occurrence
U2AF1	ZRSR2	835	49	18	0	<-3	0.362	0.483	Mutual exclusivity
ZRSR2	IDH2	781	17	103	1	-1.165	0.366	0.483	Mutual exclusivity
IDH1	RUNX1	731	67	104	11	0.207	0.391	0.497	Co-occurrence
TET2	RUNX1	703	95	103	12	-0.214	0.392	0.497	Mutual exclusivity
SF3B1	TET2	768	38	103	4	-0.349	0.44	0.548	Mutual exclusivity
U2AF1	TET2	761	45	102	5	-0.271	0.456	0.557	Mutual exclusivity
NPM1	IPO7	708	191	3	0	<-3	0.489	0.577	Mutual exclusivity
U2AF1	IDH2	822	45	106	5	-0.215	0.49	0.577	Mutual exclusivity
SRSF2	ZRSR2	802	82	16	2	0.29	0.512	0.592	Co-occurrence
IPO7	RUNX1	786	3	113	0	<-3	0.669	0.761	Mutual exclusivity
IPO7	TET2	793	3	106	0	<-3	0.687	0.761	Mutual exclusivity
IPO7	IDH2	795	3	104	0	<-3	0.692	0.761	Mutual exclusivity
IPO7	SRSF2	815	3	84	0	<-3	0.746	0.807	Mutual exclusivity
IPO7	IDH1	821	3	78	0	<-3	0.762	0.811	Mutual exclusivity
IPO7	ASXL1	837	3	62	0	<-3	0.807	0.846	Mutual exclusivity
IPO7	U2AF1	850	3	49	0	<-3	0.846	0.872	Mutual exclusivity
IPO7	SF3B1	857	3	42	0	<-3	0.867	0.88	Mutual exclusivity
IPO7	ZRSR2	881	3	18	0	<-3	0.941	0.941	Mutual exclusivity
