# Supplementary material for: Ribosome biogenesis is a downstream effector of the oncogenic U2AF1-S34F mutation
Source: PLoS Biol. 2020 Nov 2;18(11):e3000920. doi: 10.1371/journal.pbio.3000920 (PMC7660540; doi:10.1371/journal.pbio.3000920)
Supplement: S1 Data — (XLSX) [file pbio.3000920.s013.xlsx]

## Sheet: Fig 1
1H
wt/wt	wt/S34F	wt/S34F-	Puroymcin
1209	1930	1569.74	815
1057	1324	701	219
1190	1389	1384.89	660
585	971	828	180
1I
AHA Fluorescence Intensity	wt/wt_1	wt/wt_2	wt/wt_3	wt/wt_4	wt/S34F_1	wt/S34F_2	wt/S34F_3	wt/S34F_4	wt/S34F-_1	wt/S34F-_2	wt/S34F-_3	wt/S34F-_4	Puromycin_1	Puromycin_2	Puromycin_3	Puromycin_4
0	0	0	0	0	0	0	0	0	0	0	0	0	0	0	0	0
500	1319	1594	945	1287	218	445	167	251	63	200	86	129	2898	3520	2584	966
1000	910	957	798	921	428	582	366	558	243	393	192	344	375	178	516	389
1500	531	483	636	489	387	458	353	456	144	214	93	194	89	94	155	85
2000	310	217	374	248	310	252	291	264	94	138	72	96	25	42	71	25
2500	181	91	253	152	227	167	183	208	55	87	44	78	16	16	58	11
3000	103	54	133	89	174	118	149	127	49	59	24	36	11	6	35	8
3500	64	30	109	65	111	86	85	103	33	35	18	24	6	1	37	3
4000	46	21	68	34	107	55	70	55	29	25	12	13	5	1	29	4
4500	32	6	39	27	76	31	56	40	19	14	5	17	8	1	21	4
5000	26	14	39	21	45	24	46	37	20	4	8	12	4	1	14	3
5500	23	8	25	5	28	11	32	31	13	9	4	5	3	0	17	1
6000	8	8	19	12	29	10	18	18	8	7	2	9	0	0	10	1
6500	4	3	8	8	19	8	20	13	3	10	7	2	1	0	9	4
7000	7	1	10	9	16	4	9	18	7	6	4	2	0	1	5	1
7500	5	1	6	6	13	1	13	6	4	4	4	1	0	0	4	1
8000	2	2	8	2	10	2	6	8	2	4	0	2	1	0	6	3
8500	4	1	3	3	3	2	8	7	2	4	3	2	0	0	2	3
9000	5	0	3	2	5	1	10	5	2	0	1	3	0	0	1	3
9500	2	1	2	1	6	0	6	5	1	1	2	2	0	0	4	1
10000	1	0	0	3	0	2	4	2	1	1	1	3	0	0	4	3
10500	2	1	3	2	3	1	2	2	4	2	0	0	0	0	1	3
11000	1	0	1	0	1	0	1	0	2	1	4	1	0	0	4	0
11500	1	0	0	0	2	0	2	2	1	1	0	1	0	0	2	2
12000	0	0	2	0	1	0	1	5	2	0	2	1	0	0	2	1
12500	0	1	1	0	0	0	1	0	3	0	1	0	0	0	0	0
13000	0	1	1	0	0	0	1	3	2	0	0	0	0	0	0	0
13500	0	0	1	0	1	0	1	1	3	0	0	0	0	0	0	0
14000	1	0	2	0	1	0	1	2	0	1	0	0	0	0	0	1
14500	1	0	1	0	0	0	0	1	1	0	0	0	0	0	1	0
15000	0	0	0	0	0	0	1	1	0	1	0	0	0	0	0	0
15500	0	0	0	0	0	0	0	1	0	1	0	0	0	0	0	0
16000	0	0	0	0	0	0	0	0	0	0	0	0	0	0	0	0
16500	0	0	0	0	0	0	0	0	0	1	0	0	0	0	1	0
17000	1	0	1	0	1	0	0	0	0	0	0	0	0	0	1	0
17500	0	0	1	0	0	0	0	0	0	0	0	0	0	0	0	0
18000	0	0	0	0	0	0	0	1	0	0	0	0	0	0	0	0
18500	0	0	0	0	0	0	1	0	1	1	0	0	0	0	0	0
19000	0	0	0	0	0	0	0	0	0	0	0	1	0	0	0	0
19500	0	0	0	0	0	0	0	0	1	0	0	0	0	0	0	0
20000	0	0	0	0	0	0	0	0	0	0	0	0	0	0	0	0

## Sheet: Fig 2
2B
wt/wt	wt/S34F	wt/S34F-
1	2.0927	0.845519
1	5.19021	0.885667
1	5.95589	0.350223
1	10.2348	0.96292
2E
wt/wt	wt/wt	wt/wt	wt/S34F	wt/S34F	wt/S34F	wt/S34F-	wt/S34F-	wt/S34F-
Control siRNA	NPM1 siRNA	RBM10 siRNA	Control siRNA	NPM1 siRNA	RBM10 siRNA	Control siRNA	NPM1 siRNA	RBM10 siRNA
0.459	0.556667	0.486	0.702667	0.209	0.591667	0.615333	0.528667	0.542
1.12533	1.34233	1.23333	1.635	0.720667	1.67533	1.12667	1.25433	1.235
1.13933	1.086	1.03233	0.981667	0.577	0.912667	0.804667	1.032	0.985667
2.67033	2.79467	2.746	2.44167	1.554	2.46967	2.20433	2.30833	2.32967
2G
wt/wt	wt/wt	wt/wt	wt/wt	wt/S34F	wt/S34F	wt/S34F	wt/S34F	wt/S34F-	wt/S34F-	wt/S34F-	wt/S34F-
Control siRNA	NPM1 siRNA	NPM1r-2A-GFP_control siRNA	NPM1r-2A-GFP_NPM1 siRNA	Control siRNA	NPM1 siRNA	NPM1r-2A-GFP_control siRNA	NPM1r-2A-GFP_NPM1 siRNA	Control siRNA	NPM1 siRNA	NPM1r-2A-GFP_control siRNA	NPM1r-2A-GFP_NPM1 siRNA
0.403333	0.233667	0.532667	0.418667	0.455333	0.104333	0.425667	0.245333	0.449333	0.321667	0.379333	0.396
0.85	0.757	0.984333	0.795667	1.01067	0.238333	1.17867	0.536	1.01867	0.750667	1.00167	0.621333
1.85167	1.53533	1.92767	1.59233	1.89467	0.476	2.22867	1.065	1.77733	1.562	1.91133	1.634
2.744	2.54333	2.45133	2.269	2.73233	0.767	2.76067	1.45467	2.18533	1.79433	2.398	1.93767
2I
wt/wt	wt/wt	wt/S34F	wt/S34F	wt/S34F-	wt/S34F-
Control siRNA	IPO7 siRNA	Control siRNA	IPO7 siRNA	Control siRNA	IPO7 siRNA
0.594333	0.532	0.456667	0.0633333	0.208667	0.184
0.889	0.919	0.637667	0.150667	0.334333	0.313667
1.267	1.39067	0.838333	0.235333	1.06267	1.53633

## Sheet: Fig 3
3C
wt/wt	wt/wt	wt/wt	wt/wt	wt/S34F	wt/S34F	wt/S34F	wt/S34F	wt/S34F-	wt/S34F-	wt/S34F-	wt/S34F-
Control siRNA	NPM1 siRNA	p53 siRNA	NPM1-p53 siRNA	Control siRNA	NPM1 siRNA	p53 siRNA	NPM1-p53 siRNA	Control siRNA	NPM1 siRNA	p53 siRNA	NPM1-p53 siRNA
0.444333	0.488333	0.527	0.249	0.538667	0.281333	0.803333	0.217667	0.573333	0.851333	0.667	0.437667
0.795	0.782	0.782	0.434	0.951667	0.462	1.15233	0.398333	1.06267	1.31633	0.849333	0.774333
1.61467	1.50833	1.501	1.678	1.79333	0.911	1.699	0.736333	2.07533	2.509	1.48833	1.581
3F
DMSO	wt/wt	0.75	1.349	2.03167
	wt/S34F	0.642333	1.146	1.64567
	wt/S34F-	0.358333	1.10367	0.918
10uM Nutlin3A	wt/wt	0.444667	0.876667	1.312
	wt/S34F	0.475	0.986667	1.337
	wt/S34F-	0.647667	0.611	1.554
15uM Nutlin3A	wt/wt	0.370667	0.771	1.18933
	wt/S34F	0.236	0.549	0.680667
	wt/S34F-	0.197667	0.465667	0.611333
20uM Nutlin3A	wt/wt	0.126667	0.177	0.206
	wt/S34F	0.161333	0.175667	0.205
	wt/S34F-	0.126667	0.197	0.222

## Sheet: Fig 4
4A
	wt/wt	wt/wt	wt/wt	wt/wt	wt/wt	wt/wt	wt/wt	wt/wt	wt/wt	wt/S34F	wt/S34F	wt/S34F	wt/S34F	wt/S34F	wt/S34F	wt/S34F	wt/S34F	wt/S34F
Time (h)	Control siRNA	Control siRNA	Control siRNA	NPM1 siRNA	NPM1 siRNA	NPM1 siRNA	IPO7 siRNA	IPO7 siRNA	IPO7 siRNA	Control siRNA	Control siRNA	Control siRNA	NPM1 siRNA	NPM1 siRNA	NPM1 siRNA	IPO7 siRNA	IPO7 siRNA	IPO7 siRNA
72	0.07	0.0856667	0.165667	0.0526667	0.0636667	0.195	0.0836667	0.144667	0.186667	0.062	0.0796667	0.141667	0.048	0.067	0.141	0.0496667	0.074	0.301333
96	0.0853333	0.110333	0.200667	0.0926667	0.111333	0.192333	0.075	0.104333	0.444333	0.084	0.147667	0.215667	0.0513333	0.0626667	0.137	0.0613333	0.0783333	0.215333
120	0.09	0.175333	0.326667	0.105	0.135333	0.316667	0.116667	0.143333	0.634	0.111	0.194333	0.523	0.061	0.0793333	0.153	0.067	0.0726667	0.306
144	0.161667	0.346333	0.472667	0.102667	0.316667	0.422333	0.166333	0.289333	0.700667	0.193	0.323333	0.813667	0.0923333	0.135667	0.151667	0.0716667	0.094	0.419667
4B
wt/wt	wt/wt	wt/S34F	wt/S34F	ActinomycinD
Control siRNA	NPM1 siRNA	Control siRNA	NPM1 siRNA
0.03	0.03	0.03	0.03	12.7
0.1	0.11	0.2	0.24	11.63
0.04	0.1	0.22	0.32	13.59
4C
G1	wt/wt	wt/wt	wt/S34F	wt/S34F	wt/wt	wt/wt	wt/S34F	wt/S34F	S	wt/wt	wt/wt	wt/S34F	wt/S34F	wt/wt	wt/wt	wt/S34F	wt/S34F	G2	wt/wt	wt/wt	wt/S34F	wt/S34F	wt/wt	wt/wt	wt/S34F	wt/S34F
	Control siRNA	NPM1 siRNA	Control siRNA	NPM1 siRNA	Control siRNA	NPM1 siRNA	Control siRNA	NPM1 siRNA		Control siRNA	NPM1 siRNA	Control siRNA	NPM1 siRNA	Control siRNA	NPM1 siRNA	Control siRNA	NPM1 siRNA		Control siRNA	NPM1 siRNA	Control siRNA	NPM1 siRNA	Control siRNA	NPM1 siRNA	Control siRNA	NPM1 siRNA
	Empty vector	Empty vector	Empty vector	Empty vector	NPM1r-2A-GFP	NPM1r-2A-GFP	NPM1r-2A-GFP	NPM1r-2A-GFP		Empty vector	Empty vector	Empty vector	Empty vector	NPM1r-2A-GFP	NPM1r-2A-GFP	NPM1r-2A-GFP	NPM1r-2A-GFP		Empty vector	Empty vector	Empty vector	Empty vector	NPM1r-2A-GFP	NPM1r-2A-GFP	NPM1r-2A-GFP	NPM1r-2A-GFP
	80	83	82	57	83	74	74	78		15	13	10	29	8	13	13	14		5	4	8	15	9	13	13	8
	80	88	80	61	86	87	87	74		13	5	12	24	3	3	6	14		7	7	8	14	11	9	8	11
	85	82	82	60	87	84	85	72		10	11	9	22	3	4	6	18		5	6	9	18	10	12	9	10
	87	87	77	68	89	86	84	81		10	11	11	22	6	7	10	12		3	2	13	10	5	7	6	7
4D
G1	wt/wt	wt/wt	wt/S34F	wt/S34F	S	wt/wt	wt/wt	wt/S34F	wt/S34F	G2/M	wt/wt	wt/wt	wt/S34F	wt/S34F
	Control siRNA	IPO7 siRNA	Control siRNA	IPO7 siRNA		Control siRNA	IPO7 siRNA	Control siRNA	IPO7 siRNA		Control siRNA	IPO7 siRNA	Control siRNA	IPO7 siRNA
	78	66	78	66		15	19	16	26		7	16	6	8
	85	73	82	65		9	14	8	25		7	12	11	10
	81	83	77	69		10	6	11	21		9	11	12	10
	82	84	78	69		10	6	11	21		8	10	12	9

## Sheet: Fig 5
5A
Term	P.value
ribosome biogenesis (GO:0042254)	9.86e-08
ribonucleoprotein complex biogenesis (GO:0022613)	2.77e-05
rRNA processing (GO:0006364)	0.00108
rRNA metabolic process (GO:0016072)	0.00119
ribosomal large subunit biogenesis (GO:0042273)	0.0123
ncRNA processing (GO:0034470)	0.0183
DNA replication (GO:0006260)	0.0194
nuclear DNA replication (GO:0033260)	0.0244
cell cycle DNA replication (GO:0044786)	0.0273
cellular component biogenesis (GO:0044085)	0.0288
pre-replicative complex assembly (GO:0036388)	0.0294
double-strand break repair via break-induced replication (GO:0000727)	0.0319
pre-replicative complex assembly involved in nuclear cell cycle DNA replication (GO:0006267)	0.0348
pre-replicative complex assembly involved in cell cycle DNA replication (GO:1902299)	0.0382
DNA strand elongation involved in DNA replication (GO:0006271)	0.0443
ribosomal small subunit biogenesis (GO:0042274)	0.0457

## Sheet: Fig 6
6B
WT	WT	S34F	S34F
Estrogen	Ethanol	Estrogen	Ethanol
0.28	80.59	0.29	54.19
0.65	52.88	3.93	2.3
0.28	51.82	1.52	21.7
0.28	68.8	1.23	57.39
0.31	76.93	1.2	58.16
0.61	68.28	2.24	49.7
6D
WT	S34F	CHX-OPP
2160	2943	962
2599	2974	870
941	1416	202
1534	2246	385
6E
WT	S34F
0.304469	0.200848
0.290214	0.205962
0.274661	0.208016
0.259968	0.208589
0.246318	0.206315
0.233356	0.20218
0.220706	0.195554
0.209445	0.188668
0.199043	0.180897
0.189276	0.173259
0.180653	0.165482
0.172727	0.158417
0.165883	0.150375
0.159521	0.144162
0.153694	0.13788
0.148839	0.131782
0.144863	0.126119
0.140717	0.121454
0.136804	0.117061
0.133238	0.113716
0.130018	0.110904
0.127233	0.108575
0.124697	0.106728
0.121947	0.105293
0.119626	0.1031
0.117775	0.101622
0.11575	0.100014
0.11432	0.098124
0.113328	0.097455
0.111423	0.096306
0.109628	0.095295
0.108078	0.09455
0.106791	0.094401
0.105247	0.093677
0.103978	0.092708
0.103102	0.091891
0.102477	0.091269
0.102047	0.090864
0.100737	0.090578
0.099761	0.090439
0.098892	0.090051
0.098389	0.09006
0.097622	0.090305
0.097031	0.089832
0.096616	0.089376
0.096328	0.08922
0.096046	0.089423
0.095676	0.089437
0.095461	0.089467
0.095355	0.089594
0.095182	0.089909
0.095245	0.090104
0.095032	0.090232
0.095009	0.089802
0.095255	0.089428
0.095537	0.089605
0.095931	0.089485
0.096232	0.089442
0.096567	0.089467
0.097025	0.089875
0.097541	0.090028
0.097962	0.090701
0.098666	0.090746
0.099274	0.090972
0.099751	0.090935
0.101004	0.090911
0.101921	0.091756
0.10276	0.092157
0.103641	0.092718
0.104628	0.093462
0.106011	0.09429
0.107203	0.095138
0.108627	0.095441
0.111198	0.096029
0.113687	0.096878
0.116594	0.097571
0.119811	0.098355
0.123937	0.099519
0.128755	0.100341
0.134627	0.101328
0.140914	0.102743
0.147742	0.104346
0.154462	0.105794
0.162104	0.107937
0.16921	0.110724
0.17545	0.114715
0.18018	0.119147
0.18386	0.124562
0.186379	0.130615
0.186545	0.136903
0.185342	0.142831
0.182882	0.147936
0.179215	0.152404
0.175122	0.156062
0.170692	0.159029
0.166552	0.160967
0.162466	0.161747
0.158448	0.161638
0.154991	0.160135
0.152259	0.158447
0.150146	0.156152
0.148355	0.153291
0.147625	0.150327
0.1471	0.147523
0.146771	0.145089
0.146938	0.143136
0.147581	0.141281
0.148632	0.140037
0.149698	0.139391
0.150685	0.139009
0.151839	0.139201
0.153279	0.139014
0.1552	0.139528
0.157408	0.140307
0.15958	0.141456
0.161322	0.142827
0.163492	0.144228
0.165834	0.145916
0.168294	0.147862
0.170712	0.149849
0.173075	0.151711
0.176084	0.153617
0.179112	0.155903
0.182435	0.158336
0.185406	0.161491
0.188356	0.164331
0.19142	0.167154
0.194919	0.170334
0.19834	0.173921
0.201598	0.176942
0.205009	0.179767
0.208628	0.183159
0.211932	0.186722
0.215161	0.190293
0.218197	0.194177
0.221202	0.197889
0.223969	0.20144
0.226936	0.205028
0.229642	0.208711
0.23229	0.211853
0.234704	0.214582
0.237167	0.217321
0.239714	0.220022
0.242188	0.222704
0.244772	0.225256
0.247481	0.227147
0.250858	0.229081
0.255181	0.230827
0.25984	0.232214
0.265133	0.233204
0.271684	0.233712
0.278974	0.234419
0.286351	0.236063
0.292558	0.238503
0.297243	0.241567
0.300017	0.24569
0.301953	0.251552
0.298282	0.25851
0.293329	0.266582
0.286359	0.274329
0.277224	0.281765
0.266678	0.287246
0.255647	0.290452
0.244997	0.290282
0.234512	0.287347
0.224752	0.282517
0.215837	0.275476
0.207665	0.267106
0.200368	0.257405
0.193834	0.247511
0.187634	0.236829
0.181256	0.226675
0.175318	0.217086
0.169755	0.208827
0.165014	0.200505
0.160636	0.192944
0.156499	0.186245
0.15283	0.180037
0.149503	0.174266
0.146744	0.168674
0.143868	0.163908
0.14128	0.159204
0.138176	0.155193
0.135389	0.150892
0.133081	0.146992
0.131421	0.143681
0.129401	0.14089
0.127545	0.13779
0.126571	0.134923
0.124801	0.132515
0.122944	0.13034
0.121318	0.128161
0.119772	0.125943
0.11828	0.124009
0.117061	0.122124
0.115425	0.120572
0.11429	0.119217
0.113364	0.117834
0.112681	0.116528
0.112073	0.115571
0.111585	0.114511
0.110819	0.113251
0.109971	0.112296
0.109683	0.111469
0.109265	0.110716
0.108861	0.109968
0.108448	0.109606
0.108331	0.108911
0.108216	0.108252
0.108394	0.107659
0.108087	0.107405
0.107887	0.106794
0.107677	0.106216
0.107499	0.105756
0.107283	0.105705
0.106533	0.105148
0.106088	0.104498
0.105978	0.104267
0.106291	0.104113
0.105844	0.103819
0.106003	0.103413
0.105732	0.103351
0.105255	0.103119
0.105079	0.102788
0.104754	0.102558
0.104609	0.102351
0.104677	0.101864
0.104922	0.101741
0.105027	0.101691
0.104933	0.10172
0.104924	0.101744
0.10474	0.101716
0.104662	0.101706
0.104695	0.101657
0.104798	0.101689
0.104421	0.10168
0.104391	0.101552
0.104763	0.101737
0.105131	0.101823
0.104967	0.102133
0.104618	0.102058
0.104572	0.101971
0.104498	0.102008
0.104367	0.101892
0.103973	0.101933
0.103466	0.101716
0.103495	0.101511
0.10363	0.101743
0.103583	0.101636
0.103428	0.10158
0.103288	0.101518
0.103142	0.101367
0.103131	0.101254
0.103122	0.101079
0.102981	0.101132
0.102847	0.100832
0.102823	0.10075
0.102923	0.100791
0.102802	0.100817
0.102545	0.101018
0.102243	0.100468
0.102081	0.10035
0.102313	0.100382
0.102503	0.100432
0.10215	0.100195
0.102132	0.100019
0.102716	0.099963
0.103054	0.100113
0.103318	0.100282
0.103653	0.100131
0.104211	0.100238
0.105115	0.099873
0.105901	0.100201
0.106458	0.100413
0.107472	0.100479
0.10906	0.100574
0.110569	0.10129
0.112095	0.101652
0.114191	0.102245
0.116272	0.103164
0.118495	0.104161
0.120697	0.105114
0.122767	0.106498
0.124637	0.107846
0.126071	0.109421
0.127385	0.111259
0.128162	0.112921
0.128586	0.114337
0.128581	0.115799
0.127759	0.116845
0.127058	0.117565
0.126297	0.118027
0.12526	0.118337
0.124064	0.118136
0.123048	0.117795
0.121884	0.117292
0.120606	0.116602
0.119275	0.115995
0.118344	0.115164
0.117162	0.114419
0.116248	0.113405
0.115431	0.112586
0.114308	0.111971
0.113989	0.111049
0.113613	0.110529
0.113101	0.110019
0.112416	0.109662
0.112133	0.109107
0.11187	0.108926
0.111689	0.108675
0.111347	0.108423
0.111189	0.108366
0.111282	0.108098
0.111154	0.108176
0.111448	0.108151
0.111329	0.107878
0.111563	0.107836
0.11084	0.107977
0.110388	0.107622
0.110246	0.107598
0.110285	0.107675
0.110231	0.107691
0.110356	0.107632
0.110233	0.107492
0.110511	0.107861
0.110061	0.107905
0.109927	0.107691
0.109444	0.107335
0.108868	0.107276
0.108775	0.107029
0.108498	0.107226
0.108405	0.107183
0.10866	0.106853
0.109201	0.106815
0.108903	0.106881
0.108966	0.106785
0.108648	0.106613
0.108647	0.10641
0.108424	0.10658
0.108448	0.10662
0.108498	0.106402
0.108633	0.10653
0.109037	0.106717
0.109406	0.106739
0.109165	0.106619
0.108693	0.106792
0.108593	0.106819
0.108508	0.10674
0.108414	0.106369
0.108564	0.106192
0.108508	0.106184
0.108849	0.106772
0.109106	0.107192
0.109316	0.106911
0.109387	0.107008
0.109433	0.107155
0.109587	0.106878
0.109654	0.106952
0.110122	0.106926
0.110625	0.107013
0.111318	0.107236
0.112506	0.107483
0.113743	0.107949
0.115058	0.108207
0.116953	0.108669
0.119046	0.10919
0.121837	0.110122
0.125415	0.111249
0.129536	0.112876
0.134165	0.115068
0.139205	0.11771
0.144506	0.120579
0.149821	0.124574
0.154597	0.129153
0.1581	0.134
0.16068	0.138408
0.161983	0.142345
0.162281	0.145447
0.161133	0.147915
0.159212	0.149341
0.156616	0.149719
0.153758	0.149349
0.150434	0.14815
0.147119	0.145957
0.144053	0.143514
0.141291	0.140843
0.13874	0.138003
0.136393	0.135462
0.134341	0.133384
0.132899	0.131657
0.131837	0.130366
0.130356	0.129073
0.129611	0.127781
0.128984	0.126791
0.128095	0.125619
0.127552	0.124801
0.127241	0.124393
0.126864	0.124017
0.126805	0.123525
0.126846	0.123345
0.126902	0.123331
0.126662	0.123498
0.126297	0.123262
0.125654	0.123021
0.12529	0.122683
0.124823	0.122488
0.124315	0.121955
0.123799	0.121855
0.123569	0.121726
0.12344	0.121488
0.12301	0.121595
0.12224	0.121584
0.121582	0.121175
0.121093	0.120865
0.120656	0.120402
0.120613	0.119849
0.120302	0.119743
0.120199	0.11966
0.120425	0.119637
0.120656	0.119627
0.120295	0.120087
0.120551	0.120302
0.120628	0.120835
0.120858	0.121025
0.121263	0.12087
0.121196	0.120909
0.121367	0.121127
0.121878	0.121372
0.122437	0.121501
0.12344	0.12173
0.124397	0.122451
0.125684	0.122968
0.127354	0.123363
0.129791	0.124086
0.132925	0.125378
0.136874	0.127275
0.141718	0.129677
0.147838	0.132929
0.155323	0.13713
0.164054	0.142982
0.173487	0.14979
0.182898	0.157996
0.191876	0.166288
0.199663	0.174594
0.205672	0.182024
0.209115	0.188444
0.210581	0.192728
0.209857	0.195142
0.206116	0.194923
0.201483	0.192875
0.195524	0.189051
0.189421	0.184623
0.18294	0.179327
0.176979	0.173981
0.171589	0.168897
0.166927	0.164443
0.163115	0.160529
0.159776	0.157342
0.156848	0.154295
0.154114	0.151842
0.151958	0.149592
0.1504	0.147958
0.149393	0.146769
0.148663	0.146085
0.147713	0.145509
0.147339	0.144961
0.146751	0.144496
0.146394	0.143976
0.145483	0.143486
0.144297	0.142954
0.142891	0.141979
0.141835	0.140869
0.140685	0.139759
0.139571	0.138662
0.138573	0.137742
0.13784	0.137023
0.137508	0.136552
0.136851	0.13624
0.136575	0.135792
0.136669	0.135616
0.13682	0.135469
0.137158	0.135777
0.137633	0.136194
0.138565	0.136798
0.139933	0.137286
0.142176	0.138671
0.145032	0.140787
0.149026	0.143835
0.153951	0.147544
0.16002	0.152734
0.167393	0.158871
0.175452	0.166303
0.184052	0.173948
0.192726	0.182166
0.201365	0.189749
0.209177	0.196796
0.216339	0.2026
0.221768	0.207324
0.226516	0.210775
0.230208	0.212989
0.232161	0.213942
0.232851	0.213819
0.231639	0.212275
0.229161	0.209635
0.224975	0.205722
0.219833	0.201158
0.212098	0.195743
0.205436	0.189864
0.198011	0.184485
0.191554	0.179334
0.186019	0.175146
0.181288	0.171498
0.177469	0.168475
0.174276	0.16587
0.171539	0.16398
0.1693	0.162173
0.167007	0.160648
0.165234	0.158988
0.163089	0.157647
0.161516	0.156292
0.160067	0.155335
0.159249	0.154734
0.158373	0.154417
0.158666	0.154709
0.159575	0.155929
0.161122	0.158298
0.163656	0.161814
0.167143	0.166424
0.172627	0.172357
0.178929	0.178811
0.186371	0.185571
0.193797	0.192248
0.201723	0.198075
0.209359	0.202751
0.215972	0.2064
0.221463	0.208597
0.225692	0.209659
0.228583	0.210047
0.230552	0.209798
0.231159	0.209584
0.231472	0.209618
0.23095	0.209315
0.230506	0.208815
0.229346	0.20731
0.227527	0.204563
0.223975	0.200828
0.219094	0.196124
0.213208	0.191629
0.207762	0.187444
0.20227	0.184203
0.197765	0.181828
0.193956	0.180121
0.19176	0.179941
0.190719	0.180752
0.19059	0.182967
0.191856	0.186273
0.194189	0.190592
0.198429	0.195262
0.203628	0.200068
0.209413	0.204658
0.21507	0.208294
0.220625	0.210993
0.22564	0.212553
0.229498	0.213207
0.232476	0.212697
0.234128	0.211767
0.234402	0.210206
0.233995	0.208818
0.232313	0.207185
0.23049	0.205508
0.228134	0.203745
0.225891	0.202272
0.22347	0.201161
0.221383	0.200329
0.219231	0.199443
0.217458	0.199241
0.216245	0.199873
0.215785	0.201362
0.215988	0.203449
0.217116	0.205886
0.219021	0.208334
0.220637	0.21021
0.22169	0.211394
0.220637	0.211962

## Sheet: S2 Fig
S2 Fig
S2A Fig
wt/wt	wt/S34F	wt/S34F-
0.12	0.11	0.11
0.12	0.16	0.15
0.18	0.16	0.17
0.08	0.1	0.09
0.14	0.14	0.12
0.09	0.14	0.13
0.14	0.12	0.13
0.12	0.06	0.11
S2B Fig
wt/wt	wt/S34F	wt/S34F-
0.12	0.11	0.11
0.15	0.16	0.14
0.2	0.15	0.2
0.08	0.1	0.1
0.15	0.14	0.13
0.1	0.15	0.12
0.12	0.11	0.11
0.09	0.09	0.08
S2C Fig
wt/wt	wt/S34F	wt/S34F-
0.14	0.11	0.11
0.14	0.1	0.11
0.12	0.09	0.12
0.12	0.1	0.12
0.11	0.07	0.14
0.12	0.08	0.13
0.1	0.09	0.11
0.15	0.35	0.16

## Sheet: S4 Fig
S4 Fig
	Puromycin	Actin
wt/wt	162.083	146.079
wt/S34F	183.959	160.635
wt/wt	72.001	109.296
wt/S34F	125.671	107.571
wt/wt	95.501	101.858
wt/S34F	143.581	105.064

## Sheet: S5 Fig
S5 Fig
wt/wt	6.83284	5.23539	5.32873
wt/S34F	7.1694	5.56848	4.7203
wt/S34F-	7.41738	5.5536	4.02805

## Sheet: S7 Fig
S7A Fig
wt/wt	wt/wt	wt/S34F	wt/S34F
control siRNA	control siRNA	NPM1 siRNA	NPM1 siRNA
1.07137	1.16096	1.19611	0.873278
1.31129	1.34293	1.14558	0.909811
1.49915	1.46364	1.43787	1.14413
S7B Fig
wt/wt	wt/wt	wt/S34F	wt/S34F	wt/wt	wt/wt	wt/S34F	wt/S34F
Control siRNA	NPM1 siRNA	Control siRNA	NPM1 siRNA	Control siRNA	NPM1 siRNA	Control siRNA	NPM1 siRNA
EV	EV	EV	EV	NPM1r-2A-GFP	NPM1r-2A-GFP	NPM1r-2A-GFP	NPM1r-2A-GFP
2.03563	2.01218	2.09724	1.71043	2.04011	2.08605	2.13219	2.02736
2.32417	2.31157	2.38192	1.66557	2.23762	2.45324	2.31177	2.2597
2.24073	2.22452	2.11301	1.95445	2.01116	1.97122	1.911	1.97878
S7C Fig
wt/wt	wt/wt	wt/S34F	wt/S34F	wt/wt	wt/wt	wt/S34F	wt/S34F
Control siRNA	NPM1 siRNA	Control siRNA	NPM1 siRNA	Control siRNA	NPM1 siRNA	Control siRNA	NPM1 siRNA
EV	EV	EV	EV	NPM1r-2A-GFP	NPM1r-2A-GFP	NPM1r-2A-GFP	NPM1r-2A-GFP
1.29711	1.36729	1.39089	0.705379	1.37946	1.38023	1.33526	1.38992
1.31367	1.33145	1.24827	0.599105	1.21077	1.26573	1.29436	1.10952
1.26536	1.30478	1.37902	0.987329	1.42157	1.39398	1.38609	1.20338
